# Supplementary material for: Pan-Angiosperm Analysis of the CLE Signaling Peptide Gene Family Unveils Paths, Patterns, and Predictions of Paralog Diversification
Source: Mol Biol Evol. 2025 Nov 13;42(11):msaf294. doi: 10.1093/molbev/msaf294 (PMC12661658; doi:10.1093/molbev/msaf294)
Supplement: msaf294_Supplementary_Data [file msaf294_supplementary_data.zip]

Archive with 3 entries (3 files):
- Sup_figures.pdf
- Sup_figures_R_round2.docx
- gentile_et_al_metatable.xlsx
