# Supplementary material for: Pan-Angiosperm Analysis of the CLE Signaling Peptide Gene Family Unveils Paths, Patterns, and Predictions of Paralog Diversification
Source: Mol Biol Evol. 2025 Nov 13;42(11):msaf294. doi: 10.1093/molbev/msaf294 (PMC12661658; doi:10.1093/molbev/msaf294)
Supplement: msaf294_Supplementary_Data [file msaf294_supplementary_data.zip › gentile_et_al_metatable.xlsx]

## Sheet: Supplementary Table 1
ftp link	Species	Assembly Status	Assembly Name	Hig Quality Annotation
Adenanthera pavonina	Scaffold	LRSV_Adepav_v1
Ananas comosus	Scaffold	CB5NEW
Ananas comosus	Scaffold	CB5
Aquilaria crassna	Scaffold	CUHK_Acra_10x
Arabidopsis thaliana	Scaffold	Arabidopsis_thaliana_An-1
Arabidopsis thaliana	Complete Genome	TAIR8
Arabidopsis thaliana	Complete Genome	TAIR7
Arabis nemorensis	Scaffold	Arabis nemorensis 1.0 scaffold assembly
Arachis hypogaea	Chromosome	arahy.Tifrunner.gnm1.KYV3
Brachypodium distachyon	Chromosome	Brachypodium_distachyon_v3.0
Camellia sinensis	Chromosome	IND_Tea_TV1
Camellia sinensis	Scaffold	CAM_ASSAM_TV1
Cannabis sativa	Chromosome	ASM23057v3
Citrullus lanatus	Chromosome	ASM480121v1
Codonopsis pilosula	Scaffold	ASM452385v1
conservatorycns.com	Capsella grandiflora	Chromosome	Cgrandiflora
conservatorycns.com	Cardamine hirsuta	Chromosome	Chirsutum
Cucurbita pepo	Scaffold	ASM280686v1
Dioscorea cayenensis	Scaffold	TDr96_F1_Pseudo_Chromosome_v1.0
Eruca vesicaria	Scaffold	Eruca sativa
Erythrophleum ivorense	Scaffold	LRSV_Eryivo_v1
Fagus sylvatica	Scaffold	Beech Genome
Fraxinus excelsior	Scaffold	BATG-0.4
ftp://BGV006775_MAS2.0	Solanum lycopersicum	Chromosome	BGV006775_MAS2.0
ftp://BGV006865_MAS2.0	Solanum lycopersicum	Chromosome	BGV006865_MAS2.0
ftp://BGV007931_MAS2.0	Solanum lycopersicum	Chromosome	BGV007931_MAS2.0
ftp://BGV007989_MAS2.0	Solanum lycopersicum	Chromosome	BGV007989_MAS2.0
ftp://Brandywine_MAS2.0	Solanum lycopersicum	Chromosome	Brandywine_MAS2.0
conservatorycns.com	Abies alba	Chromosome	Aalba	X
conservatorycns.com	Arabis alpina	Chromosome	Aalpina	X
conservatorycns.com	Ambrosia annua	Chromosome	Aannua	X
conservatorycns.com	Actinidia chinensis	Chromosome	Achinensis	X
conservatorycns.com	Aquilegia coerulea	Chromosome	Acoerulea	X
conservatorycns.com	Aquilegia coerulea	Chromosome	Acoerulea_322	X
conservatorycns.com	Ananas comosus	Chromosome	Acomosus	X
conservatorycns.com	Arachis duranensis	Chromosome	Aduranensis	X
conservatorycns.com	Azolla filiculoides	Chromosome	Afiliculoides	X
conservatorycns.com	Aristolochia fimbriata	Chromosome	Afimbriata	X
conservatorycns.com	Apium graveolens	Chromosome	Agraveolens	X
conservatorycns.com	Arabidopsis halleri	Chromosome	Ahalleri	X
conservatorycns.com	Amaranthus hypochondriacus	Chromosome	Ahypochondriacus	X
conservatorycns.com	Arachis hypogaea	Chromosome	Ahypogaea	X
conservatorycns.com	Arachis hypogaea	Chromosome	Ahypogaea_GDAAS	X
conservatorycns.com	Arachis hypogaea	Chromosome	Ahypogaea_Shitouqi	X
conservatorycns.com	Arachis ipaensis	Chromosome	Aipaensis	X
conservatorycns.com	Arctium lappa	Chromosome	Alappa	X
conservatorycns.com	Azolla spinulosa	Chromosome	Alsophila_spinulosa	X
conservatorycns.com	Arabidopsis lyrata	Chromosome	Alyrata	X
conservatorycns.com	Asparagus officinalis	Chromosome	Aofficinalis	X
conservatorycns.com	Abrus precatorius	Chromosome	Aprecatorius	X
conservatorycns.com	Actinidia rufa	Chromosome	Arufa	X
conservatorycns.com	Apostasia shenzhenica	Chromosome	Ashenzhenica	X
conservatorycns.com	Aegilops tauschii	Chromosome	Atauschii_BW01105	X
conservatorycns.com	Arabidopsis thaliana	Chromosome	Athaliana	X
conservatorycns.com	Amborella trichopoda	Chromosome	Atrichopoda	X
conservatorycns.com	Acer yangbiense	Chromosome	Ayangbiense	X
conservatorycns.com	Bacopa alternifolia	Chromosome	Balternifolia	X
conservatorycns.com	Bombax ceiba	Chromosome	Bceiba.fixed	X
conservatorycns.com	Brachypodium distachyon	Chromosome	Bdistachyon	X
conservatorycns.com	Benincasa hispida	Chromosome	Bhispida	X
conservatorycns.com	Brassica oleraceacapitata	Chromosome	Boleraceacapitata	X
conservatorycns.com	Brassica rapaFPsc	Chromosome	BrapaFPsc	X
conservatorycns.com	Barbarea stricta	Chromosome	Bstricta	X
conservatorycns.com	Bauhinia variegata	Chromosome	Bvariegata	X
conservatorycns.com	Beta vulgaris	Chromosome	Bvulgaris	X
conservatorycns.com	Coleus americana	Chromosome	Camericana	X
conservatorycns.com	Cardamine amplexicaulis	Chromosome	Camplexicaulis	X
conservatorycns.com	Camellia amsinensis	Chromosome	Camsinensis	X
conservatorycns.com	Capsicum annum	Chromosome	CannuumCM334	X
conservatorycns.com	Capsicum annum	Chromosome	Cannuumglabriusculum	X
conservatorycns.com	Capsicum annum	Chromosome	Cannuumzunla	X
conservatorycns.com	Coffea arabica	Chromosome	Carabica	X
conservatorycns.com	Cucurbita argyrosperma	Chromosome	Cargyrosperma	X
conservatorycns.com	Cicer arietinum	Chromosome	Carietinum_492	X
conservatorycns.com	Cicer arietinum	Chromosome	Carietinum_ICC4958	X
conservatorycns.com	Cuscuta australis	Chromosome	Caustralis	X
conservatorycns.com	Capsicum annum	Chromosome	Cbaccatum	X
conservatorycns.com	Chara braunii	Chromosome	Cbraunii	X
conservatorycns.com	Cajanus cajan	Chromosome	Ccajan	X
conservatorycns.com	Calystegia campestris	Chromosome	Ccampestris	X
conservatorycns.com	Corchorus capsularis	Chromosome	Ccapsularis	X
conservatorycns.com	Carya cathayensis	Chromosome	Ccathayensis	X
conservatorycns.com	Clematis chinensis	Chromosome	Cchinensis	X
conservatorycns.com	Corymbia citriodora	Chromosome	Ccitriodora	X
conservatorycns.com	Citrus clementina	Chromosome	Cclementina.fixed	X
conservatorycns.com	Cichorium endivia	Chromosome	Cendivia	X
conservatorycns.com	Coffea eugenioides	Chromosome	Ceugenioides	X
conservatorycns.com	Capsella grandiflora	Chromosome	Cgrandiflora	X
conservatorycns.com	Citrus grandis	Chromosome	Cgrandis	X
conservatorycns.com	Cardamine hirsutum	Chromosome	Chirsutum	X
conservatorycns.com	Carrichtera hispanica	Chromosome	Chispanica	X
conservatorycns.com	Citrus ichangensis	Chromosome	Cichangensis	X
conservatorycns.com	Carya illinoinensis	Chromosome	Cillinoinensis	X
conservatorycns.com	Cichorium intybus	Chromosome	Cintybus	X
conservatorycns.com	Cinnamomum kanehirae	Chromosome	Ckanehirae	X
conservatorycns.com	Citrullus lanatus	Chromosome	Clanatus	X
conservatorycns.com	Kobresia littledalei	Chromosome	Clittledalei	X
conservatorycns.com	Cakile maritima	Chromosome	Cmaritima	X
conservatorycns.com	Cucurbita maxima	Chromosome	Cmaxima	X
conservatorycns.com	Citrus medica	Chromosome	Cmedica	X
conservatorycns.com	Cucumis melo	Chromosome	Cmelo	X
conservatorycns.com	Cucumis melo	Chromosome	Cmelo3.6.1	X
conservatorycns.com	Cucurbita moschata	Chromosome	Cmoschata	X
conservatorycns.com	Corchorus olitorius	Chromosome	Colitorius.fixed	X
conservatorycns.com	Cycas panzhihuaensis	Chromosome	Cpanzhihuaensis	X
conservatorycns.com	Cucurbita pepo	Chromosome	Cpepo	X
conservatorycns.com	Ceratopteris purpureus	Chromosome	CpurpureusGG1	X
conservatorycns.com	Chenopodium quinoa	Chromosome	Cquinoa	X
conservatorycns.com	Citrus reticulata	Chromosome	Creticulata	X
conservatorycns.com	Capsella rubella	Chromosome	Crubella	X
conservatorycns.com	Cannabis sativa	Chromosome	Csativa	X
conservatorycns.com	Cucumis sativus	Chromosome	Csativus	X
conservatorycns.com	Cucumis sativus	Chromosome	Csativus_9930	X
conservatorycns.com	Citrus sinensis	Chromosome	Csinensis	X
conservatorycns.com	Citrus sinensis	Chromosome	Csinensis_DVS	X
conservatorycns.com	Citrus unshiu	Chromosome	Cunshiu	X
conservatorycns.com	Clypeola violacea	Chromosome	Cviolacea	X
conservatorycns.com	Dioscorea alata	Chromosome	Dalata	X
conservatorycns.com	Daucus carota	Chromosome	Dcarota	X
conservatorycns.com	Dendrobium catenatum	Chromosome	Dcatenatum	X
conservatorycns.com	Dioscorea cayenensis	Chromosome	Dcayenensis	X
conservatorycns.com	Dendrobium chrysotoxum	Chromosome	Dchrysotoxum	X
conservatorycns.com	Dryas drummondii	Chromosome	Ddrummondii	X
conservatorycns.com	Dendrobium nobile	Chromosome	Dnobile	X
conservatorycns.com	Descurainia sophioides	Chromosome	Dsophioides	X
conservatorycns.com	Diptychocarpus strictus	Chromosome	Dstrictus	X
conservatorycns.com	Durio zibethinus	Chromosome	Dzibethinus.fixed	X
conservatorycns.com	Erigeron canadensis	Chromosome	Ecanadensis	X
conservatorycns.com	Eleusine coracana	Chromosome	Ecoracana_560	X
conservatorycns.com	Eragrostis curvula	Chromosome	Ecurvula	X
conservatorycns.com	Eucalyptus grandis	Chromosome	Egrandis	X
conservatorycns.com	Epipremnum guineensis	Chromosome	Eguineensis	X
conservatorycns.com	Erythranthe guttata	Chromosome	Eguttata	X
conservatorycns.com	Eriobotrya japonica	Chromosome	Ejaponica	X
conservatorycns.com	Eutrema salsugineum	Chromosome	Esalsugineum	X
conservatorycns.com	Euclidium syriacum	Chromosome	Esyriacum	X
conservatorycns.com	Eragrostis tef	Chromosome	Etef	X
conservatorycns.com	Eruca vesicaria	Chromosome	Evesicaria	X
conservatorycns.com	Fortunella hindsii	Chromosome	Fhindsii	X
conservatorycns.com	Fragaria iinumae	Chromosome	Fiinumae	X
conservatorycns.com	Fragaria nilgerrensis	Chromosome	Fnilgerrensis	X
conservatorycns.com	Fragaria vesca	Chromosome	Fvesca	X
conservatorycns.com	Gossypium anomalum	Chromosome	Ganomalum	X
conservatorycns.com	Gossypium arboreum	Chromosome	Garboreum.fixed	X
conservatorycns.com	Gossypium aridum	Chromosome	Garidum	X
conservatorycns.com	Gossypium armourianum	Chromosome	Garmourianum.fixed	X
conservatorycns.com	Gossypium australe	Chromosome	Gaustrale	X
conservatorycns.com	Gossypium barbadense	Chromosome	Gbarbadense	X
conservatorycns.com	Ginkgo biloba	Chromosome	Gbiloba	X
conservatorycns.com	Gossypium darwinii	Chromosome	Gdarwinii.fixed	X
conservatorycns.com	Gossypium hirsutum	Chromosome	Ghirsutum.fixed	X
conservatorycns.com	Gossypium laxum	Chromosome	Glaxum.fixed	X
conservatorycns.com	Gossypium lobatum	Chromosome	Globatum.fixed	X
conservatorycns.com	Glycine max	Chromosome	Gmax	X
conservatorycns.com	Glycine max	Chromosome	Gmax_EMBRAPA	X
conservatorycns.com	Glycine max	Chromosome	Gmax_JY	X
conservatorycns.com	Glycine max	Chromosome	Gmax_WF7	X
conservatorycns.com	Glycine max	Chromosome	Gmax_ZH13	X
conservatorycns.com	Glycine max	Chromosome	GmaxWm82	X
conservatorycns.com	Gossypium mustelinum	Chromosome	Gmustelinum.fixed	X
conservatorycns.com	Gossypium raimondii.fixed	Chromosome	Graimondii.fixed	X
conservatorycns.com	Gossypium schwendimanii	Chromosome	Gschwendimanii.fixed	X
conservatorycns.com	Glycine soja	Chromosome	Gsoja	X
conservatorycns.com	Glycine soja	Chromosome	Gsoja_F	X
conservatorycns.com	Gossypium stocksii	Chromosome	Gstocksii	X
conservatorycns.com	Gossypium tomentosum	Chromosome	Gtomentosum.fixed	X
conservatorycns.com	Gossypium trilobum	Chromosome	Gtrilobum.fixed	X
conservatorycns.com	Helianthus annuus	Chromosome	Hannuus	X
conservatorycns.com	Hevea brasiliensis	Chromosome	Hbrasiliensis	X
conservatorycns.com	Hibiscus cannabinus	Chromosome	Hcannabinus	X
conservatorycns.com	Hibiscus syriacus	Chromosome	Hsyriacus	X
conservatorycns.com	Hibiscus umbratica	Chromosome	Humbratica.fixed	X
conservatorycns.com	Hordeum vulgare	Chromosome	Hvulgare_462	X
conservatorycns.com	Hordeum vulgare	Chromosome	Hvulgare_MOREX	X
conservatorycns.com	Isatis amara	Chromosome	Iamara	X
conservatorycns.com	Impatiens glandulifera	Chromosome	Iglandulifera	X
conservatorycns.com	Ipomoea nil	Chromosome	Inil	X
conservatorycns.com	Isatis tinctoria	Chromosome	Itinctoria	X
conservatorycns.com	Ipomoea triloba	Chromosome	Itriloba	X
conservatorycns.com	Juglans cathayensis	Chromosome	Jcathayensis	X
conservatorycns.com	Juglans hindsii	Chromosome	Jhindsii	X
conservatorycns.com	Juglans microcarpa	Chromosome	Jmicrocarpa	X
conservatorycns.com	Juglans nigra	Chromosome	Jnigra	X
conservatorycns.com	Juglans regia	Chromosome	Jregia	X
conservatorycns.com	Juglans sigillata	Chromosome	Jsigillata	X
conservatorycns.com	Juglans sinuosa	Chromosome	Jsinuosa	X
conservatorycns.com	Lupinus albus	Chromosome	Lalbus	X
conservatorycns.com	Lupinus albus	Chromosome	Lalbus_Amiga	X
conservatorycns.com	Lupinus angustifolius	Chromosome	Langustifolius	X
conservatorycns.com	Leavenworthia annua	Chromosome	Lannua	X
conservatorycns.com	Liriodendron chinense	Chromosome	Lchinense	X
conservatorycns.com	Lemna gibba	Chromosome	Lgibba7742	X
conservatorycns.com	Lotus japonica	Chromosome	Ljaponica7182	X
conservatorycns.com	Lotus japonica	Chromosome	Ljaponica8627	X
conservatorycns.com	Lotus japonica	Chromosome	Ljaponica9421	X
conservatorycns.com	Lotus japonicus	Chromosome	Ljaponicus	X
conservatorycns.com	Lemna minor7210	Chromosome	Lminor7210	X
conservatorycns.com	Lemna minor	Chromosome	Lminor9252	X
conservatorycns.com	Leersia perrieri	Chromosome	Lperrieri	X
conservatorycns.com	Lactuca saligna	Chromosome	Lsaligna	X
conservatorycns.com	Lactuca sativa	Chromosome	Lsativa	X
conservatorycns.com	Lepidium sativum	Chromosome	Lsativum	X
conservatorycns.com	Lagenaria siceraria	Chromosome	Lsiceraria	X
conservatorycns.com	Landoltia turionifera	Chromosome	Lturionifera9434	X
conservatorycns.com	Musa acuminata	Chromosome	Macuminata	X
conservatorycns.com	Mercurialis annua	Chromosome	Mannua	X
conservatorycns.com	Malus baccata	Chromosome	Mbaccata	X
conservatorycns.com	Musa balbisiana	Chromosome	Mbalbisiana	X
conservatorycns.com	Magnolia biondii	Chromosome	Mbiondii	X
conservatorycns.com	Melastoma candidum	Chromosome	Mcandidum	X
conservatorycns.com	Momordica charantia	Chromosome	Mcharantia.fixed	X
conservatorycns.com	Malus domestica	Chromosome	Mdomestica	X
conservatorycns.com	Manihot esculenta	Chromosome	Mesculenta	X
conservatorycns.com	Mangifera indica	Chromosome	Mindica	X
conservatorycns.com	Macadamia integrifolia	Chromosome	Mintegrifolia	X
conservatorycns.com	Malcolmia maritima	Chromosome	Mmaritima	X
conservatorycns.com	Melampodium micrantha	Chromosome	Mmicrantha	X
conservatorycns.com	Marchantia paleacea	Chromosome	Mpaleacea	X
conservatorycns.com	Microthlaspi perfoliatum	Chromosome	Mperfoliatum	X
conservatorycns.com	Marchantia polymorpha	Chromosome	Mpolymorpha	X
conservatorycns.com	Miscanthus sinensis	Chromosome	Msinensis_497	X
conservatorycns.com	Musa troglodytarum	Chromosome	Mtroglodytarum	X
conservatorycns.com	Medicago truncata	Chromosome	MtrunA17r5	X
conservatorycns.com	Nicotiana	Chromosome	Nattenuata	X
conservatorycns.com	Nicotiana	Chromosome	Nbenthamiana	X
conservatorycns.com	Nuphar colorata	Chromosome	Ncolorata	X
conservatorycns.com	Nelumbo nucifera	Chromosome	Nnucifera	X
conservatorycns.com	Nelumbo nucifera	Chromosome	Nnucifera_185	X
conservatorycns.com	Nyssa sinensis	Chromosome	Nsinensis	X
conservatorycns.com	Nicotiana	Chromosome	Ntabacum	X
conservatorycns.com	Nymphaea thermarum	Chromosome	Nthermarum	X
conservatorycns.com	Oryza brachyantha	Chromosome	Obrachyantha	X
conservatorycns.com	Olea europaea	Chromosome	Oeuropaea	X
conservatorycns.com	Oryza glaberrima	Chromosome	Oglaberrima	X
conservatorycns.com	Oryza latifolia	Chromosome	Olatifolia	X
conservatorycns.com	Oryza meridionalis	Chromosome	Omeridionalis.fixed	X
conservatorycns.com	Oryza sativa	Chromosome	Osativa	X
conservatorycns.com	Oropetium thomaeum	Chromosome	Othomaeum	X
conservatorycns.com	Picea abies	Chromosome	Pabies	X
conservatorycns.com	Phaseolus acutifolius	Chromosome	PacutifoliusWLD	X
conservatorycns.com	Populus alba	Chromosome	Palba	X
conservatorycns.com	Prunus armeniaca	Chromosome	Parmeniaca_Marouch	X
conservatorycns.com	Prunus armeniaca	Chromosome	Parmeniaca_Stella	X
conservatorycns.com	Prunus avium	Chromosome	Pavium	X
conservatorycns.com	Petunia axillaris	Chromosome	Paxillaris	X
conservatorycns.com	Pyrus betulifolia	Chromosome	Pbetulifolia	X
conservatorycns.com	Phoenix dactylifera	Chromosome	Pdactylifera	X
conservatorycns.com	Populus deltoides	Chromosome	Pdeltoides	X
conservatorycns.com	Prunus dulcis	Chromosome	Pdulcis	X
conservatorycns.com	Phalaenopsis equestris	Chromosome	Pequestris	X
conservatorycns.com	Populus euphratica	Chromosome	Peuphratica	X
conservatorycns.com	Prunus ferganensis	Chromosome	Pferganensis	X
conservatorycns.com	Paulownia fortunei	Chromosome	Pfortunei	X
conservatorycns.com	Perilla frutescens	Chromosome	Pfrutescens	X
conservatorycns.com	Perilla frutescens	Chromosome	Pfrutescens_hirtella	X
conservatorycns.com	Punica granatum	Chromosome	Pgranatum	X
conservatorycns.com	Panicum hallii	Chromosome	Phallii	X
conservatorycns.com	Panicum hallii	Chromosome	PhalliiHAL	X
conservatorycns.com	Physalis grisea	Chromosome	Phygri1.3.fixed	X
conservatorycns.com	Populus ilicifolia	Chromosome	Pilicifolia	X
conservatorycns.com	Petunia inflata	Chromosome	Pinflata	X
conservatorycns.com	Pennisetum latifolius	Chromosome	Platifolius.fixed	X
conservatorycns.com	Phaseolus lunatus	Chromosome	Plunatus	X
conservatorycns.com	Pseudotsuga menziesii	Chromosome	Pmenziesii	X
conservatorycns.com	Prunus micrantha	Chromosome	Pmicrantha	X
conservatorycns.com	Prunus mume	Chromosome	Pmume	X
conservatorycns.com	Piper nigrum	Chromosome	Pnigrum	X
conservatorycns.com	Populus opruinosa	Chromosome	Popruinosa	X
conservatorycns.com	Physcomitrella patens	Chromosome	Ppatens	X
conservatorycns.com	Prunus persica	Chromosome	Ppersica	X
conservatorycns.com	Physalis pruinosa	Chromosome	Ppruinosa	X
conservatorycns.com	Prunus salicina	Chromosome	Psalicina	X
conservatorycns.com	Prunus salicina	Chromosome	Psalicina.sanyueli	X
conservatorycns.com	Pisum sativum	Chromosome	Psativum	X
conservatorycns.com	Papaver somniferum	Chromosome	Psomniferum	X
conservatorycns.com	Pterocarya stenoptera	Chromosome	Pstenoptera	X
conservatorycns.com	Pinus taeda	Chromosome	Ptaeda	X
conservatorycns.com	Populus tomentosa	Chromosome	Ptomentosa	X
conservatorycns.com	Populus tremuloides	Chromosome	Ptremuloides	X
conservatorycns.com	Populus trichocarpa	Chromosome	Ptrichocarpa	X
conservatorycns.com	Poncirus trifoliata	Chromosome	Ptrifoliata	X
conservatorycns.com	Panicum virgatum	Chromosome	Pvirgatum	X
conservatorycns.com	Phaseolus vulgaris	Chromosome	Pvulgaris	X
conservatorycns.com	Rhodamnia argentea	Chromosome	Rargentea	X
conservatorycns.com	Rosa chinensis	Chromosome	Rchinensis	X
conservatorycns.com	Ricinus communis	Chromosome	Rcommunis	X
conservatorycns.com	Rhododendron griersonianum	Chromosome	Rgriersonianum	X
conservatorycns.com	Rhynchosia guianensis	Chromosome	Rguianensis	X
conservatorycns.com	Rorippa islandica	Chromosome	Rislandica	X
conservatorycns.com	Rhamnus rubrinervis	Chromosome	Rrubrinervis	X
conservatorycns.com	Rhododendron simsii	Chromosome	Rsimsii	X
conservatorycns.com	Sinapis alba	Chromosome	Salba	X
conservatorycns.com	Spartina angustifolia	Chromosome	Sangustifolia.fixed	X
conservatorycns.com	Sorghum bicolor	Chromosome	Sbicolor	X
conservatorycns.com	Sorghum bicolor	Chromosome	SbicolorRio	X
conservatorycns.com	Salix brachista	Chromosome	Sbrachista	X
conservatorycns.com	Solanum chacoense	Chromosome	Schacoense	X
conservatorycns.com	Salix dunnii	Chromosome	Sdunnii	X
conservatorycns.com	Sphagnum fallax	Chromosome	Sfallax	X
conservatorycns.com	Siraitia grosvenorii	Chromosome	Sgrosvenorii.fixed	X
conservatorycns.com	Striga hermonthica	Chromosome	Shermonthica	X
conservatorycns.com	Salvia hispanica	Chromosome	Shispanica	X
conservatorycns.com	Sesamum indicum	Chromosome	Sindicum	X
conservatorycns.com	Spirodela intermedia	Chromosome	Sintermedia	X
conservatorycns.com	Setaria italica	Chromosome	Sitalica	X
conservatorycns.com	Solanum lycoperscoides	Chromosome	Slycoperscoides06	X
conservatorycns.com	Solanum lycopersicum	Chromosome	Slycopersicum	X
conservatorycns.com	Solanum melongena	Chromosome	SMEbrinjal	X
conservatorycns.com	Solanum melongena	Chromosome	Smelongena	X
conservatorycns.com	Solanum melongena	Chromosome	Smelongena_V4.1	X
conservatorycns.com	Selaginella moellendorffii	Chromosome	Smoellendorffii	X
conservatorycns.com	Saccharina muscicola	Chromosome	Smuscicola	X
conservatorycns.com	Schrenkiella parvula	Chromosome	Sparvula	X
conservatorycns.com	Solanum pennellii	Chromosome	Spennellii	X
conservatorycns.com	Stanleya pinnata	Chromosome	Spinnata	X
conservatorycns.com	Spirodela polyrhiza	Chromosome	Spolyrhiza9509	X
conservatorycns.com	Salix purpurea	Chromosome	Spurpurea	X
conservatorycns.com	Smallanthus sonchifolius	Chromosome	Ssonchifolius	X
conservatorycns.com	Salvia splendens	Chromosome	Ssplendens	X
conservatorycns.com	Spatholobus suberectus	Chromosome	Ssuberectus	X
conservatorycns.com	Salix suchowensis	Chromosome	Ssuchowensis	X
conservatorycns.com	Senna tora	Chromosome	Stora	X
conservatorycns.com	Solanum tuberosum	Chromosome	Stuberosum	X
conservatorycns.com	Solanum tuberosum	Chromosome	Stuberosum_Hap2	X
conservatorycns.com	Setaria viridis	Chromosome	Sviridis	X
conservatorycns.com	Triticum aestivum	Chromosome	Taestivum_296	X
conservatorycns.com	Triticum aestivum	Chromosome	Taestivum_IWGSC	X
conservatorycns.com	Thlaspi arvense	Chromosome	Tarvense	X
conservatorycns.com	Theobroma cacao	Chromosome	Tcacao.fixed	X
conservatorycns.com	Taxus chinensis	Chromosome	Tchinensis	X
conservatorycns.com	Thinopyrum intermedium	Chromosome	Tintermedium_503	X
conservatorycns.com	Trifolium	Chromosome	Tpratense_385	X
conservatorycns.com	Telopea speciosissima	Chromosome	Tspeciosissima	X
conservatorycns.com	Triticum urartu	Chromosome	Turartu	X
conservatorycns.com	Tripterygium wilfordii	Chromosome	Twilfordii	X
conservatorycns.com	Vigna angularis	Chromosome	Vangularis_Gyeongwon	X
conservatorycns.com	Vigna angularis	Chromosome	Vangularis_LXD	X
conservatorycns.com	Vigna angularis	Chromosome	Vangularis_Shumari	X
conservatorycns.com	Vaccinium darrowii	Chromosome	Vdarrowii	X
conservatorycns.com	Vanilla planifolia	Chromosome	Vplanifolia	X
conservatorycns.com	Vigna radiata	Chromosome	Vradiata	X
conservatorycns.com	Vitis riparia	Chromosome	Vriparia	X
conservatorycns.com	Vigna unguiculata	Chromosome	Vunguiculata_469	X
conservatorycns.com	Vigna unguiculata	Chromosome	Vunguiculata_CB5	X
conservatorycns.com	Vitis vinifera	Chromosome	Vvinifera	X
conservatorycns.com	Wolffiella australiana	Chromosome	Waustraliana8730	X
conservatorycns.com	Ziziphus jujuba	Chromosome	Zjujuba	X
conservatorycns.com	Zostera marina	Chromosome	Zmarina	X
conservatorycns.com	Zea mais	Chromosome	ZmB73NAM5	X
conservatorycns.com	Zingiber officinale	Chromosome	Zofficinale	X
conservatorycns.com	Crambe maritima	Chromosome	Cmaritima	X
conservatorycns.com	Cleome violacea	Chromosome	Cviolacea	X
conservatorycns.com	Descurainia sophioides	Chromosome	Dsophioides	X
conservatorycns.com	Diptychocarpus strictus	Chromosome	Dstrictus	X
conservatorycns.com	Lunaria annua	Chromosome	Lannua	X
conservatorycns.com	Lepidium sativum	Chromosome	Lsativum	X
conservatorycns.com	Malcolmia maritima	Chromosome	Mmaritima	X
conservatorycns.com	Myagrum perfoliatum	Chromosome	Mperfoliatum	X
conservatorycns.com	Rorippa islandica	Chromosome	Rislandica	X
conservatorycns.com	Stanleya pinnata	Chromosome	Spinnata	X
ftp://EA00371_MAS2.0	Solanum lycopersicum	Chromosome	EA00371_MAS2.0
ftp://EA00990_MAS2.0	Solanum lycopersicum	Chromosome	EA00990_MAS2.0
ftp://Fla.8924_MAS2.0	Solanum lycopersicum	Chromosome	Fla.8924_MAS2.0
ftp://Floradade_MAS2.0	Solanum lycopersicum	Chromosome	Floradade_MAS2.0
ftp://ftp.ncbi.nlm.nih.gov/genomes/all/GCA/000/001/735/GCA_000001735.1_TAIR10	Arabidopsis thaliana	Chromosome	TAIR10
ftp://ftp.ncbi.nlm.nih.gov/genomes/all/GCA/000/001/735/GCA_000001735.1_TAIR10	Arabidopsis thaliana	Chromosome	TAIR9
ftp://ftp.ncbi.nlm.nih.gov/genomes/all/GCA/000/001/735/GCA_000001735.2_TAIR10.1	Arabidopsis thaliana	Chromosome	TAIR10.1
ftp://ftp.ncbi.nlm.nih.gov/genomes/all/GCA/000/002/775/GCA_000002775.2_Poptr2_0	Populus trichocarpa	Chromosome	Poptr2_0
ftp://ftp.ncbi.nlm.nih.gov/genomes/all/GCA/000/002/775/GCA_000002775.3_Pop_tri_v3	Populus trichocarpa	Chromosome	Pop_tri_v3
ftp://ftp.ncbi.nlm.nih.gov/genomes/all/GCA/000/002/775/GCA_000002775.4_P.trichocarpa_v4.1	Populus trichocarpa	Chromosome	P.trichocarpa_v4.1
ftp://ftp.ncbi.nlm.nih.gov/genomes/all/GCA/000/003/195/GCA_000003195.1_Sorbi1	Sorghum bicolor	Chromosome	Sorbi1
ftp://ftp.ncbi.nlm.nih.gov/genomes/all/GCA/000/003/195/GCA_000003195.2_Sorghum_bicolor_v2	Sorghum bicolor	Chromosome	Sorghum_bicolor_v2
ftp://ftp.ncbi.nlm.nih.gov/genomes/all/GCA/000/003/195/GCA_000003195.3_Sorghum_bicolor_NCBIv3	Sorghum bicolor	Chromosome	Sorghum_bicolor_NCBIv3
ftp://ftp.ncbi.nlm.nih.gov/genomes/all/GCA/000/003/745/GCA_000003745.2_12X	Vitis vinifera	Chromosome	12X
ftp://ftp.ncbi.nlm.nih.gov/genomes/all/GCA/000/004/075/GCA_000004075.1_CucSat_1.0	Cucumis sativus	Scaffold	CucSat_1.0
ftp://ftp.ncbi.nlm.nih.gov/genomes/all/GCA/000/004/075/GCA_000004075.2_ASM407v2	Cucumis sativus	Chromosome	ASM407v2
ftp://ftp.ncbi.nlm.nih.gov/genomes/all/GCA/000/004/075/GCA_000004075.3_Cucumber_9930_V3	Cucumis sativus	Chromosome	Cucumber_9930_V3
ftp://ftp.ncbi.nlm.nih.gov/genomes/all/GCA/000/004/255/GCA_000004255.1_v.1.0	Arabidopsis lyrata	Scaffold	v.1.0
ftp://ftp.ncbi.nlm.nih.gov/genomes/all/GCA/000/004/515/GCA_000004515.1_V1.0	Glycine max	Chromosome	V1.0
ftp://ftp.ncbi.nlm.nih.gov/genomes/all/GCA/000/004/515/GCA_000004515.2_V1.1	Glycine max	Chromosome	V1.1
ftp://ftp.ncbi.nlm.nih.gov/genomes/all/GCA/000/004/515/GCA_000004515.3_Glycine_max_v2.0	Glycine max	Chromosome	Glycine_max_v2.0
ftp://ftp.ncbi.nlm.nih.gov/genomes/all/GCA/000/004/515/GCA_000004515.4_Glycine_max_v2.1	Glycine max	Chromosome	Glycine_max_v2.1
ftp://ftp.ncbi.nlm.nih.gov/genomes/all/GCA/000/004/515/GCA_000004515.5_Glycine_max_v4.0	Glycine max	Chromosome	Glycine_max_v4.0
ftp://ftp.ncbi.nlm.nih.gov/genomes/all/GCA/000/004/655/GCA_000004655.2_ASM465v1	Oryza sativa	Chromosome	ASM465v1
ftp://ftp.ncbi.nlm.nih.gov/genomes/all/GCA/000/005/005/GCA_000005005.2_B73_RefGen_v1	Zea mays	Chromosome	B73 RefGen_v1
ftp://ftp.ncbi.nlm.nih.gov/genomes/all/GCA/000/005/005/GCA_000005005.4_B73_RefGen_v2	Zea mays	Chromosome	B73 RefGen_v2
ftp://ftp.ncbi.nlm.nih.gov/genomes/all/GCA/000/005/005/GCA_000005005.5_B73_RefGen_v3	Zea mays	Chromosome	B73 RefGen_v3
ftp://ftp.ncbi.nlm.nih.gov/genomes/all/GCA/000/005/005/GCA_000005005.6_B73_RefGen_v4	Zea mays	Chromosome	B73 RefGen_v4
ftp://ftp.ncbi.nlm.nih.gov/genomes/all/GCA/000/005/425/GCA_000005425.2_Build_4.0	Oryza sativa	Chromosome	Build 4.0
ftp://ftp.ncbi.nlm.nih.gov/genomes/all/GCA/000/005/505/GCA_000005505.1_v1.0	Brachypodium distachyon	Chromosome	v1.0
ftp://ftp.ncbi.nlm.nih.gov/genomes/all/GCA/000/005/505/GCA_000005505.2_Brachypodium_distachyon_v2.0	Brachypodium distachyon	Chromosome	Brachypodium_distachyon_v2.0
ftp://ftp.ncbi.nlm.nih.gov/genomes/all/GCA/000/005/505/GCA_000005505.4_Brachypodium_distachyon_v3.0	Brachypodium distachyon	Chromosome	Brachypodium_distachyon_v3.0
ftp://ftp.ncbi.nlm.nih.gov/genomes/all/GCA/000/147/395/GCA_000147395.1_Oryza_glaberrima_V1	Oryza glaberrima	Scaffold	Oryza_glaberrima_V1
ftp://ftp.ncbi.nlm.nih.gov/genomes/all/GCA/000/147/395/GCA_000147395.2_Oryza_glaberrima_V1	Oryza glaberrima	Scaffold	Oryza_glaberrima_V1
ftp://ftp.ncbi.nlm.nih.gov/genomes/all/GCA/000/147/395/GCA_000147395.3_OglaRS2	Oryza glaberrima	Chromosome	OglaRS2
ftp://ftp.ncbi.nlm.nih.gov/genomes/all/GCA/000/148/765/GCA_000148765.2_MalDomGD1.0	Malus domestica	Chromosome	MalDomGD1.0
ftp://ftp.ncbi.nlm.nih.gov/genomes/all/GCA/000/149/285/GCA_000149285.1_OrySat_Sep2003	Oryza sativa	Chromosome	OrySat_Sep2003
ftp://ftp.ncbi.nlm.nih.gov/genomes/all/GCA/000/150/535/GCA_000150535.1_Papaya1.0	Carica papaya	Scaffold	Papaya1.0
ftp://ftp.ncbi.nlm.nih.gov/genomes/all/GCA/000/150/535/GCA_000150535.1_Papaya1.0	Carica papaya	Scaffold	Papaya1.0
ftp://ftp.ncbi.nlm.nih.gov/genomes/all/GCA/000/151/685/GCA_000151685.2_JCVI_RCG_1.1	Ricinus communis	Scaffold	JCVI_RCG_1.1
ftp://ftp.ncbi.nlm.nih.gov/genomes/all/GCA/000/164/945/GCA_000164945.1_OrySat_Aug2009	Oryza sativa	Chromosome	OrySat_Aug2009
ftp://ftp.ncbi.nlm.nih.gov/genomes/all/GCA/000/181/215/GCA_000181215.2_PDK_30	Phoenix dactylifera	Scaffold	PDK_30
ftp://ftp.ncbi.nlm.nih.gov/genomes/all/GCA/000/181/215/GCA_000181215.3_PDK50	Phoenix dactylifera	Chromosome	PDK50
ftp://ftp.ncbi.nlm.nih.gov/genomes/all/GCA/000/182/155/GCA_000182155.2_O.barthii_v1	Oryza barthii	Chromosome	O.barthii_v1
ftp://ftp.ncbi.nlm.nih.gov/genomes/all/GCA/000/182/155/GCA_000182155.3_O.barthii_v1.3	Oryza barthii	Chromosome	O.barthii_v1.3
ftp://ftp.ncbi.nlm.nih.gov/genomes/all/GCA/000/182/155/GCA_000182155.4_ObarRS3	Oryza barthii	Chromosome	ObarRS3
ftp://ftp.ncbi.nlm.nih.gov/genomes/all/GCA/000/184/155/GCA_000184155.1_FraVesHawaii_1.0	Fragaria vesca	Chromosome	FraVesHawaii_1.0
ftp://ftp.ncbi.nlm.nih.gov/genomes/all/GCA/000/208/675/GCA_000208675.2_JAT_r4.5	Jatropha curcas	Scaffold	JAT_r4.5
ftp://ftp.ncbi.nlm.nih.gov/genomes/all/GCA/000/208/745/GCA_000208745.1_ASM20874v1	Theobroma cacao	Scaffold	ASM20874v1
ftp://ftp.ncbi.nlm.nih.gov/genomes/all/GCA/000/208/745/GCA_000208745.2_Criollo_cocoa_genome_V2	Theobroma cacao	Chromosome	Criollo_cocoa_genome_V2
ftp://ftp.ncbi.nlm.nih.gov/genomes/all/GCA/000/210/335/GCA_000210335.1_ASM21033v1	Triticum aestivum	Chromosome	ASM21033v1
ftp://ftp.ncbi.nlm.nih.gov/genomes/all/GCA/000/211/275/GCA_000211275.1_ASM21127v1	Arabidopsis thaliana	Chromosome	ASM21127v1
ftp://ftp.ncbi.nlm.nih.gov/genomes/all/GCA/000/218/175/GCA_000218175.1_PrunusPersicaDD_1.0	Prunus persica	Scaffold	PrunusPersicaDD_1.0
ftp://ftp.ncbi.nlm.nih.gov/genomes/all/GCA/000/218/195/GCA_000218195.1_PrunusPersicaGB_1.0	Prunus persica	Scaffold	PrunusPersicaGB_1.0
ftp://ftp.ncbi.nlm.nih.gov/genomes/all/GCA/000/218/215/GCA_000218215.1_PrunusPersicaF8_1.0	Prunus persica	Scaffold	PrunusPersicaF8_1.0
ftp://ftp.ncbi.nlm.nih.gov/genomes/all/GCA/000/218/505/GCA_000218505.1_Eutrema_parvulum_v01	Schrenkiella parvula	Chromosome	Eutrema_parvulum_v01
ftp://ftp.ncbi.nlm.nih.gov/genomes/all/GCA/000/219/495/GCA_000219495.1_MedtrA17_3.5	Medicago truncatula	Chromosome	MedtrA17_3.5
ftp://ftp.ncbi.nlm.nih.gov/genomes/all/GCA/000/219/495/GCA_000219495.2_MedtrA17_4.0	Medicago truncatula	Chromosome	MedtrA17_4.0
ftp://ftp.ncbi.nlm.nih.gov/genomes/all/GCA/000/222/325/GCA_000222325.1_Bur-0_2010-09-30	Arabidopsis thaliana	Scaffold	Bur-0_2010-09-30
ftp://ftp.ncbi.nlm.nih.gov/genomes/all/GCA/000/222/345/GCA_000222345.1_C24_2010-09-30	Arabidopsis thaliana	Scaffold	C24_2010-09-30
ftp://ftp.ncbi.nlm.nih.gov/genomes/all/GCA/000/222/365/GCA_000222365.1_Ler-1_2010-09-30	Arabidopsis thaliana	Scaffold	Ler-1_2010-09-30
ftp://ftp.ncbi.nlm.nih.gov/genomes/all/GCA/000/222/385/GCA_000222385.1_Kro-0_2010-09-30	Arabidopsis thaliana	Scaffold	Kro-0_2010-09-30
ftp://ftp.ncbi.nlm.nih.gov/genomes/all/GCA/000/223/545/GCA_000223545.1_ZeaMays_PT_EDMX2233_1.0	Zea mays	Scaffold	ZeaMays_PT_EDMX2233_1.0
ftp://ftp.ncbi.nlm.nih.gov/genomes/all/GCA/000/224/045/GCA_000224045.1_CSB10A_v1	Cucumis sativus	Scaffold	CSB10A_v1
ftp://ftp.ncbi.nlm.nih.gov/genomes/all/GCA/000/224/295/GCA_000224295.2_ASM22429v2	Linum usitatissimum	Chromosome	ASM22429v2
ftp://ftp.ncbi.nlm.nih.gov/genomes/all/GCA/000/230/575/GCA_000230575.1_canSat3	Cannabis sativa	Scaffold	canSat3
ftp://ftp.ncbi.nlm.nih.gov/genomes/all/GCA/000/230/575/GCA_000230575.2_ASM23057v2	Cannabis sativa	Chromosome	ASM23057v2
ftp://ftp.ncbi.nlm.nih.gov/genomes/all/GCA/000/230/575/GCA_000230575.4_ASM23057v4	Cannabis sativa	Chromosome	ASM23057v4
ftp://ftp.ncbi.nlm.nih.gov/genomes/all/GCA/000/230/575/GCA_000230575.5_ASM23057v5	Cannabis sativa	Chromosome	ASM23057v5
ftp://ftp.ncbi.nlm.nih.gov/genomes/all/GCA/000/231/095/GCA_000231095.2_Oryza_brachyantha.v1.4b	Oryza brachyantha	Chromosome	Oryza_brachyantha.v1.4b
ftp://ftp.ncbi.nlm.nih.gov/genomes/all/GCA/000/231/095/GCA_000231095.3_ObraRS2	Oryza brachyantha	Chromosome	ObraRS2
ftp://ftp.ncbi.nlm.nih.gov/genomes/all/GCA/000/238/415/GCA_000238415.2_Cla97_v1	Citrullus lanatus	Chromosome	Cla97_v1
ftp://ftp.ncbi.nlm.nih.gov/genomes/all/GCA/000/263/155/GCA_000263155.1_Setaria_V1	Setaria italica	Scaffold	Setaria V1
ftp://ftp.ncbi.nlm.nih.gov/genomes/all/GCA/000/263/155/GCA_000263155.2_Setaria_italica_v2.0	Setaria italica	Chromosome	Setaria_italica_v2.0
ftp://ftp.ncbi.nlm.nih.gov/genomes/all/GCA/000/309/985/GCA_000309985.1_Brapa_1.0	Brassica rapa	Chromosome	Brapa_1.0
ftp://ftp.ncbi.nlm.nih.gov/genomes/all/GCA/000/309/985/GCA_000309985.2_ASM30998v2	Brassica rapa	Scaffold	ASM30998v2
ftp://ftp.ncbi.nlm.nih.gov/genomes/all/GCA/000/309/985/GCA_000309985.3_CAAS_Brap_v3.01	Brassica rapa	Chromosome	CAAS_Brap_v3.01
ftp://ftp.ncbi.nlm.nih.gov/genomes/all/GCA/000/313/045/GCA_000313045.1_ASM31304v1	Cucumis melo	Scaffold	ASM31304v1
ftp://ftp.ncbi.nlm.nih.gov/genomes/all/GCA/000/313/855/GCA_000313855.1_ASM31385v1	Musa acuminata	Chromosome	ASM31385v1
ftp://ftp.ncbi.nlm.nih.gov/genomes/all/GCA/000/313/855/GCA_000313855.2_ASM31385v2	Musa acuminata	Chromosome	ASM31385v2
ftp://ftp.ncbi.nlm.nih.gov/genomes/all/GCA/000/315/295/GCA_000315295.1_Pbr_v1.0	Pyrus x bretschneideri	Scaffold	Pbr_v1.0
ftp://ftp.ncbi.nlm.nih.gov/genomes/all/GCA/000/317/415/GCA_000317415.1_Csi_valencia_1.0	Citrus sinensis	Chromosome	Csi_valencia_1.0
ftp://ftp.ncbi.nlm.nih.gov/genomes/all/GCA/000/321/445/GCA_000321445.1_Osat_hitom_01	Oryza sativa	Chromosome	Osat_hitom_01
ftp://ftp.ncbi.nlm.nih.gov/genomes/all/GCA/000/325/645/GCA_000325645.2_OgranChr3sV1	Oryza meyeriana	Scaffold	OgranChr3sV1
ftp://ftp.ncbi.nlm.nih.gov/genomes/all/GCA/000/325/765/GCA_000325765.2_LperrChr3sV1	Leersia perrieri	Scaffold	LperrChr3sV1
ftp://ftp.ncbi.nlm.nih.gov/genomes/all/GCA/000/325/765/GCA_000325765.3_Lperr_V1.4	Leersia perrieri	Chromosome	Lperr_V1.4
ftp://ftp.ncbi.nlm.nih.gov/genomes/all/GCA/000/325/905/GCA_000325905.2_TsV2-8	Eutrema salsugineum	Chromosome	TsV2-8
ftp://ftp.ncbi.nlm.nih.gov/genomes/all/GCA/000/326/085/GCA_000326085.1_ASM32608v1	Hordeum vulgare	Scaffold	ASM32608v1
ftp://ftp.ncbi.nlm.nih.gov/genomes/all/GCA/000/326/125/GCA_000326125.1_ASM32612v1	Hordeum vulgare	Scaffold	ASM32612v1
ftp://ftp.ncbi.nlm.nih.gov/genomes/all/GCA/000/327/005/GCA_000327005.1_ASM32700v1	Betula nana	Scaffold	ASM32700v1
ftp://ftp.ncbi.nlm.nih.gov/genomes/all/GCA/000/327/365/GCA_000327365.1_Graimondii2_0	Gossypium raimondii	Chromosome	Graimondii2_0
ftp://ftp.ncbi.nlm.nih.gov/genomes/all/GCA/000/327/365/GCA_000327365.2_Graimondii2_0v2	Gossypium raimondii	Chromosome	Graimondii2_0v2
ftp://ftp.ncbi.nlm.nih.gov/genomes/all/GCA/000/331/045/GCA_000331045.1_Gr_v1.0	Gossypium raimondii	Scaffold	Gr_v1.0
ftp://ftp.ncbi.nlm.nih.gov/genomes/all/GCA/000/331/145/GCA_000331145.1_ASM33114v1	Cicer arietinum	Chromosome	ASM33114v1
ftp://ftp.ncbi.nlm.nih.gov/genomes/all/GCA/000/331/365/GCA_000331365.1_v1.1	Ensete ventricosum	Scaffold	v1.1
ftp://ftp.ncbi.nlm.nih.gov/genomes/all/GCA/000/331/365/GCA_000331365.2_Ensete_JungleSeeds_v2.0	Ensete ventricosum	Scaffold	Ensete_JungleSeeds_v2.0
ftp://ftp.ncbi.nlm.nih.gov/genomes/all/GCA/000/331/365/GCA_000331365.3_Ensete_JungleSeeds_v3.0	Ensete ventricosum	Scaffold	Ensete_JungleSeeds_v3.0
ftp://ftp.ncbi.nlm.nih.gov/genomes/all/GCA/000/338/175/GCA_000338175.1_Lupin_genome_scaffold	Lupinus angustifolius	Scaffold	Lupin genome scaffold
ftp://ftp.ncbi.nlm.nih.gov/genomes/all/GCA/000/338/895/GCA_000338895.1_OmeriChr3sV1	Oryza meridionalis	Scaffold	OmeriChr3sV1
ftp://ftp.ncbi.nlm.nih.gov/genomes/all/GCA/000/338/895/GCA_000338895.2_Oryza_meridionalis_v1.3	Oryza meridionalis	Chromosome	Oryza_meridionalis_v1.3
ftp://ftp.ncbi.nlm.nih.gov/genomes/all/GCA/000/338/895/GCA_000338895.3_OmerRS3	Oryza meridionalis	Chromosome	OmerRS3
ftp://ftp.ncbi.nlm.nih.gov/genomes/all/GCA/000/340/545/GCA_000340545.1_Hevbra_1.0	Hevea brasiliensis	Scaffold	Hevbra_1.0
ftp://ftp.ncbi.nlm.nih.gov/genomes/all/GCA/000/340/665/GCA_000340665.1_C.cajan_V1.0	Cajanus cajan	Chromosome	C.cajan_V1.0
ftp://ftp.ncbi.nlm.nih.gov/genomes/all/GCA/000/340/665/GCA_000340665.2_C.cajan_V1.1	Cajanus cajan	Chromosome	C.cajan_V1.1
ftp://ftp.ncbi.nlm.nih.gov/genomes/all/GCA/000/346/465/GCA_000346465.1_Prupe1_0	Prunus persica	Scaffold	Prupe1_0
ftp://ftp.ncbi.nlm.nih.gov/genomes/all/GCA/000/346/465/GCA_000346465.2_Prunus_persica_NCBIv2	Prunus persica	Chromosome	Prunus_persica_NCBIv2
ftp://ftp.ncbi.nlm.nih.gov/genomes/all/GCA/000/346/735/GCA_000346735.1_P.mume_V1.0	Prunus mume	Chromosome	P.mume_V1.0
ftp://ftp.ncbi.nlm.nih.gov/genomes/all/GCA/000/347/275/GCA_000347275.1_CicAri_1.0	Cicer arietinum	Scaffold	CicAri_1.0
ftp://ftp.ncbi.nlm.nih.gov/genomes/all/GCA/000/347/275/GCA_000347275.2_ASM34727v2	Cicer arietinum	Chromosome	ASM34727v2
ftp://ftp.ncbi.nlm.nih.gov/genomes/all/GCA/000/347/275/GCA_000347275.3_ASM34727v3	Cicer arietinum	Chromosome	ASM34727v3
ftp://ftp.ncbi.nlm.nih.gov/genomes/all/GCA/000/347/275/GCA_000347275.4_ASM34727v4	Cicer arietinum	Chromosome	ASM34727v4
ftp://ftp.ncbi.nlm.nih.gov/genomes/all/GCA/000/347/335/GCA_000347335.1_ASM34733v1	Aegilops tauschii	Scaffold	ASM34733v1
ftp://ftp.ncbi.nlm.nih.gov/genomes/all/GCA/000/347/335/GCA_000347335.2_ASM34733v2	Aegilops tauschii	Chromosome	ASM34733v2
ftp://ftp.ncbi.nlm.nih.gov/genomes/all/GCA/000/347/455/GCA_000347455.1_ASM34745v1	Triticum urartu	Scaffold	ASM34745v1
ftp://ftp.ncbi.nlm.nih.gov/genomes/all/GCA/000/375/325/GCA_000375325.1_Caprub1_0	Capsella rubella	Scaffold	Caprub1_0
ftp://ftp.ncbi.nlm.nih.gov/genomes/all/GCA/000/390/325/GCA_000390325.1_Ntom_v01	Nicotiana tomentosiformis	Scaffold	Ntom_v01
ftp://ftp.ncbi.nlm.nih.gov/genomes/all/GCA/000/390/325/GCA_000390325.2_Ntom_v01	Nicotiana tomentosiformis	Scaffold	Ntom_v01
ftp://ftp.ncbi.nlm.nih.gov/genomes/all/GCA/000/393/655/GCA_000393655.1_Nsyl	Nicotiana sylvestris	Scaffold	Nsyl
ftp://ftp.ncbi.nlm.nih.gov/genomes/all/GCA/000/403/535/GCA_000403535.1_Theobroma_cacao_20110822	Theobroma cacao	Chromosome	Theobroma_cacao_20110822
ftp://ftp.ncbi.nlm.nih.gov/genomes/all/GCA/000/411/055/GCA_000411055.1_VEGI_LA_v_1.0	Leavenworthia alabamica	Scaffold	VEGI_LA_v_1.0
ftp://ftp.ncbi.nlm.nih.gov/genomes/all/GCA/000/411/075/GCA_000411075.1_VEGI_SI_v_1.0	Sisymbrium irio	Scaffold	VEGI_SI_v_1.0
ftp://ftp.ncbi.nlm.nih.gov/genomes/all/GCA/000/411/095/GCA_000411095.1_VEGI_AA_v_1.0	Aethionema arabicum	Scaffold	VEGI_AA_v_1.0
ftp://ftp.ncbi.nlm.nih.gov/genomes/all/GCA/000/413/155/GCA_000413155.1_DPV01	Phoenix dactylifera	Scaffold	DPV01
ftp://ftp.ncbi.nlm.nih.gov/genomes/all/GCA/000/414/095/GCA_000414095.1_ASM41409v1	Morus notabilis	Scaffold	ASM41409v1
ftp://ftp.ncbi.nlm.nih.gov/genomes/all/GCA/000/414/095/GCA_000414095.2_ASM41409v2	Morus notabilis	Scaffold	ASM41409v2
ftp://ftp.ncbi.nlm.nih.gov/genomes/all/GCA/000/418/225/GCA_000418225.1_Zizania_latifolia_v01	Zizania latifolia	Scaffold	Zizania_latifolia_v01
ftp://ftp.ncbi.nlm.nih.gov/genomes/all/GCA/000/441/515/GCA_000441515.1_EO8	Elaeis oleifera	Scaffold	EO8
ftp://ftp.ncbi.nlm.nih.gov/genomes/all/GCA/000/441/915/GCA_000441915.1_GenAur_1.0	Genlisea aurea	Scaffold	GenAur_1.0
ftp://ftp.ncbi.nlm.nih.gov/genomes/all/GCA/000/442/705/GCA_000442705.1_EG5	Elaeis guineensis	Chromosome	EG5
ftp://ftp.ncbi.nlm.nih.gov/genomes/all/GCA/000/463/585/GCA_000463585.1_ASM46358v1	Tarenaya hassleriana	Scaffold	ASM46358v1
ftp://ftp.ncbi.nlm.nih.gov/genomes/all/GCA/000/463/585/GCA_000463585.1_ASM46358v1	Tarenaya hassleriana	Scaffold	ASM46358v1
ftp://ftp.ncbi.nlm.nih.gov/genomes/all/GCA/000/465/365/GCA_000465365.1_Vigna_angularis	Vigna angularis	Scaffold	Vigna angularis
ftp://ftp.ncbi.nlm.nih.gov/genomes/all/GCA/000/466/325/GCA_000466325.1_Bottle_gourd	Lagenaria siceraria	Scaffold	Bottle_gourd
ftp://ftp.ncbi.nlm.nih.gov/genomes/all/GCA/000/478/725/GCA_000478725.1_Eutsalg1_0	Eutrema salsugineum	Scaffold	Eutsalg1_0
ftp://ftp.ncbi.nlm.nih.gov/genomes/all/GCA/000/493/195/GCA_000493195.1_Citrus_clementina_v1.0	Citrus clementina	Scaffold	Citrus_clementina_v1.0
ftp://ftp.ncbi.nlm.nih.gov/genomes/all/GCA/000/495/115/GCA_000495115.1_PopEup_1.0	Populus euphratica	Scaffold	PopEup_1.0
ftp://ftp.ncbi.nlm.nih.gov/genomes/all/GCA/000/496/875/GCA_000496875.1_CamelinaSativa	Camelina sativa	Scaffold	CamelinaSativa
ftp://ftp.ncbi.nlm.nih.gov/genomes/all/GCA/000/499/845/GCA_000499845.1_PhaVulg1_0	Phaseolus vulgaris	Chromosome	PhaVulg1_0
ftp://ftp.ncbi.nlm.nih.gov/genomes/all/GCA/000/504/015/GCA_000504015.1_Mimgu1_0	Erythranthe guttata	Scaffold	Mimgu1_0
ftp://ftp.ncbi.nlm.nih.gov/genomes/all/GCA/000/511/695/GCA_000511695.1_FANhybrid_r1.2	Fragaria x ananassa	Scaffold	FANhybrid_r1.2
ftp://ftp.ncbi.nlm.nih.gov/genomes/all/GCA/000/511/835/GCA_000511835.1_FAN_r1.1	Fragaria x ananassa	Scaffold	FAN_r1.1
ftp://ftp.ncbi.nlm.nih.gov/genomes/all/GCA/000/511/975/GCA_000511975.1_FII_r1.1	Fragaria iinumae	Scaffold	FII_r1.1
ftp://ftp.ncbi.nlm.nih.gov/genomes/all/GCA/000/511/995/GCA_000511995.1_FNU_r1.1	Fragaria nubicola	Scaffold	FNU_r1.1
ftp://ftp.ncbi.nlm.nih.gov/genomes/all/GCA/000/512/025/GCA_000512025.1_FNI_r1.1	Fragaria nipponica	Scaffold	FNI_r1.1
ftp://ftp.ncbi.nlm.nih.gov/genomes/all/GCA/000/512/255/GCA_000512255.1_PGAv.1.5	Capsicum annuum	Scaffold	PGAv.1.5
ftp://ftp.ncbi.nlm.nih.gov/genomes/all/GCA/000/512/255/GCA_000512255.2_ASM51225v2	Capsicum annuum	Chromosome	ASM51225v2
ftp://ftp.ncbi.nlm.nih.gov/genomes/all/GCA/000/512/975/GCA_000512975.1_S_indicum_v1.0	Sesamum indicum	Chromosome	S_indicum_v1.0
ftp://ftp.ncbi.nlm.nih.gov/genomes/all/GCA/000/517/285/GCA_000517285.1_FOR_r1.1	Fragaria orientalis	Scaffold	FOR_r1.1
ftp://ftp.ncbi.nlm.nih.gov/genomes/all/GCA/000/523/005/GCA_000523005.1_Ahal_1.0	Arabidopsis halleri	Scaffold	Ahal_1.0
ftp://ftp.ncbi.nlm.nih.gov/genomes/all/GCA/000/524/985/GCA_000524985.1_Alyr_1.0	Arabidopsis lyrata	Scaffold	Alyr_1.0
ftp://ftp.ncbi.nlm.nih.gov/genomes/all/GCA/000/573/905/GCA_000573905.1_Oryza_punctata_v1.2	Oryza punctata	Chromosome	Oryza_punctata_v1.2
ftp://ftp.ncbi.nlm.nih.gov/genomes/all/GCA/000/573/905/GCA_000573905.2_OpunRS2	Oryza punctata	Chromosome	OpunRS2
ftp://ftp.ncbi.nlm.nih.gov/genomes/all/GCA/000/576/065/GCA_000576065.1_Oryza_nivara_v1.0	Oryza nivara	Chromosome	Oryza_nivara_v1.0
ftp://ftp.ncbi.nlm.nih.gov/genomes/all/GCA/000/576/065/GCA_000576065.2_OnivRS2	Oryza nivara	Chromosome	OnivRS2
ftp://ftp.ncbi.nlm.nih.gov/genomes/all/GCA/000/576/495/GCA_000576495.1_Oryza_glumaepatula_v1.5	Oryza glumipatula	Chromosome	Oryza_glumaepatula_v1.5
ftp://ftp.ncbi.nlm.nih.gov/genomes/all/GCA/000/576/495/GCA_000576495.2_OgluRS3	Oryza glumipatula	Chromosome	OgluRS3
ftp://ftp.ncbi.nlm.nih.gov/genomes/all/GCA/000/582/825/GCA_000582825.1_Hordeum_pubiflorum_assembly1	Hordeum pubiflorum	Scaffold	Hordeum_pubiflorum_assembly1
ftp://ftp.ncbi.nlm.nih.gov/genomes/all/GCA/000/583/005/GCA_000583005.1_Tp1.0	Trifolium pratense	Scaffold	Tp1.0
ftp://ftp.ncbi.nlm.nih.gov/genomes/all/GCA/000/604/025/GCA_000604025.1_BOL_v1.0	Brassica oleracea	Scaffold	BOL_v1.0
ftp://ftp.ncbi.nlm.nih.gov/genomes/all/GCA/000/612/285/GCA_000612285.2_Gossypium_arboreum_v1.0	Gossypium arboreum	Chromosome	Gossypium_arboreum_v1.0
ftp://ftp.ncbi.nlm.nih.gov/genomes/all/GCA/000/612/305/GCA_000612305.1_Egrandis1_0	Eucalyptus grandis	Scaffold	Egrandis1_0
ftp://ftp.ncbi.nlm.nih.gov/genomes/all/GCA/000/632/695/GCA_000632695.1_ASM63269v1	Oryza minuta	Chromosome	ASM63269v1
ftp://ftp.ncbi.nlm.nih.gov/genomes/all/GCA/000/633/955/GCA_000633955.1_Cs	Camelina sativa	Chromosome	Cs
ftp://ftp.ncbi.nlm.nih.gov/genomes/all/GCA/000/686/985/GCA_000686985.1_Brassica_napus_assembly_v1.0	Brassica napus	Chromosome	Brassica_napus_assembly_v1.0
ftp://ftp.ncbi.nlm.nih.gov/genomes/all/GCA/000/686/985/GCA_000686985.2_Bra_napus_v2.0	Brassica napus	Chromosome	Bra_napus_v2.0
ftp://ftp.ncbi.nlm.nih.gov/genomes/all/GCA/000/695/525/GCA_000695525.1_BOL	Brassica oleracea	Chromosome	BOL
ftp://ftp.ncbi.nlm.nih.gov/genomes/all/GCA/000/695/605/GCA_000695605.1_Citrus_sinensis_v1.0	Citrus sinensis	Scaffold	Citrus_sinensis_v1.0
ftp://ftp.ncbi.nlm.nih.gov/genomes/all/GCA/000/696/445/GCA_000696445.1_Aquilaria_agallocha_v1	Aquilaria agallochum	Scaffold	Aquilaria_agallocha_v1
ftp://ftp.ncbi.nlm.nih.gov/genomes/all/GCA/000/696/525/GCA_000696525.1_JatCur_1.0	Jatropha curcas	Scaffold	JatCur_1.0
ftp://ftp.ncbi.nlm.nih.gov/genomes/all/GCA/000/700/045/GCA_000700045.1_O._rufipogon_chromosome_3_short_arm	Oryza rufipogon	Chromosome	O. rufipogon chromosome 3 short arm
ftp://ftp.ncbi.nlm.nih.gov/genomes/all/GCA/000/710/525/GCA_000710525.1_O._punctata_chromosome_3_short_arm	Oryza punctata	Chromosome	O. punctata chromosome 3 short arm
ftp://ftp.ncbi.nlm.nih.gov/genomes/all/GCA/000/710/535/GCA_000710535.1_O._nivara_chromosome_3_short_arm	Oryza nivara	Chromosome	O. nivara chromosome 3 short arm
ftp://ftp.ncbi.nlm.nih.gov/genomes/all/GCA/000/710/535/GCA_000710535.2_ASM71053v2	Oryza sativa	Chromosome	ASM71053v2
ftp://ftp.ncbi.nlm.nih.gov/genomes/all/GCA/000/710/545/GCA_000710545.1_O._brachyantha_chromosome_3_short_arm	Oryza brachyantha	Chromosome	O. brachyantha chromosome 3 short arm
ftp://ftp.ncbi.nlm.nih.gov/genomes/all/GCA/000/710/875/GCA_000710875.1_Pepper_Zunla_1_Ref_v1.0	Capsicum annuum	Chromosome	Pepper Zunla 1 Ref_v1.0
ftp://ftp.ncbi.nlm.nih.gov/genomes/all/GCA/000/715/075/GCA_000715075.1_Ntab-K326	Nicotiana tabacum	Scaffold	Ntab-K326
ftp://ftp.ncbi.nlm.nih.gov/genomes/all/GCA/000/715/095/GCA_000715095.1_Ntab-BX	Nicotiana tabacum	Scaffold	Ntab-BX
ftp://ftp.ncbi.nlm.nih.gov/genomes/all/GCA/000/715/115/GCA_000715115.1_Noto	Nicotiana otophora	Scaffold	Noto
ftp://ftp.ncbi.nlm.nih.gov/genomes/all/GCA/000/715/135/GCA_000715135.1_Ntab-TN90	Nicotiana tabacum	Scaffold	Ntab-TN90
ftp://ftp.ncbi.nlm.nih.gov/genomes/all/GCA/000/715/565/GCA_000715565.1_RSA_r1.0	Raphanus sativus	Scaffold	RSA_r1.0
ftp://ftp.ncbi.nlm.nih.gov/genomes/all/GCA/000/717/455/GCA_000717455.1_O._officinalis_chromosome_3_short_arm	Oryza officinalis	Chromosome	O. officinalis chromosome 3 short arm
ftp://ftp.ncbi.nlm.nih.gov/genomes/all/GCA/000/722/935/GCA_000722935.2_W05v1.0	Glycine soja	Scaffold	W05v1.0
ftp://ftp.ncbi.nlm.nih.gov/genomes/all/GCA/000/725/085/GCA_000725085.2_ASM72508v2	Oryza sativa	Chromosome	ASM72508v2
ftp://ftp.ncbi.nlm.nih.gov/genomes/all/GCA/000/733/195/GCA_000733195.1_A_alpina_V4	Arabis alpina	Chromosome	A_alpina_V4
ftp://ftp.ncbi.nlm.nih.gov/genomes/all/GCA/000/737/105/GCA_000737105.1_MW_v2d	Manihot esculenta	Scaffold	MW_v2d
ftp://ftp.ncbi.nlm.nih.gov/genomes/all/GCA/000/737/115/GCA_000737115.1_MK_v2b	Manihot esculenta	Scaffold	MK_v2b
ftp://ftp.ncbi.nlm.nih.gov/genomes/all/GCA/000/741/045/GCA_000741045.1_Vradiata_ver6	Vigna radiata	Scaffold	Vradiata_ver6
ftp://ftp.ncbi.nlm.nih.gov/genomes/all/GCA/000/741/045/GCA_000741045.2_Vradiata_ver6	Vigna radiata	Chromosome	Vradiata_ver6
ftp://ftp.ncbi.nlm.nih.gov/genomes/all/GCA/000/751/015/GCA_000751015.1_AST_PRJEB5043_v1	Brassica napus	Scaffold	AST_PRJEB5043_v1
ftp://ftp.ncbi.nlm.nih.gov/genomes/all/GCA/000/763/605/GCA_000763605.1_ASM76360v1	Castanea mollissima	Scaffold	ASM76360v1
ftp://ftp.ncbi.nlm.nih.gov/genomes/all/GCA/000/763/605/GCA_000763605.2_ASM76360v2	Castanea mollissima	Scaffold	ASM76360v2
ftp://ftp.ncbi.nlm.nih.gov/genomes/all/GCA/000/774/125/GCA_000774125.1_ASM77412v1	Diospyros lotus	Scaffold	ASM77412v1
ftp://ftp.ncbi.nlm.nih.gov/genomes/all/GCA/000/775/335/GCA_000775335.1_ASM77533v1	Vaccinium macrocarpon	Scaffold	ASM77533v1
ftp://ftp.ncbi.nlm.nih.gov/genomes/all/GCA/000/775/335/GCA_000775335.2_ASM77533v2	Vaccinium macrocarpon	Scaffold	ASM77533v2
ftp://ftp.ncbi.nlm.nih.gov/genomes/all/GCA/000/787/875/GCA_000787875.1_SME_r2.5.1	Solanum melongena	Scaffold	SME_r2.5.1
ftp://ftp.ncbi.nlm.nih.gov/genomes/all/GCA/000/787/975/GCA_000787975.1_arboreum_v1.0	Gossypium arboreum	Scaffold	arboreum_v1.0
ftp://ftp.ncbi.nlm.nih.gov/genomes/all/GCA/000/788/445/GCA_000788445.1_ASM78844v1	Primula veris	Scaffold	ASM78844v1
ftp://ftp.ncbi.nlm.nih.gov/genomes/all/GCA/000/789/195/GCA_000789195.1_O_longistaminata_v1.0	Oryza longistaminata	Scaffold	O_longistaminata_v1.0
ftp://ftp.ncbi.nlm.nih.gov/genomes/all/GCA/000/801/105/GCA_000801105.2_Rs1.0	Raphanus sativus	Scaffold	Rs1.0
ftp://ftp.ncbi.nlm.nih.gov/genomes/all/GCA/000/801/105/GCA_000801105.3_ASM80110v3	Raphanus sativus	Chromosome	ASM80110v3
ftp://ftp.ncbi.nlm.nih.gov/genomes/all/GCA/000/816/755/GCA_000816755.2_Araip1.1	Arachis ipaensis	Chromosome	Araip1.1
ftp://ftp.ncbi.nlm.nih.gov/genomes/all/GCA/000/817/225/GCA_000817225.1_OR_W1943	Oryza rufipogon	Scaffold	OR_W1943
ftp://ftp.ncbi.nlm.nih.gov/genomes/all/GCA/000/817/225/GCA_000817225.2_ASM81722v2	Oryza rufipogon	Scaffold	ASM81722v2
ftp://ftp.ncbi.nlm.nih.gov/genomes/all/GCA/000/817/615/GCA_000817615.1_HEG4v1.0	Oryza sativa	Chromosome	HEG4v1.0
ftp://ftp.ncbi.nlm.nih.gov/genomes/all/GCA/000/817/635/GCA_000817635.1_A123v1.0	Oryza sativa	Chromosome	A123v1.0
ftp://ftp.ncbi.nlm.nih.gov/genomes/all/GCA/000/817/695/GCA_000817695.2_Aradu1.1	Arachis duranensis	Chromosome	Aradu1.1
ftp://ftp.ncbi.nlm.nih.gov/genomes/all/GCA/000/817/695/GCA_000817695.3_aradu.V14167.gnm2.J7QH	Arachis duranensis	Chromosome	aradu.V14167.gnm2.J7QH
ftp://ftp.ncbi.nlm.nih.gov/genomes/all/GCA/000/818/735/GCA_000818735.1_Bedadeti	Ensete ventricosum	Scaffold	Bedadeti
ftp://ftp.ncbi.nlm.nih.gov/genomes/all/GCA/000/818/735/GCA_000818735.2_Ensete_Bedadeti_v2.0	Ensete ventricosum	Scaffold	Ensete_Bedadeti_v2.0
ftp://ftp.ncbi.nlm.nih.gov/genomes/all/GCA/000/818/735/GCA_000818735.3_Bedadeti_annotated	Ensete ventricosum	Scaffold	Bedadeti_annotated
ftp://ftp.ncbi.nlm.nih.gov/genomes/all/GCA/000/818/885/GCA_000818885.1_ASM81888v1	Triticum aestivum	Scaffold	ASM81888v1
ftp://ftp.ncbi.nlm.nih.gov/genomes/all/GCA/000/826/755/GCA_000826755.1_ZizJuj_1.1	Ziziphus jujuba	Chromosome	ZizJuj_1.1
ftp://ftp.ncbi.nlm.nih.gov/genomes/all/GCA/000/830/395/GCA_000830395.1_hl_KR_version_1.0.fasta	Humulus lupulus	Scaffold	hl_KR_version_1.0.fasta
ftp://ftp.ncbi.nlm.nih.gov/genomes/all/GCA/000/831/365/GCA_000831365.1_hl_SW_version_1.0.fasta	Humulus lupulus	Scaffold	hl_SW_version_1.0.fasta
ftp://ftp.ncbi.nlm.nih.gov/genomes/all/GCA/000/949/345/GCA_000949345.1_ASM94934v1	Catharanthus roseus	Scaffold	ASM94934v1
ftp://ftp.ncbi.nlm.nih.gov/genomes/all/GCA/000/950/795/GCA_000950795.1_Pepper_Chiltepin_Ref_v1.0	Capsicum annuum	Chromosome	Pepper Chiltepin Ref_v1.0
ftp://ftp.ncbi.nlm.nih.gov/genomes/all/GCA/000/956/625/GCA_000956625.1_T_arvense_v1	Thlaspi arvense	Scaffold	T_arvense_v1
ftp://ftp.ncbi.nlm.nih.gov/genomes/all/GCA/000/970/635/GCA_000970635.1_ASM97063v1	Eragrostis tef	Scaffold	ASM97063v1
ftp://ftp.ncbi.nlm.nih.gov/genomes/all/GCA/000/975/565/GCA_000975565.1_ASM97556v1	Sesamum indicum	Scaffold	ASM97556v1
ftp://ftp.ncbi.nlm.nih.gov/genomes/all/GCA/000/978/395/GCA_000978395.1_ITR_r1.0	Ipomoea trifida	Scaffold	ITR_r1.0
ftp://ftp.ncbi.nlm.nih.gov/genomes/all/GCA/000/981/105/GCA_000981105.1_ITRk_r1.0	Ipomoea trifida	Scaffold	ITRk_r1.0
ftp://ftp.ncbi.nlm.nih.gov/genomes/all/GCA/000/987/745/GCA_000987745.1_ASM98774v1	Gossypium hirsutum	Chromosome	ASM98774v1
ftp://ftp.ncbi.nlm.nih.gov/genomes/all/GCA/001/047/155/GCA_001047155.1_Rsativus_build1.00	Raphanus sativus	Scaffold	Rsativus_build1.00
ftp://ftp.ncbi.nlm.nih.gov/genomes/all/GCA/001/077/335/GCA_001077335.1_ASM107733v1	Triticum aestivum	Scaffold	ASM107733v1
ftp://ftp.ncbi.nlm.nih.gov/genomes/all/GCA/001/077/355/GCA_001077355.1_ASM107735v1	Primula vulgaris	Scaffold	ASM107735v1
ftp://ftp.ncbi.nlm.nih.gov/genomes/all/GCA/001/077/415/GCA_001077415.1_ASM107741v1	Hordeum vulgare	Scaffold	ASM107741v1
ftp://ftp.ncbi.nlm.nih.gov/genomes/all/GCA/001/185/155/GCA_001185155.1_Zosma_marina.v.2.1	Zostera marina	Scaffold	Zosma_marina.v.2.1
ftp://ftp.ncbi.nlm.nih.gov/genomes/all/GCA/001/190/045/GCA_001190045.1_Vigan1.1	Vigna angularis	Chromosome	Vigan1.1
ftp://ftp.ncbi.nlm.nih.gov/genomes/all/GCA/001/239/805/GCA_001239805.1_ASM123980v1	Solanum commersonii	Scaffold	ASM123980v1
ftp://ftp.ncbi.nlm.nih.gov/genomes/all/GCA/001/263/595/GCA_001263595.1_ASM126359v1	Phalaenopsis equestris	Scaffold	ASM126359v1
ftp://ftp.ncbi.nlm.nih.gov/genomes/all/GCA/001/282/645/GCA_001282645.1_BoeWGS1.0	Vitis cinerea x Vitis riparia	Scaffold	BoeWGS1.0
ftp://ftp.ncbi.nlm.nih.gov/genomes/all/GCA/001/305/255/GCA_001305255.1_ASM130525v1	Oryza sativa	Chromosome	ASM130525v1
ftp://ftp.ncbi.nlm.nih.gov/genomes/all/GCA/001/310/045/GCA_001310045.1_ASM131004v1	Carica papaya	Chromosome	ASM131004v1
ftp://ftp.ncbi.nlm.nih.gov/genomes/all/GCA/001/310/045/GCA_001310045.1_ASM131004v1	Carica papaya	Chromosome	ASM131004v1
ftp://ftp.ncbi.nlm.nih.gov/genomes/all/GCA/001/403/715/GCA_001403715.1_Primula_Slocus	Primula vulgaris	Scaffold	Primula_Slocus
ftp://ftp.ncbi.nlm.nih.gov/genomes/all/GCA/001/411/555/GCA_001411555.1_wgs.5d	Juglans regia	Scaffold	wgs.5d
ftp://ftp.ncbi.nlm.nih.gov/genomes/all/GCA/001/411/555/GCA_001411555.2_Walnut_2.0	Juglans regia	Chromosome	Walnut 2.0
ftp://ftp.ncbi.nlm.nih.gov/genomes/all/GCA/001/433/935/GCA_001433935.1_IRGSP-1.0	Oryza sativa	Chromosome	IRGSP-1.0
ftp://ftp.ncbi.nlm.nih.gov/genomes/all/GCA/001/484/125/GCA_001484125.2_MPIPZ_Amontbretiana_3.1	Arabis montbretiana	Chromosome	MPIPZ_Amontbretiana_3.1
ftp://ftp.ncbi.nlm.nih.gov/genomes/all/GCA/001/484/925/GCA_001484925.1_ASM148492v1	Arabis nordmanniana	Scaffold	ASM148492v1
ftp://ftp.ncbi.nlm.nih.gov/genomes/all/GCA/001/509/995/GCA_001509995.1_Chemdog91_175268	Cannabis sativa	Scaffold	Chemdog91_175268
ftp://ftp.ncbi.nlm.nih.gov/genomes/all/GCA/001/514/335/GCA_001514335.1_ASM151433v1	Oryza longistaminata	Scaffold	ASM151433v1
ftp://ftp.ncbi.nlm.nih.gov/genomes/all/GCA/001/514/335/GCA_001514335.2_ASM151433v2	Oryza longistaminata	Chromosome	ASM151433v2
ftp://ftp.ncbi.nlm.nih.gov/genomes/all/GCA/001/517/995/GCA_001517995.1_phasIbeam10.0	Phaseolus vulgaris	Chromosome	phasIbeam10.0
ftp://ftp.ncbi.nlm.nih.gov/genomes/all/GCA/001/531/365/GCA_001531365.1_CcrdV1	Cynara cardunculus	Chromosome	CcrdV1
ftp://ftp.ncbi.nlm.nih.gov/genomes/all/GCA/001/531/365/GCA_001531365.2_CcrdV1.1	Cynara cardunculus	Chromosome	CcrdV1.1
ftp://ftp.ncbi.nlm.nih.gov/genomes/all/GCA/001/540/865/GCA_001540865.1_ASM154086v1	Ananas comosus	Chromosome	ASM154086v1
ftp://ftp.ncbi.nlm.nih.gov/genomes/all/GCA/001/584/445/GCA_001584445.1_ASM158444v1	Vigna radiata	Scaffold	ASM158444v1
ftp://ftp.ncbi.nlm.nih.gov/genomes/all/GCA/001/598/015/GCA_001598015.1_Boea_hygrometrica.v1	Dorcoceras hygrometricum	Scaffold	Boea_hygrometrica.v1
ftp://ftp.ncbi.nlm.nih.gov/genomes/all/GCA/001/602/275/GCA_001602275.1_ASM160227v1	Zoysia japonica	Scaffold	ASM160227v1
ftp://ftp.ncbi.nlm.nih.gov/genomes/all/GCA/001/602/295/GCA_001602295.1_ASM160229v1	Zoysia matrella	Scaffold	ASM160229v1
ftp://ftp.ncbi.nlm.nih.gov/genomes/all/GCA/001/602/315/GCA_001602315.1_ASM160231v1	Zoysia pacifica	Scaffold	ASM160231v1
ftp://ftp.ncbi.nlm.nih.gov/genomes/all/GCA/001/605/985/GCA_001605985.1_ASM160598v1	Dendrobium catenatum	Scaffold	ASM160598v1
ftp://ftp.ncbi.nlm.nih.gov/genomes/all/GCA/001/605/985/GCA_001605985.2_ASM160598v2	Dendrobium catenatum	Scaffold	ASM160598v2
ftp://ftp.ncbi.nlm.nih.gov/genomes/all/GCA/001/611/195/GCA_001611195.1_ASM161119v1	Oryza sativa	Scaffold	ASM161119v1
ftp://ftp.ncbi.nlm.nih.gov/genomes/all/GCA/001/611/235/GCA_001611235.1_ASM161123v1	Oryza sativa	Scaffold	ASM161123v1
ftp://ftp.ncbi.nlm.nih.gov/genomes/all/GCA/001/611/255/GCA_001611255.1_ASM161125v1	Oryza sativa	Scaffold	ASM161125v1
ftp://ftp.ncbi.nlm.nih.gov/genomes/all/GCA/001/618/785/GCA_001618785.1_Mhv2.0	Oryza sativa	Chromosome	Mhv2.0
ftp://ftp.ncbi.nlm.nih.gov/genomes/all/GCA/001/618/795/GCA_001618795.1_ZSv2.0	Oryza sativa	Chromosome	ZSv2.0
ftp://ftp.ncbi.nlm.nih.gov/genomes/all/GCA/001/623/345/GCA_001623345.1_ZS97RS1	Oryza sativa	Chromosome	ZS97RS1
ftp://ftp.ncbi.nlm.nih.gov/genomes/all/GCA/001/623/345/GCA_001623345.2_ZS97RS2	Oryza sativa	Chromosome	ZS97RS2
ftp://ftp.ncbi.nlm.nih.gov/genomes/all/GCA/001/623/345/GCA_001623345.3_ZS97RS3	Oryza sativa	Complete Genome	ZS97RS3
ftp://ftp.ncbi.nlm.nih.gov/genomes/all/GCA/001/623/365/GCA_001623365.1_MH63RS1	Oryza sativa	Chromosome	MH63RS1
ftp://ftp.ncbi.nlm.nih.gov/genomes/all/GCA/001/623/365/GCA_001623365.2_MH63RS2	Oryza sativa	Chromosome	MH63RS2
ftp://ftp.ncbi.nlm.nih.gov/genomes/all/GCA/001/625/215/GCA_001625215.1_ASM162521v1	Daucus carota	Chromosome	ASM162521v1
ftp://ftp.ncbi.nlm.nih.gov/genomes/all/GCA/001/633/085/GCA_001633085.1_Safflower1	Carthamus tinctorius	Scaffold	Safflower1
ftp://ftp.ncbi.nlm.nih.gov/genomes/all/GCA/001/633/185/GCA_001633185.1_ValleyOak0.5	Quercus lobata	Scaffold	ValleyOak0.5
ftp://ftp.ncbi.nlm.nih.gov/genomes/all/GCA/001/633/185/GCA_001633185.2_ValleyOak3.0	Quercus lobata	Chromosome	ValleyOak3.0
ftp://ftp.ncbi.nlm.nih.gov/genomes/all/GCA/001/633/185/GCA_001633185.3_ValleyOak3.0	Quercus lobata	Chromosome	ValleyOak3.0
ftp://ftp.ncbi.nlm.nih.gov/genomes/all/GCA/001/633/185/GCA_001633185.4_ValleyOak3.1	Quercus lobata	Chromosome	ValleyOak3.1
ftp://ftp.ncbi.nlm.nih.gov/genomes/all/GCA/001/633/185/GCA_001633185.5_ValleyOak3.2	Quercus lobata	Chromosome	ValleyOak3.2
ftp://ftp.ncbi.nlm.nih.gov/genomes/all/GCA/001/633/215/GCA_001633215.1_ASM163321v1	Dichanthelium oligosanthes	Scaffold	ASM163321v1
ftp://ftp.ncbi.nlm.nih.gov/genomes/all/GCA/001/633/215/GCA_001633215.2_ASM163321v2	Dichanthelium oligosanthes	Scaffold	ASM163321v2
ftp://ftp.ncbi.nlm.nih.gov/genomes/all/GCA/001/642/375/GCA_001642375.1_Mlong1.0	Mentha longifolia	Scaffold	Mlong1.0
ftp://ftp.ncbi.nlm.nih.gov/genomes/all/GCA/001/642/375/GCA_001642375.2_Mlong_CMEN585_v3	Mentha longifolia	Chromosome	Mlong_CMEN585_v3
ftp://ftp.ncbi.nlm.nih.gov/genomes/all/GCA/001/644/905/GCA_001644905.1_Zm-W22-REFERENCE-NRGENE-1.0	Zea mays	Chromosome	Zm-W22-REFERENCE-NRGENE-1.0
ftp://ftp.ncbi.nlm.nih.gov/genomes/all/GCA/001/644/905/GCA_001644905.2_Zm-W22-REFERENCE-NRGENE-2.0	Zea mays	Chromosome	Zm-W22-REFERENCE-NRGENE-2.0
ftp://ftp.ncbi.nlm.nih.gov/genomes/all/GCA/001/647/135/GCA_001647135.1_ASM164713v1	Pontederia paniculata	Scaffold	ASM164713v1
ftp://ftp.ncbi.nlm.nih.gov/genomes/all/GCA/001/648/735/GCA_001648735.1_ASM164873v1	Oryza sativa	Scaffold	ASM164873v1
ftp://ftp.ncbi.nlm.nih.gov/genomes/all/GCA/001/648/745/GCA_001648745.1_IL50-13	Oryza sativa	Scaffold	IL50-13
ftp://ftp.ncbi.nlm.nih.gov/genomes/all/GCA/001/649/415/GCA_001649415.1_ASM164941v1	Musa itinerans	Scaffold	ASM164941v1
ftp://ftp.ncbi.nlm.nih.gov/genomes/all/GCA/001/651/475/GCA_001651475.1_Ler_Assembly	Arabidopsis thaliana	Chromosome	Ler Assembly
ftp://ftp.ncbi.nlm.nih.gov/genomes/all/GCA/001/652/605/GCA_001652605.1_ASM165260v1	Setaria italica	Chromosome	ASM165260v1
ftp://ftp.ncbi.nlm.nih.gov/genomes/all/GCA/001/654/055/GCA_001654055.1_ASM165405v1	Hevea brasiliensis	Scaffold	ASM165405v1
ftp://ftp.ncbi.nlm.nih.gov/genomes/all/GCA/001/659/605/GCA_001659605.1_Manihot_esculenta_v6	Manihot esculenta	Chromosome	Manihot esculenta v6
ftp://ftp.ncbi.nlm.nih.gov/genomes/all/GCA/001/659/605/GCA_001659605.2_M.esculenta_v8	Manihot esculenta	Chromosome	M.esculenta_v8
ftp://ftp.ncbi.nlm.nih.gov/genomes/all/GCA/001/661/175/GCA_001661175.1_ACMD2v1.0	Ananas comosus	Scaffold	ACMD2v1.0
ftp://ftp.ncbi.nlm.nih.gov/genomes/all/GCA/001/662/345/GCA_001662345.1_Mpo_1.0	Metrosideros polymorpha	Scaffold	Mpo_1.0
ftp://ftp.ncbi.nlm.nih.gov/genomes/all/GCA/001/662/345/GCA_001662345.2_Mpo_2.0	Metrosideros polymorpha	Scaffold	Mpo_2.0
ftp://ftp.ncbi.nlm.nih.gov/genomes/all/GCA/001/662/545/GCA_001662545.1_ASM166254v1	Rosa x damascena	Scaffold	ASM166254v1
ftp://ftp.ncbi.nlm.nih.gov/genomes/all/GCA/001/672/495/GCA_001672495.1_ASM167249v1	Elaeis guineensis	Scaffold	ASM167249v1
ftp://ftp.ncbi.nlm.nih.gov/genomes/all/GCA/001/682/895/GCA_001682895.1_ASM168289v1	Brassica nigra	Chromosome	ASM168289v1
ftp://ftp.ncbi.nlm.nih.gov/genomes/all/GCA/001/687/015/GCA_001687015.1_ASM168701v1	Arachis duranensis	Scaffold	ASM168701v1
ftp://ftp.ncbi.nlm.nih.gov/genomes/all/GCA/001/687/265/GCA_001687265.1_Brassica_juncea_var_tumida_T84-66_v1	Brassica juncea	Chromosome	Brassica_juncea_var_tumida_T84-66_v1
ftp://ftp.ncbi.nlm.nih.gov/genomes/all/GCA/001/687/525/GCA_001687525.1_Cowpea_0.03	Vigna unguiculata	Scaffold	Cowpea_0.03
ftp://ftp.ncbi.nlm.nih.gov/genomes/all/GCA/001/692/995/GCA_001692995.1_S_indicum_Yuzhi11_v1	Sesamum indicum	Scaffold	S_indicum_Yuzhi11_v1
ftp://ftp.ncbi.nlm.nih.gov/genomes/all/GCA/001/696/755/GCA_001696755.1_ASM169675v1	Hibiscus syriacus	Scaffold	ASM169675v1
ftp://ftp.ncbi.nlm.nih.gov/genomes/all/GCA/001/723/775/GCA_001723775.1_ASM172377v1	Vigna angularis	Chromosome	ASM172377v1
ftp://ftp.ncbi.nlm.nih.gov/genomes/all/GCA/001/735/685/GCA_001735685.1_ASM173568v1	Lolium perenne	Scaffold	ASM173568v1
ftp://ftp.ncbi.nlm.nih.gov/genomes/all/GCA/001/742/845/GCA_001742845.1_AthNd1_v1.0	Arabidopsis thaliana	Scaffold	AthNd1_v1.0
ftp://ftp.ncbi.nlm.nih.gov/genomes/all/GCA/001/742/945/GCA_001742945.1_TSUd_r1.1	Trifolium subterraneum	Scaffold	TSUd_r1.1
ftp://ftp.ncbi.nlm.nih.gov/genomes/all/GCA/001/752/375/GCA_001752375.1_RHA1.0	Rhazya stricta	Scaffold	RHA1.0
ftp://ftp.ncbi.nlm.nih.gov/genomes/all/GCA/001/753/735/GCA_001753735.1_Embelia_ribes_ER1_v1	Embelia ribes	Scaffold	Embelia_ribes_ER1_v1
ftp://ftp.ncbi.nlm.nih.gov/genomes/all/GCA/001/835/785/GCA_001835785.1_ASM183578v1	Ziziphus jujuba	Scaffold	ASM183578v1
ftp://ftp.ncbi.nlm.nih.gov/genomes/all/GCA/001/835/785/GCA_001835785.2_NAFU_Zjuj_v2.0	Ziziphus jujuba	Chromosome	NAFU_Zjuj_v2.0
ftp://ftp.ncbi.nlm.nih.gov/genomes/all/GCA/001/856/525/GCA_001856525.1_GbV1.0	Gossypium barbadense	Scaffold	GbV1.0
ftp://ftp.ncbi.nlm.nih.gov/genomes/all/GCA/001/865/875/GCA_001865875.1_LupAngTanjil_v1.0	Lupinus angustifolius	Chromosome	LupAngTanjil_v1.0
ftp://ftp.ncbi.nlm.nih.gov/genomes/all/GCA/001/876/935/GCA_001876935.1_Aspof.V1	Asparagus officinalis	Chromosome	Aspof.V1
ftp://ftp.ncbi.nlm.nih.gov/genomes/all/GCA/001/879/085/GCA_001879085.1_NIATTr2	Nicotiana attenuata	Chromosome	NIATTr2
ftp://ftp.ncbi.nlm.nih.gov/genomes/all/GCA/001/879/475/GCA_001879475.1_Asagao_1.1	Ipomoea nil	Scaffold	Asagao_1.1
ftp://ftp.ncbi.nlm.nih.gov/genomes/all/GCA/001/884/845/GCA_001884845.1_Onjamo_v1.0	Ensete ventricosum	Scaffold	Onjamo_v1.0
ftp://ftp.ncbi.nlm.nih.gov/genomes/all/GCA/001/889/745/GCA_001889745.1_Rice_IR8_v1.7	Oryza sativa	Chromosome	Rice_IR8_v1.7
ftp://ftp.ncbi.nlm.nih.gov/genomes/all/GCA/001/907/995/GCA_001907995.1_ASM190799v1	Hevea brasiliensis	Scaffold	ASM190799v1
ftp://ftp.ncbi.nlm.nih.gov/genomes/all/GCA/001/920/985/GCA_001920985.1_ASM192098v1	Barbarea vulgaris	Scaffold	ASM192098v1
ftp://ftp.ncbi.nlm.nih.gov/genomes/all/GCA/001/952/365/GCA_001952365.2_ASM195236v2	Oryza sativa	Chromosome	ASM195236v2
ftp://ftp.ncbi.nlm.nih.gov/genomes/all/GCA/001/952/365/GCA_001952365.3_OsN22RS2	Oryza sativa	Chromosome	OsN22RS2
ftp://ftp.ncbi.nlm.nih.gov/genomes/all/GCA/001/972/305/GCA_001972305.1_Cfol_1.0	Cephalotus follicularis	Scaffold	Cfol_1.0
ftp://ftp.ncbi.nlm.nih.gov/genomes/all/GCA/001/974/645/GCA_001974645.1_C_bursa_pastoris_nuclear_genome_v1	Capsella bursa-pastoris	Scaffold	C_bursa_pastoris_nuclear_genome_v1
ftp://ftp.ncbi.nlm.nih.gov/genomes/all/GCA/001/974/805/GCA_001974805.1_CCACVL1_1.0	Corchorus capsularis	Scaffold	CCACVL1_1.0
ftp://ftp.ncbi.nlm.nih.gov/genomes/all/GCA/001/981/405/GCA_001981405.1_ASM198140v1	Spirodela polyrhiza	Chromosome	ASM198140v1
ftp://ftp.ncbi.nlm.nih.gov/genomes/all/GCA/001/984/235/GCA_001984235.2_Zm-EP1-REFERENCE-TUM-1.0	Zea mays	Chromosome	Zm-EP1-REFERENCE-TUM-1.0
ftp://ftp.ncbi.nlm.nih.gov/genomes/all/GCA/001/990/705/GCA_001990705.1_Zm-F7-REFERENCE-TUM-1.0	Zea mays	Chromosome	Zm-F7-REFERENCE-TUM-1.0
ftp://ftp.ncbi.nlm.nih.gov/genomes/all/GCA/001/995/035/GCA_001995035.1_ASM199503v1	Momordica charantia	Scaffold	ASM199503v1
ftp://ftp.ncbi.nlm.nih.gov/genomes/all/GCA/002/002/945/GCA_002002945.1_F.carica_assembly01	Ficus carica	Scaffold	F.carica_assembly01
ftp://ftp.ncbi.nlm.nih.gov/genomes/all/GCA/002/003/025/GCA_002003025.1_HbrasiliensisBPM24_01	Hevea brasiliensis	Scaffold	HbrasiliensisBPM24_01
ftp://ftp.ncbi.nlm.nih.gov/genomes/all/GCA/002/006/925/GCA_002006925.1_ASM200692v1	Citrus maxima	Chromosome	ASM200692v1
ftp://ftp.ncbi.nlm.nih.gov/genomes/all/GCA/002/013/935/GCA_002013935.1_ASM201393v1	Atalantia buxifolia	Scaffold	ASM201393v1
ftp://ftp.ncbi.nlm.nih.gov/genomes/all/GCA/002/013/955/GCA_002013955.1_ASM201395v1	Citrus medica	Scaffold	ASM201395v1
ftp://ftp.ncbi.nlm.nih.gov/genomes/all/GCA/002/013/955/GCA_002013955.2_C_medica_denovo_2	Citrus medica	Scaffold	C_medica_denovo_2
ftp://ftp.ncbi.nlm.nih.gov/genomes/all/GCA/002/013/975/GCA_002013975.1_ASM201397v1	Citrus cavaleriei	Scaffold	ASM201397v1
ftp://ftp.ncbi.nlm.nih.gov/genomes/all/GCA/002/013/975/GCA_002013975.2_ASM201397v2	Citrus cavaleriei	Scaffold	ASM201397v2
ftp://ftp.ncbi.nlm.nih.gov/genomes/all/GCA/002/018/285/GCA_002018285.1_ASM201828v1	Asclepias syriaca	Scaffold	ASM201828v1
ftp://ftp.ncbi.nlm.nih.gov/genomes/all/GCA/002/018/475/GCA_002018475.1_NIOBT.version3	Nicotiana obtusifolia	Scaffold	NIOBT.version3
ftp://ftp.ncbi.nlm.nih.gov/genomes/all/GCA/002/018/495/GCA_002018495.1_NIATT_ARIZONA	Nicotiana attenuata	Scaffold	NIATT_ARIZONA
ftp://ftp.ncbi.nlm.nih.gov/genomes/all/GCA/002/024/485/GCA_002024485.1_Acamansi1.0	Artocarpus camansi	Scaffold	Acamansi1.0
ftp://ftp.ncbi.nlm.nih.gov/genomes/all/GCA/002/024/945/GCA_002024945.1_R108_v._1.0	Medicago truncatula	Scaffold	R108 v. 1.0
ftp://ftp.ncbi.nlm.nih.gov/genomes/all/GCA/002/076/135/GCA_002076135.1_ASM207613v1	Xerophyta viscosa	Scaffold	ASM207613v1
ftp://ftp.ncbi.nlm.nih.gov/genomes/all/GCA/002/079/205/GCA_002079205.1_ASM207920v1	Phalaenopsis hybrid cultivar	Scaffold	ASM207920v1
ftp://ftp.ncbi.nlm.nih.gov/genomes/all/GCA/002/079/875/GCA_002079875.1_Bstricta_278_v1	Boechera stricta	Scaffold	Bstricta_278_v1
ftp://ftp.ncbi.nlm.nih.gov/genomes/all/GCA/002/105/435/GCA_002105435.1_ASM210543v1	Aegilops tauschii	Chromosome	ASM210543v1
ftp://ftp.ncbi.nlm.nih.gov/genomes/all/GCA/002/114/115/GCA_002114115.1_ASM211411v1	Malus domestica	Chromosome	ASM211411v1
ftp://ftp.ncbi.nlm.nih.gov/genomes/all/GCA/002/127/325/GCA_002127325.1_HanXRQr1.0	Helianthus annuus	Chromosome	HanXRQr1.0
ftp://ftp.ncbi.nlm.nih.gov/genomes/all/GCA/002/127/325/GCA_002127325.2_HanXRQr2.0-SUNRISE	Helianthus annuus	Chromosome	HanXRQr2.0-SUNRISE
ftp://ftp.ncbi.nlm.nih.gov/genomes/all/GCA/002/151/415/GCA_002151415.1_R498.Genome.version1	Oryza sativa	Chromosome	R498.Genome.version1
ftp://ftp.ncbi.nlm.nih.gov/genomes/all/GCA/002/156/105/GCA_002156105.1_ASM215610v1	Passiflora edulis	Scaffold	ASM215610v1
ftp://ftp.ncbi.nlm.nih.gov/genomes/all/GCA/002/158/495/GCA_002158495.1_ASM215849v1	Triticum aestivum	Scaffold	ASM215849v1
ftp://ftp.ncbi.nlm.nih.gov/genomes/all/GCA/002/162/155/GCA_002162155.1_WEWSeq_v.1.0	Triticum dicoccoides	Chromosome	WEWSeq v.1.0
ftp://ftp.ncbi.nlm.nih.gov/genomes/all/GCA/002/162/155/GCA_002162155.2_WEW_v2.0	Triticum dicoccoides	Chromosome	WEW_v2.0
ftp://ftp.ncbi.nlm.nih.gov/genomes/all/GCA/002/162/155/GCA_002162155.3_WEW_v2.1	Triticum dicoccoides	Chromosome	WEW_v2.1
ftp://ftp.ncbi.nlm.nih.gov/genomes/all/GCA/002/168/275/GCA_002168275.2_ASM216827v2	Herrania umbratica	Scaffold	ASM216827v2
ftp://ftp.ncbi.nlm.nih.gov/genomes/all/GCA/002/174/835/GCA_002174835.1_ASM217483v1	Cenchrus americanus	Chromosome	ASM217483v1
ftp://ftp.ncbi.nlm.nih.gov/genomes/all/GCA/002/174/835/GCA_002174835.2_ASM217483v2	Cenchrus americanus	Chromosome	ASM217483v2
ftp://ftp.ncbi.nlm.nih.gov/genomes/all/GCA/002/180/455/GCA_002180455.1_ASM218045v1	Eleusine coracana	Scaffold	ASM218045v1
ftp://ftp.ncbi.nlm.nih.gov/genomes/all/GCA/002/189/035/GCA_002189035.1_U_gibba_v2	Utricularia gibba	Chromosome	U_gibba_v2
ftp://ftp.ncbi.nlm.nih.gov/genomes/all/GCA/002/197/605/GCA_002197605.1_Radish_v2.20	Raphanus sativus	Chromosome	Radish_v2.20
ftp://ftp.ncbi.nlm.nih.gov/genomes/all/GCA/002/201/585/GCA_002201585.1_ASM220158v1	Punica granatum	Scaffold	ASM220158v1
ftp://ftp.ncbi.nlm.nih.gov/genomes/all/GCA/002/207/925/GCA_002207925.1_PAV_r1.0	Prunus avium	Scaffold	PAV_r1.0
ftp://ftp.ncbi.nlm.nih.gov/genomes/all/GCA/002/210/045/GCA_002210045.1_Nitab4.5	Nicotiana tabacum	Scaffold	Nitab4.5
ftp://ftp.ncbi.nlm.nih.gov/genomes/all/GCA/002/211/085/GCA_002211085.1_P_hallii_NCBIv2	Panicum hallii	Chromosome	P_hallii_NCBIv2
ftp://ftp.ncbi.nlm.nih.gov/genomes/all/GCA/002/211/085/GCA_002211085.2_PHallii_v3.1	Panicum hallii	Chromosome	PHallii_v3.1
ftp://ftp.ncbi.nlm.nih.gov/genomes/all/GCA/002/220/415/GCA_002220415.3_Triticum_4.0	Triticum aestivum	Chromosome	Triticum_4.0
ftp://ftp.ncbi.nlm.nih.gov/genomes/all/GCA/002/237/485/GCA_002237485.1_Zm-PH207-REFERENCE_NS-UIUC_UMN-1.1	Zea mays	Chromosome	Zm-PH207-REFERENCE_NS-UIUC_UMN-1.1
ftp://ftp.ncbi.nlm.nih.gov/genomes/all/GCA/002/240/015/GCA_002240015.2_TDr96_F1_Pseudo_Chromosome_v1.0	Dioscorea cayenensis	Chromosome	TDr96_F1_Pseudo_Chromosome_v1.0
ftp://ftp.ncbi.nlm.nih.gov/genomes/all/GCA/002/251/925/GCA_002251925.1_hm034.alpaca.scaffolds	Medicago truncatula	Scaffold	hm034.alpaca.scaffolds
ftp://ftp.ncbi.nlm.nih.gov/genomes/all/GCA/002/251/935/GCA_002251935.1_hm340.alpaca.scaffolds	Medicago truncatula	Scaffold	hm340.alpaca.scaffolds
ftp://ftp.ncbi.nlm.nih.gov/genomes/all/GCA/002/251/955/GCA_002251955.1_hm056.alpaca.scaffolds	Medicago truncatula	Scaffold	hm056.alpaca.scaffolds
ftp://ftp.ncbi.nlm.nih.gov/genomes/all/GCA/002/260/605/GCA_002260605.1_TDr96x99_v1.0.fasta	Dioscorea cayenensis	Scaffold	TDr96x99_v1.0.fasta
ftp://ftp.ncbi.nlm.nih.gov/genomes/all/GCA/002/260/645/GCA_002260645.1_TDr97_00777_Male_DDN	Dioscorea cayenensis	Scaffold	TDr97_00777_Male_DDN
ftp://ftp.ncbi.nlm.nih.gov/genomes/all/GCA/002/260/665/GCA_002260665.1_TDr97_00917_Female_DDN	Dioscorea cayenensis	Scaffold	TDr97_00917_Female_DDN
ftp://ftp.ncbi.nlm.nih.gov/genomes/all/GCA/002/271/885/GCA_002271885.1_ASM227188v1	Capsicum baccatum	Scaffold	ASM227188v1
ftp://ftp.ncbi.nlm.nih.gov/genomes/all/GCA/002/271/885/GCA_002271885.2_ASM227188v2	Capsicum baccatum	Chromosome	ASM227188v2
ftp://ftp.ncbi.nlm.nih.gov/genomes/all/GCA/002/271/895/GCA_002271895.1_ASM227189v1	Capsicum chinense	Scaffold	ASM227189v1
ftp://ftp.ncbi.nlm.nih.gov/genomes/all/GCA/002/271/895/GCA_002271895.2_ASM227189v2	Capsicum chinense	Chromosome	ASM227189v2
ftp://ftp.ncbi.nlm.nih.gov/genomes/all/GCA/002/285/895/GCA_002285895.1_ASM228589v1	Lupinus angustifolius	Chromosome	ASM228589v1
ftp://ftp.ncbi.nlm.nih.gov/genomes/all/GCA/002/285/895/GCA_002285895.2_ASM228589v2	Lupinus angustifolius	Chromosome	ASM228589v2
ftp://ftp.ncbi.nlm.nih.gov/genomes/all/GCA/002/303/985/GCA_002303985.1_Duzib1.0	Durio zibethinus	Scaffold	Duzib1.0
ftp://ftp.ncbi.nlm.nih.gov/genomes/all/GCA/002/504/345/GCA_002504345.1_ASM250434v1	Gossypium hirsutum	Chromosome	ASM250434v1
ftp://ftp.ncbi.nlm.nih.gov/genomes/all/GCA/002/525/835/GCA_002525835.2_ipoBat4	Ipomoea batatas	Chromosome	ipoBat4
ftp://ftp.ncbi.nlm.nih.gov/genomes/all/GCA/002/564/525/GCA_002564525.1_RMU_r2.0	Rosa multiflora	Scaffold	RMU_r2.0
ftp://ftp.ncbi.nlm.nih.gov/genomes/all/GCA/002/575/655/GCA_002575655.1_Aet_v4.0	Aegilops tauschii	Chromosome	Aet v4.0
ftp://ftp.ncbi.nlm.nih.gov/genomes/all/GCA/002/575/655/GCA_002575655.2_Aet_v5.0	Aegilops tauschii	Chromosome	Aet v5.0
ftp://ftp.ncbi.nlm.nih.gov/genomes/all/GCA/002/682/915/GCA_002682915.2_Zm_CML247_REFERENCE_PANZEA.1.2	Zea mays	Chromosome	Zm_CML247_REFERENCE_PANZEA.1.2
ftp://ftp.ncbi.nlm.nih.gov/genomes/all/GCA/002/738/345/GCA_002738345.1_Cmax_1.0	Cucurbita maxima	Scaffold	Cmax_1.0
ftp://ftp.ncbi.nlm.nih.gov/genomes/all/GCA/002/738/365/GCA_002738365.1_Cmos_1.0	Cucurbita moschata	Scaffold	Cmos_1.0
ftp://ftp.ncbi.nlm.nih.gov/genomes/all/GCA/002/742/605/GCA_002742605.1_O_europaea_v1	Olea europaea	Chromosome	O_europaea_v1
ftp://ftp.ncbi.nlm.nih.gov/genomes/all/GCA/002/752/925/GCA_002752925.1_violet_k79_twolib_greater_than_500bp	Viola pubescens	Scaffold	violet_k79_twolib_greater_than_500bp
ftp://ftp.ncbi.nlm.nih.gov/genomes/all/GCA/002/762/385/GCA_002762385.1_Himp0.1	Handroanthus impetiginosus	Scaffold	Himp0.1
ftp://ftp.ncbi.nlm.nih.gov/genomes/all/GCA/002/786/265/GCA_002786265.1_ASM278626v1	Apostasia shenzhenica	Scaffold	ASM278626v1
ftp://ftp.ncbi.nlm.nih.gov/genomes/all/GCA/002/806/865/GCA_002806865.2_ASM280686v2	Cucurbita pepo	Chromosome	ASM280686v2
ftp://ftp.ncbi.nlm.nih.gov/genomes/all/GCA/002/806/895/GCA_002806895.1_ASM280689v1	Boehmeria nivea	Scaffold	ASM280689v1
ftp://ftp.ncbi.nlm.nih.gov/genomes/all/GCA/002/813/485/GCA_002813485.1_ASM281348v1	Zea mays	Scaffold	ASM281348v1
ftp://ftp.ncbi.nlm.nih.gov/genomes/all/GCA/002/813/505/GCA_002813505.1_ASM281350v1	Zea mays	Scaffold	ASM281350v1
ftp://ftp.ncbi.nlm.nih.gov/genomes/all/GCA/002/814/295/GCA_002814295.1_KokDry1	Kokia drynarioides	Scaffold	KokDry1
ftp://ftp.ncbi.nlm.nih.gov/genomes/all/GCA/002/818/315/GCA_002818315.1_Gokir.v1	Gossypioides kirkii	Chromosome	Gokir.v1
ftp://ftp.ncbi.nlm.nih.gov/genomes/all/GCA/002/837/095/GCA_002837095.1_ASM283709v1	Punica granatum	Scaffold	ASM283709v1
ftp://ftp.ncbi.nlm.nih.gov/genomes/all/GCA/002/864/125/GCA_002864125.1_ASM286412v1	Punica granatum	Scaffold	ASM286412v1
ftp://ftp.ncbi.nlm.nih.gov/genomes/all/GCA/002/870/075/GCA_002870075.1_Lsat_Salinas_v7	Lactuca sativa	Scaffold	Lsat_Salinas_v7
ftp://ftp.ncbi.nlm.nih.gov/genomes/all/GCA/002/870/075/GCA_002870075.2_Lsat_Salinas_v7	Lactuca sativa	Chromosome	Lsat_Salinas_v7
ftp://ftp.ncbi.nlm.nih.gov/genomes/all/GCA/002/870/075/GCA_002870075.3_Lsat_Salinas_v8	Lactuca sativa	Chromosome	Lsat_Salinas_v8
ftp://ftp.ncbi.nlm.nih.gov/genomes/all/GCA/002/870/075/GCA_002870075.4_Lsat_Salinas_v11	Lactuca sativa	Chromosome	Lsat_Salinas_v11
ftp://ftp.ncbi.nlm.nih.gov/genomes/all/GCA/002/878/395/GCA_002878395.1_UCD10Xv1.0	Capsicum annuum	Scaffold	UCD10Xv1.0
ftp://ftp.ncbi.nlm.nih.gov/genomes/all/GCA/002/878/395/GCA_002878395.2_UCD10Xv1.0	Capsicum annuum	Chromosome	UCD10Xv1.0
ftp://ftp.ncbi.nlm.nih.gov/genomes/all/GCA/002/878/395/GCA_002878395.3_UCD10Xv1.1	Capsicum annuum	Chromosome	UCD10Xv1.1
ftp://ftp.ncbi.nlm.nih.gov/genomes/all/GCA/002/878/655/GCA_002878655.1_ASM287865v1	Cissus quadrangularis	Scaffold	ASM287865v1
ftp://ftp.ncbi.nlm.nih.gov/genomes/all/GCA/002/890/555/GCA_002890555.1_BG_Scaf	Lagenaria siceraria	Scaffold	BG_Scaf
ftp://ftp.ncbi.nlm.nih.gov/genomes/all/GCA/002/890/555/GCA_002890555.2_ZAAS_Lsic_2.0	Lagenaria siceraria	Chromosome	ZAAS_Lsic_2.0
ftp://ftp.ncbi.nlm.nih.gov/genomes/all/GCA/002/892/645/GCA_002892645.1_ASM289264v1	Dactylis glomerata	Scaffold	ASM289264v1
ftp://ftp.ncbi.nlm.nih.gov/genomes/all/GCA/002/895/445/GCA_002895445.1_ASM289544v1	Panicum miliaceum	Scaffold	ASM289544v1
ftp://ftp.ncbi.nlm.nih.gov/genomes/all/GCA/002/895/445/GCA_002895445.2_ASM289544v2	Panicum miliaceum	Chromosome	ASM289544v2
ftp://ftp.ncbi.nlm.nih.gov/genomes/all/GCA/002/895/445/GCA_002895445.3_ASM289544v3	Panicum miliaceum	Chromosome	ASM289544v3
ftp://ftp.ncbi.nlm.nih.gov/genomes/all/GCA/002/896/005/GCA_002896005.2_CDCFrontier_v0.5	Cicer arietinum	Scaffold	CDCFrontier_v0.5
ftp://ftp.ncbi.nlm.nih.gov/genomes/all/GCA/002/896/215/GCA_002896215.2_S2Drd065_v0.5	Cicer echinospermum	Scaffold	S2Drd065_v0.5
ftp://ftp.ncbi.nlm.nih.gov/genomes/all/GCA/002/897/195/GCA_002897195.1_CUMW_v1.0	Citrus unshiu	Scaffold	CUMW_v1.0
ftp://ftp.ncbi.nlm.nih.gov/genomes/all/GCA/002/900/805/GCA_002900805.1_ASM290080v1	Hordeum vulgare	Scaffold	ASM290080v1
ftp://ftp.ncbi.nlm.nih.gov/genomes/all/GCA/002/904/275/GCA_002904275.2_ASM290427v2	Dioscorea alata	Scaffold	ASM290427v2
ftp://ftp.ncbi.nlm.nih.gov/genomes/all/GCA/002/905/335/GCA_002905335.2_glyma.Lee.gnm1	Glycine max	Chromosome	glyma.Lee.gnm1
ftp://ftp.ncbi.nlm.nih.gov/genomes/all/GCA/002/906/115/GCA_002906115.1_CorkOak1.0	Quercus suber	Scaffold	CorkOak1.0
ftp://ftp.ncbi.nlm.nih.gov/genomes/all/GCA/002/906/115/GCA_002906115.4_CorkOak1.0	Quercus suber	Scaffold	CorkOak1.0
ftp://ftp.ncbi.nlm.nih.gov/genomes/all/GCA/002/907/465/GCA_002907465.1_glyso.PI483463.gnm1	Glycine soja	Chromosome	glyso.PI483463.gnm1
ftp://ftp.ncbi.nlm.nih.gov/genomes/all/GCA/002/914/805/GCA_002914805.1_PanWU01x14_asm01	Parasponia andersonii	Scaffold	PanWU01x14_asm01
ftp://ftp.ncbi.nlm.nih.gov/genomes/all/GCA/002/914/845/GCA_002914845.1_TorRG33x02_asm01	Trema orientale	Scaffold	TorRG33x02_asm01
ftp://ftp.ncbi.nlm.nih.gov/genomes/all/GCA/002/916/435/GCA_002916435.1_m4v1	Juglans mandshurica	Scaffold	m4v1
ftp://ftp.ncbi.nlm.nih.gov/genomes/all/GCA/002/916/435/GCA_002916435.2_ASM291643v2	Juglans mandshurica	Chromosome	ASM291643v2
ftp://ftp.ncbi.nlm.nih.gov/genomes/all/GCA/002/916/465/GCA_002916465.1_r1v1	Juglans regia	Scaffold	r1v1
ftp://ftp.ncbi.nlm.nih.gov/genomes/all/GCA/002/916/465/GCA_002916465.2_ASM291646v2	Juglans regia	Chromosome	ASM291646v2
ftp://ftp.ncbi.nlm.nih.gov/genomes/all/GCA/002/916/485/GCA_002916485.1_n1v1	Juglans nigra	Scaffold	n1v1
ftp://ftp.ncbi.nlm.nih.gov/genomes/all/GCA/002/916/485/GCA_002916485.2_ASM291648v2	Juglans nigra	Chromosome	ASM291648v2
ftp://ftp.ncbi.nlm.nih.gov/genomes/all/GCA/002/918/425/GCA_002918425.1_ASM291842v1	Euphorbia esula	Scaffold	ASM291842v1
ftp://ftp.ncbi.nlm.nih.gov/genomes/all/GCA/002/919/075/GCA_002919075.1_ASM291907v1	Euphorbia esula	Scaffold	ASM291907v1
ftp://ftp.ncbi.nlm.nih.gov/genomes/all/GCA/002/922/885/GCA_002922885.1_Chkhaveri_assembly01	Vitis vinifera	Scaffold	Chkhaveri_assembly01
ftp://ftp.ncbi.nlm.nih.gov/genomes/all/GCA/002/923/015/GCA_002923015.1_Saperavi_assembly01	Vitis vinifera	Scaffold	Saperavi_assembly01
ftp://ftp.ncbi.nlm.nih.gov/genomes/all/GCA/002/923/105/GCA_002923105.1_Meskhetian_assembly01	Vitis vinifera	Scaffold	Meskhetian_assembly01
ftp://ftp.ncbi.nlm.nih.gov/genomes/all/GCA/002/923/165/GCA_002923165.1_Rkatsiteli_assembly01	Vitis vinifera	Scaffold	Rkatsiteli_assembly01
ftp://ftp.ncbi.nlm.nih.gov/genomes/all/GCA/002/926/015/GCA_002926015.1_ASM292601v1	Gossypium barbadense	Scaffold	ASM292601v1
ftp://ftp.ncbi.nlm.nih.gov/genomes/all/GCA/002/926/215/GCA_002926215.1_LB120v1	Oryza barthii	Scaffold	LB120v1
ftp://ftp.ncbi.nlm.nih.gov/genomes/all/GCA/002/926/235/GCA_002926235.1_TB65v1	Oryza barthii	Scaffold	TB65v1
ftp://ftp.ncbi.nlm.nih.gov/genomes/all/GCA/002/928/715/GCA_002928715.1_ASM292871v1	Gossypium barbadense	Scaffold	ASM292871v1
ftp://ftp.ncbi.nlm.nih.gov/genomes/all/GCA/002/930/595/GCA_002930595.1_NicGla1.0	Nicotiana glauca	Scaffold	NicGla1.0
ftp://ftp.ncbi.nlm.nih.gov/genomes/all/GCA/002/933/915/GCA_002933915.1_ASM293391v1	Eutrema heterophyllum	Scaffold	ASM293391v1
ftp://ftp.ncbi.nlm.nih.gov/genomes/all/GCA/002/933/935/GCA_002933935.1_ASM293393v1	Eutrema yunnanense	Scaffold	ASM293393v1
ftp://ftp.ncbi.nlm.nih.gov/genomes/all/GCA/002/937/015/GCA_002937015.1_ASM293701v1	Boehmeria nivea	Scaffold	ASM293701v1
ftp://ftp.ncbi.nlm.nih.gov/genomes/all/GCA/002/966/915/GCA_002966915.1_ASM296691v1	Gastrodia elata	Scaffold	ASM296691v1
ftp://ftp.ncbi.nlm.nih.gov/genomes/all/GCA/002/966/975/GCA_002966975.2_Pyn_1.0	Prunus yedoensis	Scaffold	Pyn_1.0
ftp://ftp.ncbi.nlm.nih.gov/genomes/all/GCA/002/993/905/GCA_002993905.1_Msac_v3	Miscanthus sacchariflorus	Chromosome	Msac_v3
ftp://ftp.ncbi.nlm.nih.gov/genomes/all/GCA/002/994/745/GCA_002994745.1_RchiOBHm-V2	Rosa chinensis	Chromosome	RchiOBHm-V2
ftp://ftp.ncbi.nlm.nih.gov/genomes/all/GCA/002/994/745/GCA_002994745.2_RchiOBHm-V2	Rosa chinensis	Chromosome	RchiOBHm-V2
ftp://ftp.ncbi.nlm.nih.gov/genomes/all/GCA/002/999/095/GCA_002999095.1_7DS_MTP_mate-pair_complete	Triticum aestivum	Scaffold	7DS_MTP_mate-pair_complete
ftp://ftp.ncbi.nlm.nih.gov/genomes/all/GCA/003/013/145/GCA_003013145.1_ASM301314v1	Quercus robur	Scaffold	ASM301314v1
ftp://ftp.ncbi.nlm.nih.gov/genomes/all/GCA/003/013/225/GCA_003013225.1_ASM301322v1	Phalaenopsis aphrodite	Scaffold	ASM301322v1
ftp://ftp.ncbi.nlm.nih.gov/genomes/all/GCA/003/013/575/GCA_003013575.1_ASM301357v1	Pisum sativum	Scaffold	ASM301357v1
ftp://ftp.ncbi.nlm.nih.gov/genomes/all/GCA/003/016/355/GCA_003016355.1_Bruz	Urochloa ruziziensis	Scaffold	Bruz
ftp://ftp.ncbi.nlm.nih.gov/genomes/all/GCA/003/020/155/GCA_003020155.1_B88v1	Oryza barthii	Scaffold	B88v1
ftp://ftp.ncbi.nlm.nih.gov/genomes/all/GCA/003/024/255/GCA_003024255.1_Red5_PS1_1.69.0	Actinidia chinensis	Chromosome	Red5_PS1_1.69.0
ftp://ftp.ncbi.nlm.nih.gov/genomes/all/GCA/003/046/395/GCA_003046395.1_Pm_0390_v1	Panicum miliaceum	Chromosome	Pm_0390_v1
ftp://ftp.ncbi.nlm.nih.gov/genomes/all/GCA/003/046/395/GCA_003046395.2_Pm_0390_v2	Panicum miliaceum	Chromosome	Pm_0390_v2
ftp://ftp.ncbi.nlm.nih.gov/genomes/all/GCA/003/061/485/GCA_003061485.1_PhalliiHAL_v2.1	Panicum hallii	Chromosome	PhalliiHAL_v2.1
ftp://ftp.ncbi.nlm.nih.gov/genomes/all/GCA/003/063/285/GCA_003063285.1_ASM306328v1	Arachis monticola	Scaffold	ASM306328v1
ftp://ftp.ncbi.nlm.nih.gov/genomes/all/GCA/003/063/285/GCA_003063285.2_ASM306328v2	Arachis monticola	Chromosome	ASM306328v2
ftp://ftp.ncbi.nlm.nih.gov/genomes/all/GCA/003/073/215/GCA_003073215.1_Tu2.0	Triticum urartu	Chromosome	Tu2.0
ftp://ftp.ncbi.nlm.nih.gov/genomes/all/GCA/003/073/215/GCA_003073215.2_Tu2.1	Triticum urartu	Chromosome	Tu2.1
ftp://ftp.ncbi.nlm.nih.gov/genomes/all/GCA/003/086/295/GCA_003086295.2_arahy.Tifrunner.gnm1.KYV3	Arachis hypogaea	Chromosome	arahy.Tifrunner.gnm1.KYV3
ftp://ftp.ncbi.nlm.nih.gov/genomes/all/GCA/003/112/345/GCA_003112345.1_ASM311234v1	Artemisia annua	Scaffold	ASM311234v1
ftp://ftp.ncbi.nlm.nih.gov/genomes/all/GCA/003/118/655/GCA_003118655.1_Ahalleri_gemmifera_v1	Arabidopsis halleri	Scaffold	Ahalleri_gemmifera_v1
ftp://ftp.ncbi.nlm.nih.gov/genomes/all/GCA/003/122/765/GCA_003122765.1_ASM312276v1	Juglans cathayensis	Scaffold	ASM312276v1
ftp://ftp.ncbi.nlm.nih.gov/genomes/all/GCA/003/122/785/GCA_003122785.1_ASM312278v1	Juglans regia	Scaffold	ASM312278v1
ftp://ftp.ncbi.nlm.nih.gov/genomes/all/GCA/003/122/825/GCA_003122825.1_UCLA_Phcoc_1.0	Phaseolus coccineus	Scaffold	UCLA_Phcoc_1.0
ftp://ftp.ncbi.nlm.nih.gov/genomes/all/GCA/003/123/785/GCA_003123785.1_ASM312378v1	Pterocarya stenoptera	Scaffold	ASM312378v1
ftp://ftp.ncbi.nlm.nih.gov/genomes/all/GCA/003/123/805/GCA_003123805.1_ASM312380v1	Juglans sigillata	Scaffold	ASM312380v1
ftp://ftp.ncbi.nlm.nih.gov/genomes/all/GCA/003/123/825/GCA_003123825.1_ASM312382v1	Juglans hindsii	Scaffold	ASM312382v1
ftp://ftp.ncbi.nlm.nih.gov/genomes/all/GCA/003/123/845/GCA_003123845.1_ASM312384v1	Juglans microcarpa	Scaffold	ASM312384v1
ftp://ftp.ncbi.nlm.nih.gov/genomes/all/GCA/003/123/865/GCA_003123865.1_ASM312386v1	Juglans nigra	Scaffold	ASM312386v1
ftp://ftp.ncbi.nlm.nih.gov/genomes/all/GCA/003/185/045/GCA_003185045.1_Zm-Mo17-REFERENCE-CAU-1.0	Zea mays	Chromosome	Zm-Mo17-REFERENCE-CAU-1.0
ftp://ftp.ncbi.nlm.nih.gov/genomes/all/GCA/003/254/865/GCA_003254865.1_ASM325486v1	Dryas drummondii	Scaffold	ASM325486v1
ftp://ftp.ncbi.nlm.nih.gov/genomes/all/GCA/003/254/885/GCA_003254885.1_ASM325488v1	Purshia tridentata	Scaffold	ASM325488v1
ftp://ftp.ncbi.nlm.nih.gov/genomes/all/GCA/003/254/905/GCA_003254905.1_ASM325490v1	Nissolia schottii	Scaffold	ASM325490v1
ftp://ftp.ncbi.nlm.nih.gov/genomes/all/GCA/003/254/925/GCA_003254925.1_ASM325492v1	Chamaecrista fasciculata	Scaffold	ASM325492v1
ftp://ftp.ncbi.nlm.nih.gov/genomes/all/GCA/003/254/945/GCA_003254945.1_ASM325494v1	Mimosa pudica	Scaffold	ASM325494v1
ftp://ftp.ncbi.nlm.nih.gov/genomes/all/GCA/003/254/965/GCA_003254965.1_ASM325496v1	Alnus glutinosa	Scaffold	ASM325496v1
ftp://ftp.ncbi.nlm.nih.gov/genomes/all/GCA/003/254/975/GCA_003254975.1_ASM325497v1	Ochetophila trinervis	Scaffold	ASM325497v1
ftp://ftp.ncbi.nlm.nih.gov/genomes/all/GCA/003/255/005/GCA_003255005.1_ASM325500v1	Begonia fuchsioides	Scaffold	ASM325500v1
ftp://ftp.ncbi.nlm.nih.gov/genomes/all/GCA/003/255/025/GCA_003255025.1_ASM325502v1	Datisca glomerata	Scaffold	ASM325502v1
ftp://ftp.ncbi.nlm.nih.gov/genomes/all/GCA/003/255/045/GCA_003255045.1_ASM325504v1	Casuarina glauca	Scaffold	ASM325504v1
ftp://ftp.ncbi.nlm.nih.gov/genomes/all/GCA/003/255/065/GCA_003255065.1_ASM325506v1	Cercis canadensis	Scaffold	ASM325506v1
ftp://ftp.ncbi.nlm.nih.gov/genomes/all/GCA/003/258/625/GCA_003258625.1_ASM325862v1	Citrus reticulata	Scaffold	ASM325862v1
ftp://ftp.ncbi.nlm.nih.gov/genomes/all/GCA/003/260/245/GCA_003260245.1_arg_spin_01	Argania spinosa	Scaffold	arg_spin_01
ftp://ftp.ncbi.nlm.nih.gov/genomes/all/GCA/003/260/245/GCA_003260245.2_ASM326024v2	Argania spinosa	Scaffold	ASM326024v2
ftp://ftp.ncbi.nlm.nih.gov/genomes/all/GCA/003/260/635/GCA_003260635.2_B_cretica_B_v2	Brassica cretica	Scaffold	B_cretica_B_v2
ftp://ftp.ncbi.nlm.nih.gov/genomes/all/GCA/003/260/655/GCA_003260655.2_B_cretica_A_v2	Brassica cretica	Scaffold	B_cretica_A_v2
ftp://ftp.ncbi.nlm.nih.gov/genomes/all/GCA/003/260/675/GCA_003260675.2_B_cretica_D_v2	Brassica cretica	Scaffold	B_cretica_D_v2
ftp://ftp.ncbi.nlm.nih.gov/genomes/all/GCA/003/260/695/GCA_003260695.2_B_cretica_D_v2	Brassica cretica	Scaffold	B_cretica_D_v2
ftp://ftp.ncbi.nlm.nih.gov/genomes/all/GCA/003/268/515/GCA_003268515.1_ASM326851v1	Sesamum indicum	Scaffold	ASM326851v1
ftp://ftp.ncbi.nlm.nih.gov/genomes/all/GCA/003/268/545/GCA_003268545.1_Lsi_v1.0	Lagenaria siceraria	Scaffold	Lsi_v1.0
ftp://ftp.ncbi.nlm.nih.gov/genomes/all/GCA/003/347/535/GCA_003347535.1_UKW_Fsyl_0.5	Fagus sylvatica	Scaffold	UKW_Fsyl_0.5
ftp://ftp.ncbi.nlm.nih.gov/genomes/all/GCA/003/347/535/GCA_003347535.2_FSYLV_37_PL_JAMY	Fagus sylvatica	Chromosome	FSYLV_37_PL_JAMY
ftp://ftp.ncbi.nlm.nih.gov/genomes/all/GCA/003/349/995/GCA_003349995.1_Gmax_ZH13	Glycine max	Chromosome	Gmax_ZH13
ftp://ftp.ncbi.nlm.nih.gov/genomes/all/GCA/003/349/995/GCA_003349995.2_Gmax_ZH13_v2.0	Glycine max	Chromosome	Gmax_ZH13_v2.0
ftp://ftp.ncbi.nlm.nih.gov/genomes/all/GCA/003/369/855/GCA_003369855.1_ASM336985v1	Eleusine indica	Scaffold	ASM336985v1
ftp://ftp.ncbi.nlm.nih.gov/genomes/all/GCA/003/370/565/GCA_003370565.1_ASM337056v1	Mucuna pruriens	Scaffold	ASM337056v1
ftp://ftp.ncbi.nlm.nih.gov/genomes/all/GCA/003/412/495/GCA_003412495.2_ASM341249v2	Echium plantagineum	Chromosome	ASM341249v2
ftp://ftp.ncbi.nlm.nih.gov/genomes/all/GCA/003/417/725/GCA_003417725.2_ASM341772v2	Cannabis sativa	Chromosome	ASM341772v2
ftp://ftp.ncbi.nlm.nih.gov/genomes/all/GCA/003/430/845/GCA_003430845.1_ASM343084v1	Xanthoceras sorbifolium	Chromosome	ASM343084v1
ftp://ftp.ncbi.nlm.nih.gov/genomes/all/GCA/003/434/825/GCA_003434825.1_Brassica_rapa_FPsc_v1.3	Brassica rapa	Chromosome	Brassica_rapa_FPsc_v1.3
ftp://ftp.ncbi.nlm.nih.gov/genomes/all/GCA/003/473/485/GCA_003473485.1_MtrunA17r5.0-ANR	Medicago truncatula	Chromosome	MtrunA17r5.0-ANR
ftp://ftp.ncbi.nlm.nih.gov/genomes/all/GCA/003/473/485/GCA_003473485.2_MtrunA17r5.0-ANR	Medicago truncatula	Chromosome	MtrunA17r5.0-ANR
ftp://ftp.ncbi.nlm.nih.gov/genomes/all/GCA/003/482/435/GCA_003482435.1_Corteva_Sorghum_ONT_TX430_1.0	Sorghum bicolor	Scaffold	Corteva_Sorghum_ONT_TX430_1.0
ftp://ftp.ncbi.nlm.nih.gov/genomes/all/GCA/003/490/085/GCA_003490085.1_ASM349008v1	Trifolium medium	Scaffold	ASM349008v1
ftp://ftp.ncbi.nlm.nih.gov/genomes/all/GCA/003/544/955/GCA_003544955.1_Sspon.HiC_chr_asm	Saccharum spontaneum	Chromosome	Sspon.HiC_chr_asm
ftp://ftp.ncbi.nlm.nih.gov/genomes/all/GCA/003/576/645/GCA_003576645.1_ASM357664v1	Ipomoea triloba	Chromosome	ASM357664v1
ftp://ftp.ncbi.nlm.nih.gov/genomes/all/GCA/003/576/665/GCA_003576665.1_ASM357666v1	Ipomoea trifida	Chromosome	ASM357666v1
ftp://ftp.ncbi.nlm.nih.gov/genomes/all/GCA/003/604/295/GCA_003604295.1_ASM360429v1	Cocos nucifera	Scaffold	ASM360429v1
ftp://ftp.ncbi.nlm.nih.gov/genomes/all/GCA/003/675/935/GCA_003675935.1_DSBC_Pcab_1.0	Pogostemon cablin	Scaffold	DSBC_Pcab_1.0
ftp://ftp.ncbi.nlm.nih.gov/genomes/all/GCA/003/689/015/GCA_003689015.1_ASM368901v1	Cicer reticulatum	Chromosome	ASM368901v1
ftp://ftp.ncbi.nlm.nih.gov/genomes/all/GCA/003/689/015/GCA_003689015.2_ASM368901v2	Cicer reticulatum	Chromosome	ASM368901v2
ftp://ftp.ncbi.nlm.nih.gov/genomes/all/GCA/003/704/525/GCA_003704525.1_Zm-PE0075-REFERENCE-TUM-1.0	Zea mays	Chromosome	Zm-PE0075-REFERENCE-TUM-1.0
ftp://ftp.ncbi.nlm.nih.gov/genomes/all/GCA/003/709/335/GCA_003709335.1_Zm-DK105-REFERENCE-TUM-1.0	Zea mays	Chromosome	Zm-DK105-REFERENCE-TUM-1.0
ftp://ftp.ncbi.nlm.nih.gov/genomes/all/GCA/003/711/535/GCA_003711535.1_Ahalleri_CH_v2	Arabidopsis halleri	Scaffold	Ahalleri_CH_v2
ftp://ftp.ncbi.nlm.nih.gov/genomes/all/GCA/003/713/155/GCA_003713155.1_ASM371315v1	Arachis hypogaea	Chromosome	ASM371315v1
ftp://ftp.ncbi.nlm.nih.gov/genomes/all/GCA/003/713/205/GCA_003713205.1_Ceug_1.0	Coffea eugenioides	Chromosome	Ceug_1.0
ftp://ftp.ncbi.nlm.nih.gov/genomes/all/GCA/003/713/225/GCA_003713225.1_Cara_1.0	Coffea arabica	Chromosome	Cara_1.0
ftp://ftp.ncbi.nlm.nih.gov/genomes/all/GCA/003/724/115/GCA_003724115.1_FoenVul1.0	Anethum foeniculum	Scaffold	FoenVul1.0
ftp://ftp.ncbi.nlm.nih.gov/genomes/all/GCA/003/724/115/GCA_003724115.2_FoenVul1.1	Anethum foeniculum	Scaffold	FoenVul1.1
ftp://ftp.ncbi.nlm.nih.gov/genomes/all/GCA/003/795/335/GCA_003795335.1_ASM379533v1	Casuarina equisetifolia	Scaffold	ASM379533v1
ftp://ftp.ncbi.nlm.nih.gov/genomes/all/GCA/003/865/215/GCA_003865215.1_ASM386521v1	Oryza sativa	Chromosome	ASM386521v1
ftp://ftp.ncbi.nlm.nih.gov/genomes/all/GCA/003/865/235/GCA_003865235.1_ASM386523v1	Oryza sativa	Chromosome	ASM386523v1
ftp://ftp.ncbi.nlm.nih.gov/genomes/all/GCA/003/935/025/GCA_003935025.1_Abrus_2018	Abrus precatorius	Scaffold	Abrus_2018
ftp://ftp.ncbi.nlm.nih.gov/genomes/all/GCA/003/952/965/GCA_003952965.1_Mru_ZJU_1.01	Morella rubra	Chromosome	Mru_ZJU_1.01
ftp://ftp.ncbi.nlm.nih.gov/genomes/all/GCA/003/952/965/GCA_003952965.2_Mru_ZJU_2	Morella rubra	Chromosome	Mru_ZJU_2
ftp://ftp.ncbi.nlm.nih.gov/genomes/all/GCA/003/957/885/GCA_003957885.1_ASM395788v1	Manihot esculenta	Scaffold	ASM395788v1
ftp://ftp.ncbi.nlm.nih.gov/genomes/all/GCA/003/957/995/GCA_003957995.1_ASM395799v1	Manihot esculenta	Scaffold	ASM395799v1
ftp://ftp.ncbi.nlm.nih.gov/genomes/all/GCA/003/958/685/GCA_003958685.1_ASM395868v1	Vigna unguiculata	Scaffold	ASM395868v1
ftp://ftp.ncbi.nlm.nih.gov/genomes/all/GCA/003/958/685/GCA_003958685.2_ASM395868v2	Vigna unguiculata	Chromosome	ASM395868v2
ftp://ftp.ncbi.nlm.nih.gov/genomes/all/GCA/003/996/215/GCA_003996215.1_ASM399621v1	Jaltomata sinuosa	Scaffold	ASM399621v1
ftp://ftp.ncbi.nlm.nih.gov/genomes/all/GCA/004/007/595/GCA_004007595.1_JHU_CGRice_1.0	Oryza sativa	Chromosome	JHU_CGRice_1.0
ftp://ftp.ncbi.nlm.nih.gov/genomes/all/GCA/004/027/125/GCA_004027125.1_Gothu_v1	Gossypium thurberi	Chromosome	Gothu_v1
ftp://ftp.ncbi.nlm.nih.gov/genomes/all/GCA/004/114/815/GCA_004114815.1_Hulless_Barley_ass.V2	Hordeum vulgare	Scaffold	Hulless_Barley_ass.V2
ftp://ftp.ncbi.nlm.nih.gov/genomes/all/GCA/004/115/005/GCA_004115005.1_ASM411500v1	Cucurbita argyrosperma	Scaffold	ASM411500v1
ftp://ftp.ncbi.nlm.nih.gov/genomes/all/GCA/004/115/005/GCA_004115005.2_UNAM_Carg_1.1	Cucurbita argyrosperma	Chromosome	UNAM_Carg_1.1
ftp://ftp.ncbi.nlm.nih.gov/genomes/all/GCA/004/115/385/GCA_004115385.1_ASM411538v1	Malus domestica	Chromosome	ASM411538v1
ftp://ftp.ncbi.nlm.nih.gov/genomes/all/GCA/004/118/075/GCA_004118075.1_ASM411807v1	Vigna unguiculata	Chromosome	ASM411807v1
ftp://ftp.ncbi.nlm.nih.gov/genomes/all/GCA/004/118/075/GCA_004118075.2_ASM411807v2	Vigna unguiculata	Chromosome	ASM411807v2
ftp://ftp.ncbi.nlm.nih.gov/genomes/all/GCA/004/135/705/GCA_004135705.1_ASEM_AUS1_V1.0	Alloteropsis semialata	Chromosome	ASEM_AUS1_V1.0
ftp://ftp.ncbi.nlm.nih.gov/genomes/all/GCA/004/143/595/GCA_004143595.1_RIL_Jcurcas_v1	Jatropha curcas	Scaffold	RIL_Jcurcas_v1
ftp://ftp.ncbi.nlm.nih.gov/genomes/all/GCA/004/150/315/GCA_004150315.1_ASM415031v1	Actinidia eriantha	Chromosome	ASM415031v1
ftp://ftp.ncbi.nlm.nih.gov/genomes/all/GCA/004/153/795/GCA_004153795.1_AHAU_CSS_1	Camellia sinensis	Scaffold	AHAU_CSS_1
ftp://ftp.ncbi.nlm.nih.gov/genomes/all/GCA/004/153/795/GCA_004153795.2_AHAU_CSS_2	Camellia sinensis	Scaffold	AHAU_CSS_2
ftp://ftp.ncbi.nlm.nih.gov/genomes/all/GCA/004/170/445/GCA_004170445.1_ASM417044v1	Arachis hypogaea	Chromosome	ASM417044v1
ftp://ftp.ncbi.nlm.nih.gov/genomes/all/GCA/004/193/775/GCA_004193775.1_ASM419377v1	Glycine soja	Scaffold	ASM419377v1
ftp://ftp.ncbi.nlm.nih.gov/genomes/all/GCA/004/193/775/GCA_004193775.2_ASM419377v2	Glycine soja	Chromosome	ASM419377v2
ftp://ftp.ncbi.nlm.nih.gov/genomes/all/GCA/004/295/705/GCA_004295705.1_ASM429570v1	Oryza sativa	Chromosome	ASM429570v1
ftp://ftp.ncbi.nlm.nih.gov/genomes/all/GCA/004/303/085/GCA_004303085.1_ASM430308v1	Perilla frutescens	Scaffold	ASM430308v1
ftp://ftp.ncbi.nlm.nih.gov/genomes/all/GCA/004/303/085/GCA_004303085.2_ASM430308v2	Perilla frutescens	Scaffold	ASM430308v2
ftp://ftp.ncbi.nlm.nih.gov/genomes/all/GCA/004/320/505/GCA_004320505.1_Vangularis_v1	Vigna angularis	Chromosome	Vangularis_v1
ftp://ftp.ncbi.nlm.nih.gov/genomes/all/GCA/004/329/165/GCA_004329165.1_ASM432916v1	Spatholobus suberectus	Chromosome	ASM432916v1
ftp://ftp.ncbi.nlm.nih.gov/genomes/all/GCA/004/338/375/GCA_004338375.1_Vapla0.1.4	Vanilla planifolia	Scaffold	Vapla0.1.4
ftp://ftp.ncbi.nlm.nih.gov/genomes/all/GCA/004/348/155/GCA_004348155.1_Tetep-1.0_genome	Oryza sativa	Chromosome	Tetep-1.0_genome
ftp://ftp.ncbi.nlm.nih.gov/genomes/all/GCA/004/348/155/GCA_004348155.2_Tetep-1.0_genome	Oryza sativa	Chromosome	Tetep-1.0_genome
ftp://ftp.ncbi.nlm.nih.gov/genomes/all/GCA/004/349/715/GCA_004349715.1_ASM434971v1	Crucihimalaya himalaica	Scaffold	ASM434971v1
ftp://ftp.ncbi.nlm.nih.gov/genomes/all/GCA/004/353/265/GCA_004353265.1_EGFV_Vit.rip_1.0	Vitis riparia	Chromosome	EGFV_Vit.rip_1.0
ftp://ftp.ncbi.nlm.nih.gov/genomes/all/GCA/004/354/405/GCA_004354405.1_ASM435440v1	Andrographis paniculata	Chromosome	ASM435440v1
ftp://ftp.ncbi.nlm.nih.gov/genomes/all/GCA/004/359/105/GCA_004359105.1_CSE_r1.0	Chrysanthemum seticuspe	Scaffold	CSE_r1.0
ftp://ftp.ncbi.nlm.nih.gov/genomes/all/GCA/004/368/105/GCA_004368105.1_ASM436810v1	Eucalyptus melliodora	Scaffold	ASM436810v1
ftp://ftp.ncbi.nlm.nih.gov/genomes/all/GCA/004/368/105/GCA_004368105.2_ASM436810v2	Eucalyptus melliodora	Chromosome	ASM436810v2
ftp://ftp.ncbi.nlm.nih.gov/genomes/all/GCA/004/368/105/GCA_004368105.3_ASM436810v3	Eucalyptus melliodora	Chromosome	ASM436810v3
ftp://ftp.ncbi.nlm.nih.gov/genomes/all/GCA/004/379/255/GCA_004379255.1_SspV1	Salvia splendens	Scaffold	SspV1
ftp://ftp.ncbi.nlm.nih.gov/genomes/all/GCA/004/379/255/GCA_004379255.2_SspV2	Salvia splendens	Chromosome	SspV2
ftp://ftp.ncbi.nlm.nih.gov/genomes/all/GCA/004/681/165/GCA_004681165.1_RDA_PgrJ_v1	Platycodon grandiflorus	Scaffold	RDA_PgrJ_v1
ftp://ftp.ncbi.nlm.nih.gov/genomes/all/GCA/004/706/985/GCA_004706985.1_ASM470698v1	Ipomoea trifida	Chromosome	ASM470698v1
ftp://ftp.ncbi.nlm.nih.gov/genomes/all/GCA/004/785/585/GCA_004785585.1_JrSerr_v1.0	Juglans microcarpa x Juglans regia	Chromosome	JrSerr_v1.0
ftp://ftp.ncbi.nlm.nih.gov/genomes/all/GCA/004/785/595/GCA_004785595.1_Jm3101_v1.0	Juglans microcarpa x Juglans regia	Chromosome	Jm3101_v1.0
ftp://ftp.ncbi.nlm.nih.gov/genomes/all/GCA/004/801/215/GCA_004801215.2_ASM480121v2	Citrullus lanatus	Chromosome	ASM480121v2
ftp://ftp.ncbi.nlm.nih.gov/genomes/all/GCA/004/801/955/GCA_004801955.1_ASM480195v1	Calotropis procera	Scaffold	ASM480195v1
ftp://ftp.ncbi.nlm.nih.gov/genomes/all/GCA/004/837/865/GCA_004837865.1_BananaB_V1	Musa balbisiana	Chromosome	BananaB_V1
ftp://ftp.ncbi.nlm.nih.gov/genomes/all/GCA/004/918/865/GCA_004918865.1_Cbr_v1.0	Caryocar brasiliense	Scaffold	Cbr_v1.0
ftp://ftp.ncbi.nlm.nih.gov/genomes/all/GCA/004/919/715/GCA_004919715.1_ASM491971v1	Linderniella brevidens	Scaffold	ASM491971v1
ftp://ftp.ncbi.nlm.nih.gov/genomes/all/GCA/005/019/695/GCA_005019695.1_DCB_TZT_HYBRID.1.1	Trichopus zeylanicus	Scaffold	DCB_TZT_HYBRID.1.1
ftp://ftp.ncbi.nlm.nih.gov/genomes/all/GCA/005/191/435/GCA_005191435.1_ASM519143v1	Raddia distichophylla	Scaffold	ASM519143v1
ftp://ftp.ncbi.nlm.nih.gov/genomes/all/GCA/005/223/365/GCA_005223365.1_ASM522336v1	Oryza meyeriana	Scaffold	ASM522336v1
ftp://ftp.ncbi.nlm.nih.gov/genomes/all/GCA/005/223/365/GCA_005223365.2_ASM522336v2	Oryza meyeriana	Scaffold	ASM522336v2
ftp://ftp.ncbi.nlm.nih.gov/genomes/all/GCA/005/239/495/GCA_005239495.1_ASM523949v1	Nicotiana undulata	Scaffold	ASM523949v1
ftp://ftp.ncbi.nlm.nih.gov/genomes/all/GCA/005/239/505/GCA_005239505.1_ASM523950v1	Nicotiana paniculata	Scaffold	ASM523950v1
ftp://ftp.ncbi.nlm.nih.gov/genomes/all/GCA/005/239/525/GCA_005239525.1_ASM523952v1	Nicotiana knightiana	Scaffold	ASM523952v1
ftp://ftp.ncbi.nlm.nih.gov/genomes/all/GCA/005/239/535/GCA_005239535.1_ASM523953v1	Nicotiana rustica	Scaffold	ASM523953v1
ftp://ftp.ncbi.nlm.nih.gov/genomes/all/GCA/005/286/985/GCA_005286985.1_Setaria_viridis_v2.0	Setaria viridis	Chromosome	Setaria_viridis_v2.0
ftp://ftp.ncbi.nlm.nih.gov/genomes/all/GCA/005/393/395/GCA_005393395.2_CCRI_HENU_Gaus_1.1	Gossypium australe	Chromosome	CCRI_HENU_Gaus_1.1
ftp://ftp.ncbi.nlm.nih.gov/genomes/all/GCA/005/549/215/GCA_005549215.1_ASM554921v1	Cucumis melo	Scaffold	ASM554921v1
ftp://ftp.ncbi.nlm.nih.gov/genomes/all/GCA/005/549/225/GCA_005549225.1_ASM554922v1	Cucumis melo	Scaffold	ASM554922v1
ftp://ftp.ncbi.nlm.nih.gov/genomes/all/GCA/005/610/355/GCA_005610355.1_ASM561035v1	Gossypioides kirkii	Chromosome	ASM561035v1
ftp://ftp.ncbi.nlm.nih.gov/genomes/all/GCA/005/771/605/GCA_005771605.1_ASM577160v1	Scutellaria baicalensis	Chromosome	ASM577160v1
ftp://ftp.ncbi.nlm.nih.gov/genomes/all/GCA/005/869/975/GCA_005869975.1_AgR_To_v5	Trifolium repens	Chromosome	AgR_To_v5
ftp://ftp.ncbi.nlm.nih.gov/genomes/all/GCA/005/931/075/GCA_005931075.1_ASM593107v1	Gossypium raimondii	Chromosome	ASM593107v1
ftp://ftp.ncbi.nlm.nih.gov/genomes/all/GCA/006/151/565/GCA_006151565.1_ASM615156v1	Cicer arietinum	Chromosome	ASM615156v1
ftp://ftp.ncbi.nlm.nih.gov/genomes/all/GCA/006/176/705/GCA_006176705.1_UPLB_dcnu_1.0	Cocos nucifera	Scaffold	UPLB_dcnu_1.0
ftp://ftp.ncbi.nlm.nih.gov/genomes/all/GCA/006/345/785/GCA_006345785.1_ASM634578v1	Cicer arietinum	Chromosome	ASM634578v1
ftp://ftp.ncbi.nlm.nih.gov/genomes/all/GCA/006/381/635/GCA_006381635.1_ASM638163v1	Hibiscus syriacus	Scaffold	ASM638163v1
ftp://ftp.ncbi.nlm.nih.gov/genomes/all/GCA/006/381/635/GCA_006381635.2_ASM638163v2	Hibiscus syriacus	Scaffold	ASM638163v2
ftp://ftp.ncbi.nlm.nih.gov/genomes/all/GCA/006/547/085/GCA_006547085.1_Malus_baccata_v1.0	Malus baccata	Scaffold	Malus_baccata_v1.0
ftp://ftp.ncbi.nlm.nih.gov/genomes/all/GCA/006/871/305/GCA_006871305.1_Vcoll-BR_v1	Vachellia collinsii	Scaffold	Vcoll-BR_v1
ftp://ftp.ncbi.nlm.nih.gov/genomes/all/GCA/006/937/295/GCA_006937295.1_ASM693729v1	Carpinus fangiana	Chromosome	ASM693729v1
ftp://ftp.ncbi.nlm.nih.gov/genomes/all/GCA/006/942/195/GCA_006942195.1_ASM694219v1	Oryza sativa	Scaffold	ASM694219v1
ftp://ftp.ncbi.nlm.nih.gov/genomes/all/GCA/006/954/505/GCA_006954505.1_ILVO_Rwic_1.0	Rosa lucieae	Scaffold	ILVO_Rwic_1.0
ftp://ftp.ncbi.nlm.nih.gov/genomes/all/GCA/006/980/745/GCA_006980745.1_ASM698074v1	Gossypium hirsutum	Chromosome	ASM698074v1
ftp://ftp.ncbi.nlm.nih.gov/genomes/all/GCA/006/980/775/GCA_006980775.1_ASM698077v1	Gossypium hirsutum	Chromosome	ASM698077v1
ftp://ftp.ncbi.nlm.nih.gov/genomes/all/GCA/006/992/885/GCA_006992885.1_ASM699288v1	Oryza sativa	Scaffold	ASM699288v1
ftp://ftp.ncbi.nlm.nih.gov/genomes/all/GCA/007/115/705/GCA_007115705.1_ASM711570v1	Dactylis glomerata	Scaffold	ASM711570v1
ftp://ftp.ncbi.nlm.nih.gov/genomes/all/GCA/007/407/185/GCA_007407185.1_G_tom_03Nov2016_Ncxrf_filtered	Glycine tomentella	Scaffold	G_tom_03Nov2016_Ncxrf_filtered
ftp://ftp.ncbi.nlm.nih.gov/genomes/all/GCA/007/655/135/GCA_007655135.1_ASM765513v1	Punica granatum	Scaffold	ASM765513v1
ftp://ftp.ncbi.nlm.nih.gov/genomes/all/GCA/007/655/135/GCA_007655135.2_ASM765513v2	Punica granatum	Chromosome	ASM765513v2
ftp://ftp.ncbi.nlm.nih.gov/genomes/all/GCA/007/663/325/GCA_007663325.1_ASM766332v1	Eucalyptus pauciflora	Scaffold	ASM766332v1
ftp://ftp.ncbi.nlm.nih.gov/genomes/all/GCA/007/726/485/GCA_007726485.1_CERZOS_EC1.0	Eragrostis curvula	Chromosome	CERZOS_EC1.0
ftp://ftp.ncbi.nlm.nih.gov/genomes/all/GCA/007/821/505/GCA_007821505.1_K2_S20_K51.scafSeq	Phoenix dactylifera	Scaffold	K2_S20_K51.scafSeq
ftp://ftp.ncbi.nlm.nih.gov/genomes/all/GCA/007/827/005/GCA_007827005.1_populus_simonii_3.0	Populus simonii	Chromosome	populus_simonii_3.0
ftp://ftp.ncbi.nlm.nih.gov/genomes/all/GCA/007/827/005/GCA_007827005.2_Populus_simonii_2.0	Populus simonii	Chromosome	Populus_simonii_2.0
ftp://ftp.ncbi.nlm.nih.gov/genomes/all/GCA/007/844/105/GCA_007844105.1_ASM784410v1	Rhamnella rubrinervis	Chromosome	ASM784410v1
ftp://ftp.ncbi.nlm.nih.gov/genomes/all/GCA/007/844/105/GCA_007844105.2_ASM784410v2	Rhamnella rubrinervis	Chromosome	ASM784410v2
ftp://ftp.ncbi.nlm.nih.gov/genomes/all/GCA/007/844/245/GCA_007844245.1_ASM784424v1	Pyrus betulifolia	Chromosome	ASM784424v1
ftp://ftp.ncbi.nlm.nih.gov/genomes/all/GCA/007/990/325/GCA_007990325.1_Gossypium_darwinii_v1.1	Gossypium darwinii	Chromosome	Gossypium_darwinii_v1.1
ftp://ftp.ncbi.nlm.nih.gov/genomes/all/GCA/007/990/345/GCA_007990345.1_Gossypium_hirsutum_v2.1	Gossypium hirsutum	Chromosome	Gossypium_hirsutum_v2.1
ftp://ftp.ncbi.nlm.nih.gov/genomes/all/GCA/007/990/455/GCA_007990455.1_Gossypium_mustelinum_v1.1	Gossypium mustelinum	Chromosome	Gossypium_mustelinum_v1.1
ftp://ftp.ncbi.nlm.nih.gov/genomes/all/GCA/007/990/485/GCA_007990485.1_Gossypium_tomentosum_v1.1	Gossypium tomentosum	Chromosome	Gossypium_tomentosum_v1.1
ftp://ftp.ncbi.nlm.nih.gov/genomes/all/GCA/008/009/225/GCA_008009225.1_AYv1.1	Acer yangbiense	Chromosome	AYv1.1
ftp://ftp.ncbi.nlm.nih.gov/genomes/all/GCA/008/044/935/GCA_008044935.1_ASM804493v1	Gossypium turneri	Chromosome	ASM804493v1
ftp://ftp.ncbi.nlm.nih.gov/genomes/all/GCA/008/124/465/GCA_008124465.1_ASM812446v1	Cocos nucifera	Chromosome	ASM812446v1
ftp://ftp.ncbi.nlm.nih.gov/genomes/all/GCA/008/126/665/GCA_008126665.1_ASM812666v1	Aristotelia chilensis	Scaffold	ASM812666v1
ftp://ftp.ncbi.nlm.nih.gov/genomes/all/GCA/008/326/285/GCA_008326285.1_Oryza_officinalis_v1.0	Oryza officinalis	Scaffold	Oryza_officinalis_v1.0
ftp://ftp.ncbi.nlm.nih.gov/genomes/all/GCA/008/326/845/GCA_008326845.1_VSMuph_r1.0	Vitis x labruscana x Vitis vinifera	Scaffold	VSMuph_r1.0
ftp://ftp.ncbi.nlm.nih.gov/genomes/all/GCA/008/360/905/GCA_008360905.1_ASM836090v1	Spirodela polyrhiza	Scaffold	ASM836090v1
ftp://ftp.ncbi.nlm.nih.gov/genomes/all/GCA/008/629/595/GCA_008629595.1_ASM862959v1	Brassica rapa	Chromosome	ASM862959v1
ftp://ftp.ncbi.nlm.nih.gov/genomes/all/GCA/008/636/005/GCA_008636005.1_SGA_v2.0	Striga asiatica	Scaffold	SGA_v2.0
ftp://ftp.ncbi.nlm.nih.gov/genomes/all/GCA/008/638/375/GCA_008638375.1_ASM863837v1	Nyssa sinensis	Chromosome	ASM863837v1
ftp://ftp.ncbi.nlm.nih.gov/genomes/all/GCA/008/641/045/GCA_008641045.1_PisVer_v2	Pistacia vera	Scaffold	PisVer_v2
ftp://ftp.ncbi.nlm.nih.gov/genomes/all/GCA/008/692/665/GCA_008692665.1_ASM869266v1	Saccharum hybrid cultivar	Scaffold	ASM869266v1
ftp://ftp.ncbi.nlm.nih.gov/genomes/all/GCA/008/761/655/GCA_008761655.1_Gossypium_barbadense_v1.1	Gossypium barbadense	Chromosome	Gossypium_barbadense_v1.1
ftp://ftp.ncbi.nlm.nih.gov/genomes/all/GCA/008/808/055/GCA_008808055.2_ASM880805v2	Sporobolus alterniflorus	Scaffold	ASM880805v2
ftp://ftp.ncbi.nlm.nih.gov/genomes/all/GCA/008/808/055/GCA_008808055.3_ASM880805v3	Sporobolus alterniflorus	Scaffold	ASM880805v3
ftp://ftp.ncbi.nlm.nih.gov/genomes/all/GCA/008/921/755/GCA_008921755.1_MAQUI01	Aristotelia chilensis	Scaffold	MAQUI01
ftp://ftp.ncbi.nlm.nih.gov/genomes/all/GCA/008/931/105/GCA_008931105.1_ASM893110v1	Oenanthe javanica	Scaffold	ASM893110v1
ftp://ftp.ncbi.nlm.nih.gov/genomes/all/GCA/008/932/095/GCA_008932095.1_ASM893209v1	Pyrus ussuriensis x Pyrus communis	Chromosome	ASM893209v1
ftp://ftp.ncbi.nlm.nih.gov/genomes/all/GCA/009/078/335/GCA_009078335.1_ASM907833v1	Salix brachista	Chromosome	ASM907833v1
ftp://ftp.ncbi.nlm.nih.gov/genomes/all/GCA/009/173/535/GCA_009173535.1_ASM917353v1	Saccharum hybrid cultivar	Scaffold	ASM917353v1
ftp://ftp.ncbi.nlm.nih.gov/genomes/all/GCA/009/176/585/GCA_009176585.1_ASM917658v1	Zea mays	Chromosome	ASM917658v1
ftp://ftp.ncbi.nlm.nih.gov/genomes/all/GCA/009/363/875/GCA_009363875.1_ASM936387v1	Mikania micrantha	Chromosome	ASM936387v1
ftp://ftp.ncbi.nlm.nih.gov/genomes/all/GCA/009/389/715/GCA_009389715.1_palm_55x_up_171113_PBpolish2nd_filt_p	Phoenix dactylifera	Chromosome	palm_55x_up_171113_PBpolish2nd_filt_p
ftp://ftp.ncbi.nlm.nih.gov/genomes/all/GCA/009/445/465/GCA_009445465.1_ASM944546v1	Colocasia esculenta	Scaffold	ASM944546v1
ftp://ftp.ncbi.nlm.nih.gov/genomes/all/GCA/009/663/005/GCA_009663005.1_ASM966300v1	Actinidia chinensis	Chromosome	ASM966300v1
ftp://ftp.ncbi.nlm.nih.gov/genomes/all/GCA/009/720/345/GCA_009720345.1_FII_1.0	Fragaria iinumae	Chromosome	FII_1.0
ftp://ftp.ncbi.nlm.nih.gov/genomes/all/GCA/009/725/065/GCA_009725065.1_Urenif-v1	Utricularia reniformis	Scaffold	Urenif-v1
ftp://ftp.ncbi.nlm.nih.gov/genomes/all/GCA/009/725/075/GCA_009725075.1_ASM972507v1	Coix aquatica	Chromosome	ASM972507v1
ftp://ftp.ncbi.nlm.nih.gov/genomes/all/GCA/009/727/055/GCA_009727055.1_ASM972705v1	Benincasa hispida	Chromosome	ASM972705v1
ftp://ftp.ncbi.nlm.nih.gov/genomes/all/GCA/009/730/915/GCA_009730915.1_TDr96_F1_v2_PseudoChromosome.rev07_lg8_w22_25.fasta	Dioscorea cayenensis	Scaffold	TDr96_F1_v2_PseudoChromosome.rev07_lg8_w22 25.fasta
ftp://ftp.ncbi.nlm.nih.gov/genomes/all/GCA/009/730/915/GCA_009730915.2_TDr96_F1_v2_PseudoChromosome.rev07_lg8_w22_25.fasta	Dioscorea cayenensis	Chromosome	TDr96_F1_v2_PseudoChromosome.rev07_lg8_w22 25.fasta
ftp://ftp.ncbi.nlm.nih.gov/genomes/all/GCA/009/746/105/GCA_009746105.1_ASM974610v1	Rhododendron williamsianum	Chromosome	ASM974610v1
ftp://ftp.ncbi.nlm.nih.gov/genomes/all/GCA/009/757/365/GCA_009757365.1_ASM975736v1	Lepidium campestre	Scaffold	ASM975736v1
ftp://ftp.ncbi.nlm.nih.gov/genomes/all/GCA/009/757/365/GCA_009757365.2_ASM975736v2	Lepidium campestre	Scaffold	ASM975736v2
ftp://ftp.ncbi.nlm.nih.gov/genomes/all/GCA/009/758/035/GCA_009758035.1_Adlay_draft_genome_1.0	Coix lacryma-jobi	Scaffold	Adlay_draft_genome_1.0
ftp://ftp.ncbi.nlm.nih.gov/genomes/all/GCA/009/760/825/GCA_009760825.1_ASM976082v1	Cucumis melo	Chromosome	ASM976082v1
ftp://ftp.ncbi.nlm.nih.gov/genomes/all/GCA/009/761/635/GCA_009761635.1_OrCoar_V1	Oryza coarctata	Scaffold	OrCoar_V1
ftp://ftp.ncbi.nlm.nih.gov/genomes/all/GCA/009/761/775/GCA_009761775.1_UNIPI_FiCari_1.0	Ficus carica	Chromosome	UNIPI_FiCari_1.0
ftp://ftp.ncbi.nlm.nih.gov/genomes/all/GCA/009/763/385/GCA_009763385.1_ASM976338v1	Coix lacryma-jobi	Chromosome	ASM976338v1
ftp://ftp.ncbi.nlm.nih.gov/genomes/all/GCA/009/771/035/GCA_009771035.1_CNRS_Lalb_1.0	Lupinus albus	Chromosome	CNRS_Lalb_1.0
ftp://ftp.ncbi.nlm.nih.gov/genomes/all/GCA/009/797/565/GCA_009797565.1_Osativa_Kitaake_v2.0	Oryza sativa	Chromosome	Osativa_Kitaake_v2.0
ftp://ftp.ncbi.nlm.nih.gov/genomes/all/GCA/009/801/145/GCA_009801145.1_ASM980114v1	Moringa oleifera	Scaffold	ASM980114v1
ftp://ftp.ncbi.nlm.nih.gov/genomes/all/GCA/009/801/145/GCA_009801145.1_ASM980114v1	Moringa oleifera	Scaffold	ASM980114v1
ftp://ftp.ncbi.nlm.nih.gov/genomes/all/GCA/009/802/035/GCA_009802035.1_Tritex_turgidum_zavitan	Triticum dicoccoides	Scaffold	Tritex_turgidum_zavitan
ftp://ftp.ncbi.nlm.nih.gov/genomes/all/GCA/009/805/545/GCA_009805545.1_ASM980554v1	Oryza longistaminata	Chromosome	ASM980554v1
ftp://ftp.ncbi.nlm.nih.gov/genomes/all/GCA/009/812/395/GCA_009812395.1_DU_Znig_v1	Zostera nigricaulis	Scaffold	DU_Znig_v1
ftp://ftp.ncbi.nlm.nih.gov/genomes/all/GCA/009/829/375/GCA_009829375.1_Os125827RS1	Oryza sativa	Chromosome	Os125827RS1
ftp://ftp.ncbi.nlm.nih.gov/genomes/all/GCA/009/829/395/GCA_009829395.1_Os127564RS1	Oryza sativa	Chromosome	Os127564RS1
ftp://ftp.ncbi.nlm.nih.gov/genomes/all/GCA/009/829/725/GCA_009829725.1_ASM982972v1	Oryza sativa	Chromosome	ASM982972v1
ftp://ftp.ncbi.nlm.nih.gov/genomes/all/GCA/009/830/595/GCA_009830595.1_AzucenaRS1	Oryza sativa	Chromosome	AzucenaRS1
ftp://ftp.ncbi.nlm.nih.gov/genomes/all/GCA/009/831/025/GCA_009831025.1_Os132424RS1	Oryza sativa	Chromosome	Os132424RS1
ftp://ftp.ncbi.nlm.nih.gov/genomes/all/GCA/009/831/045/GCA_009831045.1_Os127742RS1	Oryza sativa	Chromosome	Os127742RS1
ftp://ftp.ncbi.nlm.nih.gov/genomes/all/GCA/009/831/255/GCA_009831255.1_Os117425RS1	Oryza sativa	Chromosome	Os117425RS1
ftp://ftp.ncbi.nlm.nih.gov/genomes/all/GCA/009/831/275/GCA_009831275.1_OS128077RS1	Oryza sativa	Chromosome	OS128077RS1
ftp://ftp.ncbi.nlm.nih.gov/genomes/all/GCA/009/831/295/GCA_009831295.1_Os127518RS1	Oryza sativa	Chromosome	Os127518RS1
ftp://ftp.ncbi.nlm.nih.gov/genomes/all/GCA/009/831/315/GCA_009831315.1_Os132278RS1	Oryza sativa	Chromosome	Os132278RS1
ftp://ftp.ncbi.nlm.nih.gov/genomes/all/GCA/009/831/335/GCA_009831335.1_Os127652RS1	Oryza sativa	Chromosome	Os127652RS1
ftp://ftp.ncbi.nlm.nih.gov/genomes/all/GCA/009/831/355/GCA_009831355.1_Os125619RS1	Oryza sativa	Chromosome	Os125619RS1
ftp://ftp.ncbi.nlm.nih.gov/genomes/all/GCA/009/835/305/GCA_009835305.1_UM_IpPur_1.0	Ipomoea purpurea	Scaffold	UM_IpPur_1.0
ftp://ftp.ncbi.nlm.nih.gov/genomes/all/GCA/009/849/865/GCA_009849865.1_ASM984986v1	Solanum stenotomum	Scaffold	ASM984986v1
ftp://ftp.ncbi.nlm.nih.gov/genomes/all/GCA/009/849/865/GCA_009849865.2_ASM984986v2	Solanum stenotomum	Scaffold	ASM984986v2
ftp://ftp.ncbi.nlm.nih.gov/genomes/all/GCA/009/866/635/GCA_009866635.1_R_leonardi_Masurca_1	Rafflesia leonardi	Scaffold	R_leonardi_Masurca_1
ftp://ftp.ncbi.nlm.nih.gov/genomes/all/GCA/009/867/345/GCA_009867345.1_ASM986734v1	Toxicodendron radicans	Scaffold	ASM986734v1
ftp://ftp.ncbi.nlm.nih.gov/genomes/all/GCA/009/867/345/GCA_009867345.2_ASM986734v2	Toxicodendron radicans	Scaffold	ASM986734v2
ftp://ftp.ncbi.nlm.nih.gov/genomes/all/GCA/009/887/355/GCA_009887355.1_ASM988735v1	Solanum pinnatisectum	Chromosome	ASM988735v1
ftp://ftp.ncbi.nlm.nih.gov/genomes/all/GCA/009/905/375/GCA_009905375.1_ASM990537v1	Apium graveolens	Chromosome	ASM990537v1
ftp://ftp.ncbi.nlm.nih.gov/genomes/all/GCA/009/914/875/GCA_009914875.1_OsIR64RS1	Oryza sativa	Chromosome	OsIR64RS1
ftp://ftp.ncbi.nlm.nih.gov/genomes/all/GCA/009/932/135/GCA_009932135.1_ASM993213v1	Morus alba	Scaffold	ASM993213v1
ftp://ftp.ncbi.nlm.nih.gov/genomes/all/GCA/009/936/405/GCA_009936405.1_ASM993640v1	Stevia rebaudiana	Scaffold	ASM993640v1
ftp://ftp.ncbi.nlm.nih.gov/genomes/all/GCA/009/936/405/GCA_009936405.2_ASM993640v2	Stevia rebaudiana	Scaffold	ASM993640v2
ftp://ftp.ncbi.nlm.nih.gov/genomes/all/GCA/010/015/005/GCA_010015005.1_ASM1001500v1	Ulmus americana	Scaffold	ASM1001500v1
ftp://ftp.ncbi.nlm.nih.gov/genomes/all/GCA/010/015/005/GCA_010015005.2_ASM1001500v2	Ulmus americana	Scaffold	ASM1001500v2
ftp://ftp.ncbi.nlm.nih.gov/genomes/all/GCA/010/015/005/GCA_010015005.3_ASM1001500v3	Ulmus americana	Scaffold	ASM1001500v3
ftp://ftp.ncbi.nlm.nih.gov/genomes/all/GCA/010/134/655/GCA_010134655.1_ASM1013465v1	Fragaria nilgerrensis	Chromosome	ASM1013465v1
ftp://ftp.ncbi.nlm.nih.gov/genomes/all/GCA/010/261/695/GCA_010261695.1_La_Amiga3.1	Lupinus albus	Chromosome	La_Amiga3.1
ftp://ftp.ncbi.nlm.nih.gov/genomes/all/GCA/010/389/155/GCA_010389155.1_C_canadensis_v1	Erigeron canadensis	Chromosome	C_canadensis_v1
ftp://ftp.ncbi.nlm.nih.gov/genomes/all/GCA/010/458/925/GCA_010458925.1_ASM1045892v1	Hevea brasiliensis	Chromosome	ASM1045892v1
ftp://ftp.ncbi.nlm.nih.gov/genomes/all/GCA/010/577/795/GCA_010577795.1_ASM1057779v1	Isatis tinctoria	Chromosome	ASM1057779v1
ftp://ftp.ncbi.nlm.nih.gov/genomes/all/GCA/010/665/265/GCA_010665265.1_ASM1066526v1	Linum usitatissimum	Scaffold	ASM1066526v1
ftp://ftp.ncbi.nlm.nih.gov/genomes/all/GCA/010/665/275/GCA_010665275.1_ASM1066527v1	Linum usitatissimum	Scaffold	ASM1066527v1
ftp://ftp.ncbi.nlm.nih.gov/genomes/all/GCA/010/665/275/GCA_010665275.2_ASM1066527v2	Linum usitatissimum	Chromosome	ASM1066527v2
ftp://ftp.ncbi.nlm.nih.gov/genomes/all/GCA/010/665/285/GCA_010665285.1_ASM1066528v1	Linum bienne	Scaffold	ASM1066528v1
ftp://ftp.ncbi.nlm.nih.gov/genomes/all/GCA/010/883/175/GCA_010883175.1_Longicalyx_V5.0	Gossypium longicalyx	Chromosome	Longicalyx_V5.0
ftp://ftp.ncbi.nlm.nih.gov/genomes/all/GCA/011/037/025/GCA_011037025.1_Aha_ha_2.0	Arabidopsis halleri	Scaffold	Aha_ha_2.0
ftp://ftp.ncbi.nlm.nih.gov/genomes/all/GCA/011/037/095/GCA_011037095.1_Chardonnay04	Vitis vinifera	Scaffold	Chardonnay04
ftp://ftp.ncbi.nlm.nih.gov/genomes/all/GCA/011/037/805/GCA_011037805.1_ASM1103780v1	Carya illinoinensis	Scaffold	ASM1103780v1
ftp://ftp.ncbi.nlm.nih.gov/genomes/all/GCA/011/037/825/GCA_011037825.1_ASM1103782v1	Carya cathayensis	Scaffold	ASM1103782v1
ftp://ftp.ncbi.nlm.nih.gov/genomes/all/GCA/011/038/535/GCA_011038535.1_ASM1103853v1	Phyllostachys edulis	Scaffold	ASM1103853v1
ftp://ftp.ncbi.nlm.nih.gov/genomes/all/GCA/011/039/315/GCA_011039315.1_ASM1103931v1	Vitis labrusca	Scaffold	ASM1103931v1
ftp://ftp.ncbi.nlm.nih.gov/genomes/all/GCA/011/066/525/GCA_011066525.1_CUHK_Asin_1.0	Aquilaria sinensis	Scaffold	CUHK_Asin_1.0
ftp://ftp.ncbi.nlm.nih.gov/genomes/all/GCA/011/075/055/GCA_011075055.1_CATAS_Mindica_2.1	Mangifera indica	Chromosome	CATAS_Mindica_2.1
ftp://ftp.ncbi.nlm.nih.gov/genomes/all/GCA/011/114/355/GCA_011114355.1_ASM1111435v1	Carex littledalei	Chromosome	ASM1111435v1
ftp://ftp.ncbi.nlm.nih.gov/genomes/all/GCA/011/317/585/GCA_011317585.1_ASM1131758v1	Zingiber officinale	Scaffold	ASM1131758v1
ftp://ftp.ncbi.nlm.nih.gov/genomes/all/GCA/011/317/585/GCA_011317585.2_ASM1131758v2	Zingiber officinale	Scaffold	ASM1131758v2
ftp://ftp.ncbi.nlm.nih.gov/genomes/all/GCA/011/420/285/GCA_011420285.1_BTI_Eche1.2	Erysimum cheiranthoides	Chromosome	BTI_Eche1.2
ftp://ftp.ncbi.nlm.nih.gov/genomes/all/GCA/011/696/235/GCA_011696235.1_ASM1169623v1	Quercus mongolica	Chromosome	ASM1169623v1
ftp://ftp.ncbi.nlm.nih.gov/genomes/all/GCA/011/745/845/GCA_011745845.1_SNU_ECW_1.0	Capsicum annuum	Scaffold	SNU_ECW_1.0
ftp://ftp.ncbi.nlm.nih.gov/genomes/all/GCA/011/745/865/GCA_011745865.1_SNU_SF_1.0	Capsicum annuum	Scaffold	SNU_SF_1.0
ftp://ftp.ncbi.nlm.nih.gov/genomes/all/GCA/011/762/645/GCA_011762645.1_UTNaro_melon_Harukei-3_ver1.40	Cucumis melo	Chromosome	UTNaro_melon_Harukei-3_ver1.40
ftp://ftp.ncbi.nlm.nih.gov/genomes/all/GCA/011/764/405/GCA_011764405.1_ASM1176440v1	Oryza sativa	Scaffold	ASM1176440v1
ftp://ftp.ncbi.nlm.nih.gov/genomes/all/GCA/011/764/405/GCA_011764405.2_ASM1176440v2	Oryza sativa	Scaffold	ASM1176440v2
ftp://ftp.ncbi.nlm.nih.gov/genomes/all/GCA/011/799/875/GCA_011799875.1_ASM1179987v1	Thinopyrum elongatum	Chromosome	ASM1179987v1
ftp://ftp.ncbi.nlm.nih.gov/genomes/all/GCA/011/800/125/GCA_011800125.1_ASM1180012v1	Solanum clarkiae	Scaffold	ASM1180012v1
ftp://ftp.ncbi.nlm.nih.gov/genomes/all/GCA/011/800/125/GCA_011800125.2_ASM1180012v2	Solanum clarkiae	Scaffold	ASM1180012v2
ftp://ftp.ncbi.nlm.nih.gov/genomes/all/GCA/012/064/385/GCA_012064385.1_Puccinellia_tenuiflora_refer_1.0	Puccinellia tenuiflora	Scaffold	Puccinellia tenuiflora refer 1.0
ftp://ftp.ncbi.nlm.nih.gov/genomes/all/GCA/012/066/045/GCA_012066045.1_ASM1206604v1	Morus alba	Chromosome	ASM1206604v1
ftp://ftp.ncbi.nlm.nih.gov/genomes/all/GCA/012/066/045/GCA_012066045.2_ASM1206604v2	Morus alba	Chromosome	ASM1206604v2
ftp://ftp.ncbi.nlm.nih.gov/genomes/all/GCA/012/066/045/GCA_012066045.3_ASM1206604v3	Morus alba	Chromosome	ASM1206604v3
ftp://ftp.ncbi.nlm.nih.gov/genomes/all/GCA/012/071/895/GCA_012071895.1_ASM1207189v1	Benincasa hispida	Scaffold	ASM1207189v1
ftp://ftp.ncbi.nlm.nih.gov/genomes/all/GCA/012/273/815/GCA_012273815.1_EMB_GmBRS537_1.0	Glycine max	Chromosome	EMB_GmBRS537_1.0
ftp://ftp.ncbi.nlm.nih.gov/genomes/all/GCA/012/273/815/GCA_012273815.2_GmBRS537.a1.v2	Glycine max	Chromosome	GmBRS537.a1.v2
ftp://ftp.ncbi.nlm.nih.gov/genomes/all/GCA/012/274/485/GCA_012274485.1_DRMR_INDIA_Salba1.0	Sinapis alba	Scaffold	DRMR_INDIA_Salba1.0
ftp://ftp.ncbi.nlm.nih.gov/genomes/all/GCA/012/274/485/GCA_012274485.2_S.alba_v1	Sinapis alba	Scaffold	S.alba_v1
ftp://ftp.ncbi.nlm.nih.gov/genomes/all/GCA/012/274/505/GCA_012274505.1_ASM1227450v1	Galium porrigens	Scaffold	ASM1227450v1
ftp://ftp.ncbi.nlm.nih.gov/genomes/all/GCA/012/295/165/GCA_012295165.1_ASM1229516v1	Asparagus setaceus	Chromosome	ASM1229516v1
ftp://ftp.ncbi.nlm.nih.gov/genomes/all/GCA/012/295/215/GCA_012295215.1_ASM1229521v1	Luffa acutangula	Chromosome	ASM1229521v1
ftp://ftp.ncbi.nlm.nih.gov/genomes/all/GCA/012/295/235/GCA_012295235.1_ASM1229523v1	Primulina huaijiensis	Chromosome	ASM1229523v1
ftp://ftp.ncbi.nlm.nih.gov/genomes/all/GCA/012/349/055/GCA_012349055.1_Tieton_10x	Prunus avium	Scaffold	Tieton_10x
ftp://ftp.ncbi.nlm.nih.gov/genomes/all/GCA/012/489/685/GCA_012489685.2_LjGifu_v1.2	Lotus japonicus	Chromosome	LjGifu_v1.2
ftp://ftp.ncbi.nlm.nih.gov/genomes/all/GCA/012/934/335/GCA_012934335.1_ASM1293433v1	Setaria viridis	Chromosome	ASM1293433v1
ftp://ftp.ncbi.nlm.nih.gov/genomes/all/GCA/012/979/155/GCA_012979155.1_hypericum.10X.300bp	Hypericum perforatum	Scaffold	hypericum.10X.300bp
ftp://ftp.ncbi.nlm.nih.gov/genomes/all/GCA/012/979/555/GCA_012979555.1_Agr_To.v5	Trifolium occidentale	Chromosome	Agr_To.v5
ftp://ftp.ncbi.nlm.nih.gov/genomes/all/GCA/013/030/365/GCA_013030365.1_ASM1303036v1	Cannabis sativa	Chromosome	ASM1303036v1
ftp://ftp.ncbi.nlm.nih.gov/genomes/all/GCA/013/103/745/GCA_013103745.1_ASM1310374v1	Gardenia jasminoides	Chromosome	ASM1310374v1
ftp://ftp.ncbi.nlm.nih.gov/genomes/all/GCA/013/146/195/GCA_013146195.2_Bonnet_bellflower_draft_genome_2.0	Codonopsis lanceolata	Chromosome	Bonnet_bellflower_draft_genome_2.0
ftp://ftp.ncbi.nlm.nih.gov/genomes/all/GCA/013/168/755/GCA_013168755.1_CGSB_Amar_1.0	Avicennia marina	Chromosome	CGSB_Amar_1.0
ftp://ftp.ncbi.nlm.nih.gov/genomes/all/GCA/013/180/625/GCA_013180625.1_ASM1318062v1	Boswellia sacra	Scaffold	ASM1318062v1
ftp://ftp.ncbi.nlm.nih.gov/genomes/all/GCA/013/180/625/GCA_013180625.2_ASM1318062v2	Boswellia sacra	Scaffold	ASM1318062v2
ftp://ftp.ncbi.nlm.nih.gov/genomes/all/GCA/013/265/535/GCA_013265535.1_ASM1326553v1	Arachis ipaensis	Chromosome	ASM1326553v1
ftp://ftp.ncbi.nlm.nih.gov/genomes/all/GCA/013/265/605/GCA_013265605.1_ASM1326560v1	Gossypium arboreum	Chromosome	ASM1326560v1
ftp://ftp.ncbi.nlm.nih.gov/genomes/all/GCA/013/281/855/GCA_013281855.1_Mcharantia_2.0	Momordica charantia	Scaffold	Mcharantia_2.0
ftp://ftp.ncbi.nlm.nih.gov/genomes/all/GCA/013/348/765/GCA_013348765.1_ASM1334876v1	Carpinus viminea	Chromosome	ASM1334876v1
ftp://ftp.ncbi.nlm.nih.gov/genomes/all/GCA/013/350/325/GCA_013350325.1_ASM1335032v1	Wolffia australiana	Scaffold	ASM1335032v1
ftp://ftp.ncbi.nlm.nih.gov/genomes/all/GCA/013/350/365/GCA_013350365.1_ASM1335036v1	Wolffia australiana	Scaffold	ASM1335036v1
ftp://ftp.ncbi.nlm.nih.gov/genomes/all/GCA/013/350/415/GCA_013350415.1_ASM1335041v1	Spirodela polyrhiza	Scaffold	ASM1335041v1
ftp://ftp.ncbi.nlm.nih.gov/genomes/all/GCA/013/364/625/GCA_013364625.1_ASM1336462v1	Colocasia esculenta	Scaffold	ASM1336462v1
ftp://ftp.ncbi.nlm.nih.gov/genomes/all/GCA/013/389/735/GCA_013389735.1_COL_Plunatus_1.0	Phaseolus lunatus	Chromosome	COL_Plunatus_1.0
ftp://ftp.ncbi.nlm.nih.gov/genomes/all/GCA/013/391/885/GCA_013391885.1_HMA_r1.2_0	Hydrangea macrophylla	Scaffold	HMA_r1.2_0
ftp://ftp.ncbi.nlm.nih.gov/genomes/all/GCA/013/391/905/GCA_013391905.1_HMA_r1.2_1	Hydrangea macrophylla	Scaffold	HMA_r1.2_1
ftp://ftp.ncbi.nlm.nih.gov/genomes/all/GCA/013/401/445/GCA_013401445.1_ASM1340144v1	Tripterygium wilfordii	Chromosome	ASM1340144v1
ftp://ftp.ncbi.nlm.nih.gov/genomes/all/GCA/013/407/115/GCA_013407115.1_G.lat_10XGenomicsChromium.v1	Glycine latifolia	Chromosome	G.lat_10XGenomicsChromium.v1
ftp://ftp.ncbi.nlm.nih.gov/genomes/all/GCA/013/416/215/GCA_013416215.1_Prunus_avium_v1.0	Prunus avium	Chromosome	Prunus_avium_v1.0
ftp://ftp.ncbi.nlm.nih.gov/genomes/all/GCA/013/427/195/GCA_013427195.1_ASM1342719v1	Vigna mungo	Chromosome	ASM1342719v1
ftp://ftp.ncbi.nlm.nih.gov/genomes/all/GCA/013/467/465/GCA_013467465.1_ASM1346746v1	Gossypium trilobum	Chromosome	ASM1346746v1
ftp://ftp.ncbi.nlm.nih.gov/genomes/all/GCA/013/467/475/GCA_013467475.1_ASM1346747v1	Gossypium raimondii	Chromosome	ASM1346747v1
ftp://ftp.ncbi.nlm.nih.gov/genomes/all/GCA/013/467/485/GCA_013467485.1_ASM1346748v1	Gossypium lobatum	Chromosome	ASM1346748v1
ftp://ftp.ncbi.nlm.nih.gov/genomes/all/GCA/013/467/495/GCA_013467495.1_ASM1346749v1	Gossypium gossypioides	Chromosome	ASM1346749v1
ftp://ftp.ncbi.nlm.nih.gov/genomes/all/GCA/013/487/665/GCA_013487665.1_ASM1348766v1	Gossypium aridum	Chromosome	ASM1348766v1
ftp://ftp.ncbi.nlm.nih.gov/genomes/all/GCA/013/511/315/GCA_013511315.1_ASM1351131v1	Gossypium laxum	Chromosome	ASM1351131v1
ftp://ftp.ncbi.nlm.nih.gov/genomes/all/GCA/013/618/965/GCA_013618965.1_ASM1361896v1	Manihot esculenta	Chromosome	ASM1361896v1
ftp://ftp.ncbi.nlm.nih.gov/genomes/all/GCA/013/621/005/GCA_013621005.1_IRD_Aeve_1.1	Aeschynomene evenia	Chromosome	IRD_Aeve_1.1
ftp://ftp.ncbi.nlm.nih.gov/genomes/all/GCA/013/625/405/GCA_013625405.1_IPS_Ppar_1.0	Petunia axillaris	Scaffold	IPS_Ppar_1.0
ftp://ftp.ncbi.nlm.nih.gov/genomes/all/GCA/013/676/235/GCA_013676235.1_HZAU_G240_1.0	Camellia sinensis	Chromosome	HZAU_G240_1.0
ftp://ftp.ncbi.nlm.nih.gov/genomes/all/GCA/013/677/235/GCA_013677235.1_ASM1367723v1	Gossypium klotzschianum	Chromosome	ASM1367723v1
ftp://ftp.ncbi.nlm.nih.gov/genomes/all/GCA/013/677/245/GCA_013677245.1_ASM1367724v1	Gossypium davidsonii	Chromosome	ASM1367724v1
ftp://ftp.ncbi.nlm.nih.gov/genomes/all/GCA/013/677/255/GCA_013677255.1_ASM1367725v1	Gossypium harknessii	Chromosome	ASM1367725v1
ftp://ftp.ncbi.nlm.nih.gov/genomes/all/GCA/013/677/265/GCA_013677265.1_ASM1367726v1	Gossypium armourianum	Chromosome	ASM1367726v1
ftp://ftp.ncbi.nlm.nih.gov/genomes/all/GCA/013/677/275/GCA_013677275.1_ASM1367727v1	Gossypium schwendimanii	Chromosome	ASM1367727v1
ftp://ftp.ncbi.nlm.nih.gov/genomes/all/GCA/014/060/945/GCA_014060945.1_ASM1406094v1	Dioscorea zingiberensis	Scaffold	ASM1406094v1
ftp://ftp.ncbi.nlm.nih.gov/genomes/all/GCA/014/155/035/GCA_014155035.1_NE-ME-NP-PH	Prunus avium	Chromosome	NE-ME-NP-PH
ftp://ftp.ncbi.nlm.nih.gov/genomes/all/GCA/014/155/895/GCA_014155895.1_ASM1415589v1	Allium sativum	Chromosome	ASM1415589v1
ftp://ftp.ncbi.nlm.nih.gov/genomes/all/GCA/014/155/895/GCA_014155895.2_Garlic.V2.fa	Allium sativum	Chromosome	Garlic.V2.fa
ftp://ftp.ncbi.nlm.nih.gov/genomes/all/GCA/014/162/995/GCA_014162995.1_Aran	Artemisia annua	Scaffold	Aran
ftp://ftp.ncbi.nlm.nih.gov/genomes/all/GCA/014/170/575/GCA_014170575.1_ASM1417057v1	Brassica napus	Scaffold	ASM1417057v1
ftp://ftp.ncbi.nlm.nih.gov/genomes/all/GCA/014/182/365/GCA_014182365.1_ASM1418236v1	Eucalyptus tenuipes	Chromosome	ASM1418236v1
ftp://ftp.ncbi.nlm.nih.gov/genomes/all/GCA/014/182/375/GCA_014182375.1_ASM1418237v1	Eucalyptus virginea	Chromosome	ASM1418237v1
ftp://ftp.ncbi.nlm.nih.gov/genomes/all/GCA/014/182/385/GCA_014182385.1_ASM1418238v1	Eucalyptus viminalis	Chromosome	ASM1418238v1
ftp://ftp.ncbi.nlm.nih.gov/genomes/all/GCA/014/182/395/GCA_014182395.1_ASM1418239v1	Eucalyptus sp. ANBG9806169	Chromosome	ASM1418239v1
ftp://ftp.ncbi.nlm.nih.gov/genomes/all/GCA/014/182/405/GCA_014182405.1_ASM1418240v1	Eucalyptus sideroxylon	Chromosome	ASM1418240v1
ftp://ftp.ncbi.nlm.nih.gov/genomes/all/GCA/014/182/515/GCA_014182515.1_ASM1418251v1	Eucalyptus microcorys	Chromosome	ASM1418251v1
ftp://ftp.ncbi.nlm.nih.gov/genomes/all/GCA/014/182/545/GCA_014182545.1_ASM1418254v1	Eucalyptus globulus	Chromosome	ASM1418254v1
ftp://ftp.ncbi.nlm.nih.gov/genomes/all/GCA/014/182/555/GCA_014182555.1_ASM1418255v1	Eucalyptus erythrocorys	Chromosome	ASM1418255v1
ftp://ftp.ncbi.nlm.nih.gov/genomes/all/GCA/014/182/565/GCA_014182565.1_ASM1418256v1	Eucalyptus marginata	Chromosome	ASM1418256v1
ftp://ftp.ncbi.nlm.nih.gov/genomes/all/GCA/014/182/575/GCA_014182575.1_ASM1418257v1	Eucalyptus decipiens	Chromosome	ASM1418257v1
ftp://ftp.ncbi.nlm.nih.gov/genomes/all/GCA/014/182/585/GCA_014182585.1_ASM1418258v1	Eucalyptus coolabah	Chromosome	ASM1418258v1
ftp://ftp.ncbi.nlm.nih.gov/genomes/all/GCA/014/182/695/GCA_014182695.1_ASM1418269v1	Eucalyptus albens	Chromosome	ASM1418269v1
ftp://ftp.ncbi.nlm.nih.gov/genomes/all/GCA/014/182/705/GCA_014182705.1_ASM1418270v1	Eucalyptus camaldulensis	Chromosome	ASM1418270v1
ftp://ftp.ncbi.nlm.nih.gov/genomes/all/GCA/014/182/715/GCA_014182715.1_ASM1418271v1	Eucalyptus cloeziana	Chromosome	ASM1418271v1
ftp://ftp.ncbi.nlm.nih.gov/genomes/all/GCA/014/182/725/GCA_014182725.1_ASM1418272v1	Eucalyptus brandiana	Chromosome	ASM1418272v1
ftp://ftp.ncbi.nlm.nih.gov/genomes/all/GCA/014/182/735/GCA_014182735.1_ASM1418273v1	Corymbia maculata	Chromosome	ASM1418273v1
ftp://ftp.ncbi.nlm.nih.gov/genomes/all/GCA/014/182/845/GCA_014182845.1_ASM1418284v1	Corymbia calophylla	Chromosome	ASM1418284v1
ftp://ftp.ncbi.nlm.nih.gov/genomes/all/GCA/014/182/855/GCA_014182855.1_ASM1418285v1	Eucalyptus regnans	Chromosome	ASM1418285v1
ftp://ftp.ncbi.nlm.nih.gov/genomes/all/GCA/014/182/885/GCA_014182885.1_ASM1418288v1	Eucalyptus caleyi	Chromosome	ASM1418288v1
ftp://ftp.ncbi.nlm.nih.gov/genomes/all/GCA/014/182/885/GCA_014182885.2_ASM1418288v2	Eucalyptus caleyi	Chromosome	ASM1418288v2
ftp://ftp.ncbi.nlm.nih.gov/genomes/all/GCA/014/182/895/GCA_014182895.1_ASM1418289v1	Angophora floribunda	Chromosome	ASM1418289v1
ftp://ftp.ncbi.nlm.nih.gov/genomes/all/GCA/014/183/005/GCA_014183005.1_ASM1418300v1	Castanea mollissima	Scaffold	ASM1418300v1
ftp://ftp.ncbi.nlm.nih.gov/genomes/all/GCA/014/218/235/GCA_014218235.1_Taro_JAAS_v1.0	Colocasia esculenta	Chromosome	Taro_JAAS_v1.0
ftp://ftp.ncbi.nlm.nih.gov/genomes/all/GCA/014/282/035/GCA_014282035.1_WHFS_GmWF7_1.0	Glycine max	Chromosome	WHFS_GmWF7_1.0
ftp://ftp.ncbi.nlm.nih.gov/genomes/all/GCA/014/282/065/GCA_014282065.1_WHFS_GmHF25_1.0	Glycine max	Chromosome	WHFS_GmHF25_1.0
ftp://ftp.ncbi.nlm.nih.gov/genomes/all/GCA/014/282/075/GCA_014282075.1_WHFS_GmZH35_1.0	Glycine max	Chromosome	WHFS_GmZH35_1.0
ftp://ftp.ncbi.nlm.nih.gov/genomes/all/GCA/014/282/085/GCA_014282085.1_WHFS_GmZH13_1.0	Glycine max	Chromosome	WHFS_GmZH13_1.0
ftp://ftp.ncbi.nlm.nih.gov/genomes/all/GCA/014/282/095/GCA_014282095.1_WHFS_GmJY_1.0	Glycine max	Chromosome	WHFS_GmJY_1.0
ftp://ftp.ncbi.nlm.nih.gov/genomes/all/GCA/014/282/145/GCA_014282145.1_WHFS_GmHX3_1.0	Glycine max	Chromosome	WHFS_GmHX3_1.0
ftp://ftp.ncbi.nlm.nih.gov/genomes/all/GCA/014/282/185/GCA_014282185.1_WHFS_GmW82_1.0	Glycine max	Chromosome	WHFS_GmW82_1.0
ftp://ftp.ncbi.nlm.nih.gov/genomes/all/GCA/014/282/245/GCA_014282245.1_ASM1428224v1	Rhododendron simsii	Chromosome	ASM1428224v1
ftp://ftp.ncbi.nlm.nih.gov/genomes/all/GCA/014/282/345/GCA_014282345.1_WHFS_GsojaF_1.0	Glycine soja	Chromosome	WHFS_GsojaF_1.0
ftp://ftp.ncbi.nlm.nih.gov/genomes/all/GCA/014/296/215/GCA_014296215.1_BGI_Pnoto_1	Panax notoginseng	Chromosome	BGI_Pnoto_1
ftp://ftp.ncbi.nlm.nih.gov/genomes/all/GCA/014/338/645/GCA_014338645.1_ASM1433864v1	Triticum aestivum	Chromosome	ASM1433864v1
ftp://ftp.ncbi.nlm.nih.gov/genomes/all/GCA/014/362/265/GCA_014362265.1_A.rufaFuchu_1.0	Actinidia rufa	Scaffold	A.rufaFuchu_1.0
ftp://ftp.ncbi.nlm.nih.gov/genomes/all/GCA/014/362/285/GCA_014362285.1_Fagus_crenata_1.0	Fagus crenata	Scaffold	Fagus_crenata_1.0
ftp://ftp.ncbi.nlm.nih.gov/genomes/all/GCA/014/504/835/GCA_014504835.1_ASM1450483v1	Vaccinium corymbosum	Scaffold	ASM1450483v1
ftp://ftp.ncbi.nlm.nih.gov/genomes/all/GCA/014/525/375/GCA_014525375.1_ASM1452537v1	Cucumis melo	Chromosome	ASM1452537v1
ftp://ftp.ncbi.nlm.nih.gov/genomes/all/GCA/014/526/345/GCA_014526345.1_IGDBCAS_Zhonghua11_1.0	Oryza sativa	Chromosome	IGDBCAS_Zhonghua11_1.0
ftp://ftp.ncbi.nlm.nih.gov/genomes/all/GCA/014/529/475/GCA_014529475.1_A188Ref1	Zea mays	Chromosome	A188Ref1
ftp://ftp.ncbi.nlm.nih.gov/genomes/all/GCA/014/578/035/GCA_014578035.1_Aalp_CH_v1	Arabis alpina	Scaffold	Aalp_CH_v1
ftp://ftp.ncbi.nlm.nih.gov/genomes/all/GCA/014/578/085/GCA_014578085.1_Cresedifolia_CH_v1	Cardamine resedifolia	Scaffold	Cresedifolia_CH_v1
ftp://ftp.ncbi.nlm.nih.gov/genomes/all/GCA/014/595/705/GCA_014595705.1_ASM1459570v1	Isatis tinctoria	Scaffold	ASM1459570v1
ftp://ftp.ncbi.nlm.nih.gov/genomes/all/GCA/014/633/355/GCA_014633355.1_ASM1463335v1	Diospyros lotus	Chromosome	ASM1463335v1
ftp://ftp.ncbi.nlm.nih.gov/genomes/all/GCA/014/633/365/GCA_014633365.1_ASM1463336v1	Diospyros lotus	Chromosome	ASM1463336v1
ftp://ftp.ncbi.nlm.nih.gov/genomes/all/GCA/014/636/015/GCA_014636015.1_ASM1463601v1	Oryza sativa	Chromosome	ASM1463601v1
ftp://ftp.ncbi.nlm.nih.gov/genomes/all/GCA/014/636/035/GCA_014636035.1_ASM1463603v1	Oryza sativa	Chromosome	ASM1463603v1
ftp://ftp.ncbi.nlm.nih.gov/genomes/all/GCA/014/636/745/GCA_014636745.1_ASM1463674v1	Centella asiatica	Chromosome	ASM1463674v1
ftp://ftp.ncbi.nlm.nih.gov/genomes/all/GCA/014/773/155/GCA_014773155.1_arast.V10309.gnm1.PFL2	Arachis stenosperma	Chromosome	arast.V10309.gnm1.PFL2
ftp://ftp.ncbi.nlm.nih.gov/genomes/all/GCA/014/805/325/GCA_014805325.1_aradu.K30065.gnm1.M24N	Arachis duranensis	Chromosome	aradu.K30065.gnm1.M24N
ftp://ftp.ncbi.nlm.nih.gov/genomes/all/GCA/014/822/095/GCA_014822095.1_UALgDiploT.01	Diplotaxis tenuifolia	Scaffold	UALgDiploT.01
ftp://ftp.ncbi.nlm.nih.gov/genomes/all/GCA/014/822/125/GCA_014822125.1_UAlgCV_Aunedo_01	Arbutus unedo	Scaffold	UAlgCV_Aunedo_01
ftp://ftp.ncbi.nlm.nih.gov/genomes/all/GCA/014/843/425/GCA_014843425.1_RJC1_Hi-C	Jatropha curcas	Scaffold	RJC1_Hi-C
ftp://ftp.ncbi.nlm.nih.gov/genomes/all/GCA/014/843/705/GCA_014843705.1_ASM1484370v1	Euphrasia arctica	Scaffold	ASM1484370v1
ftp://ftp.ncbi.nlm.nih.gov/genomes/all/GCA/014/843/725/GCA_014843725.1_ASM1484372v1	Amphicarpaea edgeworthii	Chromosome	ASM1484372v1
ftp://ftp.ncbi.nlm.nih.gov/genomes/all/GCA/014/851/425/GCA_014851425.1_ASM1485142v1	Senna tora	Chromosome	ASM1485142v1
ftp://ftp.ncbi.nlm.nih.gov/genomes/all/GCA/014/858/505/GCA_014858505.1_Ccitriodora_v2_1	Corymbia citriodora	Chromosome	Ccitriodora_v2_1
ftp://ftp.ncbi.nlm.nih.gov/genomes/all/GCA/014/863/905/GCA_014863905.1_SCAU_Psal_1.0	Prunus salicina	Chromosome	SCAU_Psal_1.0
ftp://ftp.ncbi.nlm.nih.gov/genomes/all/GCA/014/885/025/GCA_014885025.1_Pde_NFU_2_2	Populus deltoides	Chromosome	Pde_NFU_2_2
ftp://ftp.ncbi.nlm.nih.gov/genomes/all/GCA/014/885/075/GCA_014885075.1_ASM1488507v1	Populus davidiana	Scaffold	ASM1488507v1
ftp://ftp.ncbi.nlm.nih.gov/genomes/all/GCA/014/898/725/GCA_014898725.1_JACO_1.0	Jacaranda copaia	Scaffold	JACO_1.0
ftp://ftp.ncbi.nlm.nih.gov/genomes/all/GCA/014/898/755/GCA_014898755.1_HAGU_1.0	Handroanthus guayacan	Scaffold	HAGU_1.0
ftp://ftp.ncbi.nlm.nih.gov/genomes/all/GCA/014/905/375/GCA_014905375.1_Pjver1	Phtheirospermum japonicum	Scaffold	Pjver1
ftp://ftp.ncbi.nlm.nih.gov/genomes/all/GCA/015/022/175/GCA_015022175.1_ASM1502217v1	Echinochloa crus-galli	Scaffold	ASM1502217v1
ftp://ftp.ncbi.nlm.nih.gov/genomes/all/GCA/015/227/745/GCA_015227745.1_Tianlong1	Glycine max	Chromosome	Tianlong1
ftp://ftp.ncbi.nlm.nih.gov/genomes/all/GCA/015/227/855/GCA_015227855.1_Cajanus_cajan_v3.0	Cajanus cajan	Scaffold	Cajanus cajan v3.0
ftp://ftp.ncbi.nlm.nih.gov/genomes/all/GCA/015/341/995/GCA_015341995.1_Vitis_rotundifolia_hybrid_assembly	Vitis rotundifolia	Scaffold	Vitis_rotundifolia_hybrid_assembly
ftp://ftp.ncbi.nlm.nih.gov/genomes/all/GCA/015/342/455/GCA_015342455.1_UM_Achile_1.0	Aristotelia chilensis	Scaffold	UM_Achile_1.0
ftp://ftp.ncbi.nlm.nih.gov/genomes/all/GCA/015/461/965/GCA_015461965.1_EGPMv6	Elaeis guineensis	Chromosome	EGPMv6
ftp://ftp.ncbi.nlm.nih.gov/genomes/all/GCA/015/476/445/GCA_015476445.1_Crambe_hispanica_v1.1	Crambe hispanica	Scaffold	Crambe_hispanica_v1.1
ftp://ftp.ncbi.nlm.nih.gov/genomes/all/GCA/015/476/505/GCA_015476505.1_Embrapa_Uruz_1.0	Urochloa ruziziensis	Chromosome	Embrapa_Uruz_1.0
ftp://ftp.ncbi.nlm.nih.gov/genomes/all/GCA/015/484/525/GCA_015484525.1_UDSC_Var_1.1	Brassica juncea	Chromosome	UDSC_Var_1.1
ftp://ftp.ncbi.nlm.nih.gov/genomes/all/GCA/015/708/805/GCA_015708805.1_OAC-Rex_P_vulgaris	Phaseolus vulgaris	Chromosome	OAC-Rex_P_vulgaris
ftp://ftp.ncbi.nlm.nih.gov/genomes/all/GCA/015/708/895/GCA_015708895.1_ASM1570889v1	Populus ilicifolia	Scaffold	ASM1570889v1
ftp://ftp.ncbi.nlm.nih.gov/genomes/all/GCA/015/730/445/GCA_015730445.1_ASM1573044v1	Prunus persica	Chromosome	ASM1573044v1
ftp://ftp.ncbi.nlm.nih.gov/genomes/all/GCA/015/731/905/GCA_015731905.1_SDv1.1	Salix dunnii	Chromosome	SDv1.1
ftp://ftp.ncbi.nlm.nih.gov/genomes/all/GCA/015/832/515/GCA_015832515.1_SPBU_Bret_1.0	Boechera retrofracta	Scaffold	SPBU_Bret_1.0
ftp://ftp.ncbi.nlm.nih.gov/genomes/all/GCA/015/844/335/GCA_015844335.1_Cs-A1013-Draft-PanAnd-1.0	Chrysopogon serrulatus	Scaffold	Cs-A1013-Draft-PanAnd-1.0
ftp://ftp.ncbi.nlm.nih.gov/genomes/all/GCA/015/847/255/GCA_015847255.1_Hd-A1025-Draft-PanAnd-1.0	Hyparrhenia diplandra	Scaffold	Hd-A1025-Draft-PanAnd-1.0
ftp://ftp.ncbi.nlm.nih.gov/genomes/all/GCA/015/852/605/GCA_015852605.1_Populus_deltoides_I-69_v2.0	Populus deltoides	Chromosome	Populus_deltoides_I-69_v2.0
ftp://ftp.ncbi.nlm.nih.gov/genomes/all/GCA/015/852/605/GCA_015852605.2_ASM1585260v2	Populus deltoides	Chromosome	ASM1585260v2
ftp://ftp.ncbi.nlm.nih.gov/genomes/all/GCA/015/952/705/GCA_015952705.1_SbicolorRio_v2	Sorghum bicolor	Chromosome	SbicolorRio_v2
ftp://ftp.ncbi.nlm.nih.gov/genomes/all/GCA/016/071/715/GCA_016071715.1_ASM1607171v1	Datura stramonium	Scaffold	ASM1607171v1
ftp://ftp.ncbi.nlm.nih.gov/genomes/all/GCA/016/071/745/GCA_016071745.1_ASM1607174v1	Datura stramonium	Scaffold	ASM1607174v1
ftp://ftp.ncbi.nlm.nih.gov/genomes/all/GCA/016/071/775/GCA_016071775.1_V_amurensis_1.0	Vitis amurensis	Chromosome	V_amurensis_1.0
ftp://ftp.ncbi.nlm.nih.gov/genomes/all/GCA/016/081/115/GCA_016081115.1_ASM1608111v1	Rehmannia glutinosa	Scaffold	ASM1608111v1
ftp://ftp.ncbi.nlm.nih.gov/genomes/all/GCA/016/097/485/GCA_016097485.1_ASM1609748v1	Eucalyptus sideroxylon x Eucalyptus melliodora	Chromosome	ASM1609748v1
ftp://ftp.ncbi.nlm.nih.gov/genomes/all/GCA/016/097/545/GCA_016097545.1_ASM1609754v1	Eucalyptus victrix	Chromosome	ASM1609754v1
ftp://ftp.ncbi.nlm.nih.gov/genomes/all/GCA/016/097/595/GCA_016097595.1_ASM1609759v1	Eucalyptus pumila	Chromosome	ASM1609759v1
ftp://ftp.ncbi.nlm.nih.gov/genomes/all/GCA/016/097/605/GCA_016097605.1_ASM1609760v1	Eucalyptus guilfoylei	Chromosome	ASM1609760v1
ftp://ftp.ncbi.nlm.nih.gov/genomes/all/GCA/016/097/615/GCA_016097615.1_ASM1609761v1	Eucalyptus dawsonii	Chromosome	ASM1609761v1
ftp://ftp.ncbi.nlm.nih.gov/genomes/all/GCA/016/097/815/GCA_016097815.1_HAU_Weining_v1.0	Secale cereale	Chromosome	HAU_Weining_v1.0
ftp://ftp.ncbi.nlm.nih.gov/genomes/all/GCA/016/103/905/GCA_016103905.1_Haihua1_v1	Arachis hypogaea	Chromosome	Haihua1_v1
ftp://ftp.ncbi.nlm.nih.gov/genomes/all/GCA/016/161/715/GCA_016161715.1_W8_PacBio_assembly	Cucumis sativus	Chromosome	W8_PacBio_assembly
ftp://ftp.ncbi.nlm.nih.gov/genomes/all/GCA/016/161/765/GCA_016161765.1_Hx117_PacBio_assembly	Cucumis sativus	Chromosome	Hx117_PacBio_assembly
ftp://ftp.ncbi.nlm.nih.gov/genomes/all/GCA/016/161/775/GCA_016161775.1_Hx14_PacBio_assembly	Cucumis sativus	Chromosome	Hx14_PacBio_assembly
ftp://ftp.ncbi.nlm.nih.gov/genomes/all/GCA/016/161/785/GCA_016161785.1_W4_PacBio_assembly	Cucumis sativus	Chromosome	W4_PacBio_assembly
ftp://ftp.ncbi.nlm.nih.gov/genomes/all/GCA/016/161/805/GCA_016161805.1_Cuc64_PacBio_assembly	Cucumis sativus	Chromosome	Cuc64_PacBio_assembly
ftp://ftp.ncbi.nlm.nih.gov/genomes/all/GCA/016/161/855/GCA_016161855.1_Cuc80_PacBio_assembly	Cucumis sativus	Chromosome	Cuc80_PacBio_assembly
ftp://ftp.ncbi.nlm.nih.gov/genomes/all/GCA/016/161/875/GCA_016161875.1_9110gt_PacBio_assembly	Cucumis sativus	Chromosome	9110gt_PacBio_assembly
ftp://ftp.ncbi.nlm.nih.gov/genomes/all/GCA/016/161/885/GCA_016161885.1_Cuc37_PacBio_assembly	Cucumis sativus	Chromosome	Cuc37_PacBio_assembly
ftp://ftp.ncbi.nlm.nih.gov/genomes/all/GCA/016/163/705/GCA_016163705.1_Gy14_PacBio_assembly	Cucumis sativus	Chromosome	Gy14_PacBio_assembly
ftp://ftp.ncbi.nlm.nih.gov/genomes/all/GCA/016/163/735/GCA_016163735.1_Cu2_PacBio_assembly	Cucumis sativus	Chromosome	Cu2_PacBio_assembly
ftp://ftp.ncbi.nlm.nih.gov/genomes/all/GCA/016/163/745/GCA_016163745.1_XTMC_PacBio_assembly	Cucumis sativus	Chromosome	XTMC_PacBio_assembly
ftp://ftp.ncbi.nlm.nih.gov/genomes/all/GCA/016/163/755/GCA_016163755.1_ASM1616375v1	Brassica rapa	Chromosome	ASM1616375v1
ftp://ftp.ncbi.nlm.nih.gov/genomes/all/GCA/016/165/845/GCA_016165845.1_Cannbio-2	Cannabis sativa	Chromosome	Cannbio-2
ftp://ftp.ncbi.nlm.nih.gov/genomes/all/GCA/016/170/045/GCA_016170045.1_ASM1617004v1	Luffa aegyptiaca	Scaffold	ASM1617004v1
ftp://ftp.ncbi.nlm.nih.gov/genomes/all/GCA/016/403/345/GCA_016403345.1_ASM1640334v1	Corylus heterophylla	Chromosome	ASM1640334v1
ftp://ftp.ncbi.nlm.nih.gov/genomes/all/GCA/016/413/885/GCA_016413885.1_Elo_Vpla-B_alternate_1.0	Vanilla planifolia	Chromosome	Elo_Vpla-B_alternate_1.0
ftp://ftp.ncbi.nlm.nih.gov/genomes/all/GCA/016/413/895/GCA_016413895.1_Elo_Vpla-A_principal_1.0	Vanilla planifolia	Chromosome	Elo_Vpla-A_principal_1.0
ftp://ftp.ncbi.nlm.nih.gov/genomes/all/GCA/016/432/835/GCA_016432835.1_Bnig_sang_1.1	Brassica nigra	Chromosome	Bnig_sang_1.1
ftp://ftp.ncbi.nlm.nih.gov/genomes/all/GCA/016/432/845/GCA_016432845.1_guava_v11.23	Psidium guajava	Chromosome	guava_v11.23
ftp://ftp.ncbi.nlm.nih.gov/genomes/all/GCA/016/432/925/GCA_016432925.1_NRC_Smil_1.0	Salvia miltiorrhiza	Scaffold	NRC_Smil_1.0
ftp://ftp.ncbi.nlm.nih.gov/genomes/all/GCA/016/432/965/GCA_016432965.1_Zm-Ia453-REFERENCE-UF-1.0	Zea mays	Chromosome	Zm-Ia453-REFERENCE-UF-1.0
ftp://ftp.ncbi.nlm.nih.gov/genomes/all/GCA/016/509/735/GCA_016509735.1_ASM1650973v1	Phaseolus vulgaris	Scaffold	ASM1650973v1
ftp://ftp.ncbi.nlm.nih.gov/genomes/all/GCA/016/509/755/GCA_016509755.1_ASM1650975v1	Phaseolus vulgaris	Scaffold	ASM1650975v1
ftp://ftp.ncbi.nlm.nih.gov/genomes/all/GCA/016/545/825/GCA_016545825.1_ASM1654582v1	Eucalyptus grandis	Chromosome	ASM1654582v1
ftp://ftp.ncbi.nlm.nih.gov/genomes/all/GCA/016/586/305/GCA_016586305.1_Opu_r1.4	Ophiorrhiza pumila	Scaffold	Opu_r1.4
ftp://ftp.ncbi.nlm.nih.gov/genomes/all/GCA/016/617/915/GCA_016617915.1_SCU_Esa_1.0	Eutrema salsugineum	Chromosome	SCU_Esa_1.0
ftp://ftp.ncbi.nlm.nih.gov/genomes/all/GCA/016/618/105/GCA_016618105.1_ASM1661810v1	Dendrobium huoshanense	Chromosome	ASM1661810v1
ftp://ftp.ncbi.nlm.nih.gov/genomes/all/GCA/016/624/345/GCA_016624345.1_ASM1662434v1	Platycodon grandiflorus	Chromosome	ASM1662434v1
ftp://ftp.ncbi.nlm.nih.gov/genomes/all/GCA/016/647/705/GCA_016647705.1_ASM1664770v1	Eucommia ulmoides	Chromosome	ASM1664770v1
ftp://ftp.ncbi.nlm.nih.gov/genomes/all/GCA/016/648/075/GCA_016648075.1_Msac_v2	Miscanthus sacchariflorus	Scaffold	Msac_v2
ftp://ftp.ncbi.nlm.nih.gov/genomes/all/GCA/016/746/415/GCA_016746415.1_ASM1674641v1	Mangifera indica	Chromosome	ASM1674641v1
ftp://ftp.ncbi.nlm.nih.gov/genomes/all/GCA/016/760/335/GCA_016760335.1_NIFOS_GasEla_1.0	Gastrodia elata	Chromosome	NIFOS_GasEla_1.0
ftp://ftp.ncbi.nlm.nih.gov/genomes/all/GCA/016/771/965/GCA_016771965.1_ASM1677196v1	Brassica carinata	Chromosome	ASM1677196v1
ftp://ftp.ncbi.nlm.nih.gov/genomes/all/GCA/016/801/055/GCA_016801055.1_ASM1680105v1	Panax notoginseng	Chromosome	ASM1680105v1
ftp://ftp.ncbi.nlm.nih.gov/genomes/all/GCA/016/801/395/GCA_016801395.1_O1	Leptodermis oblonga	Chromosome	O1
ftp://ftp.ncbi.nlm.nih.gov/genomes/all/GCA/016/801/875/GCA_016801875.1_ASM1680187v1	Solanum sitiens	Scaffold	ASM1680187v1
ftp://ftp.ncbi.nlm.nih.gov/genomes/all/GCA/016/808/095/GCA_016808095.1_ASM1680809v1	Vigna angularis	Chromosome	ASM1680809v1
ftp://ftp.ncbi.nlm.nih.gov/genomes/all/GCA/016/808/135/GCA_016808135.1_Sapria_himalayana_v1	Sapria himalayana	Scaffold	Sapria_himalayana_v1
ftp://ftp.ncbi.nlm.nih.gov/genomes/all/GCA/016/808/215/GCA_016808215.1_C.illinoinensisOaxaca_v1	Carya illinoinensis	Chromosome	C.illinoinensisOaxaca_v1
ftp://ftp.ncbi.nlm.nih.gov/genomes/all/GCA/016/808/335/GCA_016808335.1_P.virgatum_v5	Panicum virgatum	Chromosome	P.virgatum_v5
ftp://ftp.ncbi.nlm.nih.gov/genomes/all/GCA/016/859/785/GCA_016859785.1_MUN_r1.11	Macrotyloma uniflorum	Scaffold	MUN_r1.11
ftp://ftp.ncbi.nlm.nih.gov/genomes/all/GCA/016/880/815/GCA_016880815.1_ASM1688081v1	Tripterygium wilfordii	Chromosome	ASM1688081v1
ftp://ftp.ncbi.nlm.nih.gov/genomes/all/GCA/016/920/855/GCA_016920855.1_Puya125	Puya raimondii	Scaffold	Puya125
ftp://ftp.ncbi.nlm.nih.gov/genomes/all/GCA/016/920/895/GCA_016920895.1_VacMyr_v1.0	Vaccinium myrtillus	Chromosome	VacMyr_v1.0
ftp://ftp.ncbi.nlm.nih.gov/genomes/all/GCA/016/987/355/GCA_016987355.1_ASM1698735v1	Benincasa hispida	Scaffold	ASM1698735v1
ftp://ftp.ncbi.nlm.nih.gov/genomes/all/GCA/017/139/565/GCA_017139565.1_ASM1713956v1	Luffa aegyptiaca	Chromosome	ASM1713956v1
ftp://ftp.ncbi.nlm.nih.gov/genomes/all/GCA/017/140/165/GCA_017140165.1_ASM1714016v1	Eucalyptus shirleyi	Chromosome	ASM1714016v1
ftp://ftp.ncbi.nlm.nih.gov/genomes/all/GCA/017/140/185/GCA_017140185.1_ASM1714018v1	Eucalyptus polyanthemos	Chromosome	ASM1714018v1
ftp://ftp.ncbi.nlm.nih.gov/genomes/all/GCA/017/140/255/GCA_017140255.1_ASM1714025v1	Eucalyptus paniculata	Chromosome	ASM1714025v1
ftp://ftp.ncbi.nlm.nih.gov/genomes/all/GCA/017/140/325/GCA_017140325.1_ASM1714032v1	Eucalyptus leucophloia	Chromosome	ASM1714032v1
ftp://ftp.ncbi.nlm.nih.gov/genomes/all/GCA/017/140/395/GCA_017140395.1_ASM1714039v1	Eucalyptus lansdowneana	Chromosome	ASM1714039v1
ftp://ftp.ncbi.nlm.nih.gov/genomes/all/GCA/017/140/475/GCA_017140475.1_ASM1714047v1	Eucalyptus fibrosa	Chromosome	ASM1714047v1
ftp://ftp.ncbi.nlm.nih.gov/genomes/all/GCA/017/140/595/GCA_017140595.1_ASM1714059v1	Eucalyptus curtisii	Chromosome	ASM1714059v1
ftp://ftp.ncbi.nlm.nih.gov/genomes/all/GCA/017/140/615/GCA_017140615.1_ASM1714061v1	Eucalyptus cladocalyx	Chromosome	ASM1714061v1
ftp://ftp.ncbi.nlm.nih.gov/genomes/all/GCA/017/165/895/GCA_017165895.1_ASM1716589v1	Gossypium mustelinum	Chromosome	ASM1716589v1
ftp://ftp.ncbi.nlm.nih.gov/genomes/all/GCA/017/309/745/GCA_017309745.1_AAC_Synergy_1.0	Hordeum vulgare	Chromosome	AAC_Synergy_1.0
ftp://ftp.ncbi.nlm.nih.gov/genomes/all/GCA/017/311/205/GCA_017311205.1_ASM1731120v1	Camellia sinensis	Chromosome	ASM1731120v1
ftp://ftp.ncbi.nlm.nih.gov/genomes/all/GCA/017/311/315/GCA_017311315.1_mabamboo_1.0	Dendrocalamus latiflorus	Chromosome	mabamboo_1.0
ftp://ftp.ncbi.nlm.nih.gov/genomes/all/GCA/017/315/365/GCA_017315365.1_Zm-B73_B-CHROMOSOME-MBSC-1.0	Zea mays	Chromosome	Zm-B73_B-CHROMOSOME-MBSC-1.0
ftp://ftp.ncbi.nlm.nih.gov/genomes/all/GCA/017/552/425/GCA_017552425.1_ASM1755242v1	Salix suchowensis	Chromosome	ASM1755242v1
ftp://ftp.ncbi.nlm.nih.gov/genomes/all/GCA/017/589/505/GCA_017589505.1_ASM1758950v1	Metroxylon sagu	Scaffold	ASM1758950v1
ftp://ftp.ncbi.nlm.nih.gov/genomes/all/GCA/017/589/505/GCA_017589505.2_ASM1758950v2	Metroxylon sagu	Scaffold	ASM1758950v2
ftp://ftp.ncbi.nlm.nih.gov/genomes/all/GCA/017/589/505/GCA_017589505.3_Sago_v3	Metroxylon sagu	Scaffold	Sago_v3
ftp://ftp.ncbi.nlm.nih.gov/genomes/all/GCA/017/639/395/GCA_017639395.1_SCU_BraROA_2.3	Brassica rapa	Chromosome	SCU_BraROA_2.3
ftp://ftp.ncbi.nlm.nih.gov/genomes/all/GCA/017/893/485/GCA_017893485.1_ASM1789348v1	Hemerocallis citrina	Chromosome	ASM1789348v1
ftp://ftp.ncbi.nlm.nih.gov/genomes/all/GCA/018/104/345/GCA_018104345.1_ASM1810434v1	Citrus sinensis	Scaffold	ASM1810434v1
ftp://ftp.ncbi.nlm.nih.gov/genomes/all/GCA/018/105/755/GCA_018105755.1_ASM1810575v1	Bretschneidera sinensis	Chromosome	ASM1810575v1
ftp://ftp.ncbi.nlm.nih.gov/genomes/all/GCA/018/105/755/GCA_018105755.1_ASM1810575v1	Bretschneidera sinensis	Chromosome	ASM1810575v1
ftp://ftp.ncbi.nlm.nih.gov/genomes/all/GCA/018/105/775/GCA_018105775.1_ASM1810577v1	Citrus sinensis	Chromosome	ASM1810577v1
ftp://ftp.ncbi.nlm.nih.gov/genomes/all/GCA/018/107/945/GCA_018107945.1_UCR_Dstr_1.4	Datura stramonium	Scaffold	UCR_Dstr_1.4
ftp://ftp.ncbi.nlm.nih.gov/genomes/all/GCA/018/127/125/GCA_018127125.1_RGv1.1	Rhododendron griersonianum	Chromosome	RGv1.1
ftp://ftp.ncbi.nlm.nih.gov/genomes/all/GCA/018/132/145/GCA_018132145.1_ASM1813214v1	Boehmeria nivea	Chromosome	ASM1813214v1
ftp://ftp.ncbi.nlm.nih.gov/genomes/all/GCA/018/142/915/GCA_018142915.1_cordophanus_v1	Citrullus lanatus	Chromosome	cordophanus_v1
ftp://ftp.ncbi.nlm.nih.gov/genomes/all/GCA/018/144/435/GCA_018144435.1_ASM1814443v1	Gossypium tomentosum	Chromosome	ASM1814443v1
ftp://ftp.ncbi.nlm.nih.gov/genomes/all/GCA/018/177/695/GCA_018177695.1_Cabbage_OX-heart_923_BVRC	Brassica oleracea	Chromosome	Cabbage_OX-heart_923_BVRC
ftp://ftp.ncbi.nlm.nih.gov/genomes/all/GCA/018/207/795/GCA_018207795.1_aradu.K30060.gnm1.W9B1	Arachis duranensis	Chromosome	aradu.K30060.gnm1.W9B1
ftp://ftp.ncbi.nlm.nih.gov/genomes/all/GCA/018/208/015/GCA_018208015.1_ASM1820801v1	Medicago ruthenica	Chromosome	ASM1820801v1
ftp://ftp.ncbi.nlm.nih.gov/genomes/all/GCA/018/223/645/GCA_018223645.1_ASM1822364v1	Jasminum sambac	Chromosome	ASM1822364v1
ftp://ftp.ncbi.nlm.nih.gov/genomes/all/GCA/018/257/905/GCA_018257905.1_V1	Gillenia trifoliata	Chromosome	V1
ftp://ftp.ncbi.nlm.nih.gov/genomes/all/GCA/018/258/275/GCA_018258275.1_ASM1825827v1	Solanum commersonii	Chromosome	ASM1825827v1
ftp://ftp.ncbi.nlm.nih.gov/genomes/all/GCA/018/292/955/GCA_018292955.1_ASM1829295v1	Petunia secreta	Scaffold	ASM1829295v1
ftp://ftp.ncbi.nlm.nih.gov/genomes/all/GCA/018/294/505/GCA_018294505.1_IWGSC_CS_RefSeq_v2.1	Triticum aestivum	Chromosome	IWGSC CS RefSeq v2.1
ftp://ftp.ncbi.nlm.nih.gov/genomes/all/GCA/018/326/385/GCA_018326385.1_Fbid_1.0	Flaveria bidentis	Scaffold	Fbid_1.0
ftp://ftp.ncbi.nlm.nih.gov/genomes/all/GCA/018/326/445/GCA_018326445.1_Fbro_1.0	Flaveria brownii	Scaffold	Fbro_1.0
ftp://ftp.ncbi.nlm.nih.gov/genomes/all/GCA/018/326/465/GCA_018326465.1_Fflo_1.0	Flaveria floridana	Scaffold	Fflo_1.0
ftp://ftp.ncbi.nlm.nih.gov/genomes/all/GCA/018/326/485/GCA_018326485.1_Frob_1.0	Flaveria robusta	Scaffold	Frob_1.0
ftp://ftp.ncbi.nlm.nih.gov/genomes/all/GCA/018/327/625/GCA_018327625.1_VSA_r1.0	Vicia sativa	Scaffold	VSA_r1.0
ftp://ftp.ncbi.nlm.nih.gov/genomes/all/GCA/018/340/835/GCA_018340835.1_ASM1834083v1	Prunus persica	Chromosome	ASM1834083v1
ftp://ftp.ncbi.nlm.nih.gov/genomes/all/GCA/018/342/035/GCA_018342035.1_IUB_Sapp_1.0	Solanum appendiculatum	Scaffold	IUB_Sapp_1.0
ftp://ftp.ncbi.nlm.nih.gov/genomes/all/GCA/018/350/135/GCA_018350135.1_ASM1835013v1	Citrus trifoliata	Chromosome	ASM1835013v1
ftp://ftp.ncbi.nlm.nih.gov/genomes/all/GCA/018/361/395/GCA_018361395.1_NTU_Bstr_SAD12_2.2	Boechera stricta	Chromosome	NTU_Bstr_SAD12_2.2
ftp://ftp.ncbi.nlm.nih.gov/genomes/all/GCA/018/361/405/GCA_018361405.1_NTU_Bstr_LTM_2.2	Boechera stricta	Chromosome	NTU_Bstr_LTM_2.2
ftp://ftp.ncbi.nlm.nih.gov/genomes/all/GCA/018/446/385/GCA_018446385.1_Zo_v1.1	Zingiber officinale	Chromosome	Zo_v1.1
ftp://ftp.ncbi.nlm.nih.gov/genomes/all/GCA/018/493/915/GCA_018493915.1_araca.K10017.gnm1.DQ4M	Arachis cardenasii	Chromosome	araca.K10017.gnm1.DQ4M
ftp://ftp.ncbi.nlm.nih.gov/genomes/all/GCA/018/524/995/GCA_018524995.1_ASM1852499v1	Prunus armeniaca	Chromosome	ASM1852499v1
ftp://ftp.ncbi.nlm.nih.gov/genomes/all/GCA/018/687/715/GCA_018687715.1_C.illinoinensisPawnee_v1	Carya illinoinensis	Chromosome	C.illinoinensisPawnee_v1
ftp://ftp.ncbi.nlm.nih.gov/genomes/all/GCA/018/688/675/GCA_018688675.1_C.illinoinensisLakota_v1	Carya illinoinensis	Chromosome	C.illinoinensisLakota_v1
ftp://ftp.ncbi.nlm.nih.gov/genomes/all/GCA/018/689/175/GCA_018689175.1_C.illinoinensisElliott_v1	Carya illinoinensis	Chromosome	C.illinoinensisElliott_v1
ftp://ftp.ncbi.nlm.nih.gov/genomes/all/GCA/018/691/285/GCA_018691285.1_UNAM_Csor_1.0	Cucurbita argyrosperma	Chromosome	UNAM_Csor_1.0
ftp://ftp.ncbi.nlm.nih.gov/genomes/all/GCA/018/703/695/GCA_018703695.1_JKI_Pf_1.0	Prunus fruticosa	Chromosome	JKI_Pf_1.0
ftp://ftp.ncbi.nlm.nih.gov/genomes/all/GCA/018/703/725/GCA_018703725.1_ASM1870372v1	Brassica juncea	Chromosome	ASM1870372v1
ftp://ftp.ncbi.nlm.nih.gov/genomes/all/GCA/018/804/465/GCA_018804465.1_PTv2	Populus tomentosa	Chromosome	PTv2
ftp://ftp.ncbi.nlm.nih.gov/genomes/all/GCA/018/835/915/GCA_018835915.1_ASM1883591v1	Vigna umbellata	Scaffold	ASM1883591v1
ftp://ftp.ncbi.nlm.nih.gov/genomes/all/GCA/018/853/525/GCA_018853525.1_TN1_rice_v1.0	Oryza sativa	Chromosome	TN1_rice_v1.0
ftp://ftp.ncbi.nlm.nih.gov/genomes/all/GCA/018/894/105/GCA_018894105.1_Jmimo_V1	Jacaranda mimosifolia	Chromosome	Jmimo_V1
ftp://ftp.ncbi.nlm.nih.gov/genomes/all/GCA/018/901/935/GCA_018901935.1_ASM1890193v1	Pugionium cornutum	Chromosome	ASM1890193v1
ftp://ftp.ncbi.nlm.nih.gov/genomes/all/GCA/018/901/945/GCA_018901945.1_ASM1890194v1	Pugionium dolabratum	Scaffold	ASM1890194v1
ftp://ftp.ncbi.nlm.nih.gov/genomes/all/GCA/018/901/965/GCA_018901965.1_BRT_1.0	Brassica rapa	Scaffold	BRT_1.0
ftp://ftp.ncbi.nlm.nih.gov/genomes/all/GCA/018/983/045/GCA_018983045.1_YUN_Tarv_1.0	Thlaspi arvense	Chromosome	YUN_Tarv_1.0
ftp://ftp.ncbi.nlm.nih.gov/genomes/all/GCA/018/997/955/GCA_018997955.1_ASM1899795v1	Gossypium barbadense	Chromosome	ASM1899795v1
ftp://ftp.ncbi.nlm.nih.gov/genomes/all/GCA/018/997/965/GCA_018997965.1_ASM1899796v1	Gossypium hirsutum	Chromosome	ASM1899796v1
ftp://ftp.ncbi.nlm.nih.gov/genomes/all/GCA/019/022/445/GCA_019022445.1_NIHHS_FaW_1.0	Fragaria x ananassa	Chromosome	NIHHS_FaW_1.0
ftp://ftp.ncbi.nlm.nih.gov/genomes/all/GCA/019/022/515/GCA_019022515.1_ASM1902251v1	Quercus aquifolioides	Chromosome	ASM1902251v1
ftp://ftp.ncbi.nlm.nih.gov/genomes/all/GCA/019/095/955/GCA_019095955.1_Zm_B84_v1	Zea mays	Chromosome	Zm_B84_v1
ftp://ftp.ncbi.nlm.nih.gov/genomes/all/GCA/019/095/975/GCA_019095975.1_Zm_LH145_v1	Zea mays	Chromosome	Zm_LH145_v1
ftp://ftp.ncbi.nlm.nih.gov/genomes/all/GCA/019/095/995/GCA_019095995.1_Zm_PHJ40_v1	Zea mays	Chromosome	Zm_PHJ40_v1
ftp://ftp.ncbi.nlm.nih.gov/genomes/all/GCA/019/096/015/GCA_019096015.1_Zm_PHB47_v1	Zea mays	Chromosome	Zm_PHB47_v1
ftp://ftp.ncbi.nlm.nih.gov/genomes/all/GCA/019/096/025/GCA_019096025.1_Zm_NKH8431_v1	Zea mays	Chromosome	Zm_NKH8431_v1
ftp://ftp.ncbi.nlm.nih.gov/genomes/all/GCA/019/096/045/GCA_019096045.1_GAAS_Ptho_1.0	Pueraria montana	Scaffold	GAAS_Ptho_1.0
ftp://ftp.ncbi.nlm.nih.gov/genomes/all/GCA/019/096/135/GCA_019096135.1_ASM1909613v1	Vigna mungo	Scaffold	ASM1909613v1
ftp://ftp.ncbi.nlm.nih.gov/genomes/all/GCA/019/096/145/GCA_019096145.1_ASM1909614v1	Vigna mungo	Scaffold	ASM1909614v1
ftp://ftp.ncbi.nlm.nih.gov/genomes/all/GCA/019/097/785/GCA_019097785.1_FRAX_001_PL	Fraxinus excelsior	Chromosome	FRAX_001_PL
ftp://ftp.ncbi.nlm.nih.gov/genomes/all/GCA/019/137/765/GCA_019137765.1_ASM1913776v1	Oryza sativa	Chromosome	ASM1913776v1
ftp://ftp.ncbi.nlm.nih.gov/genomes/all/GCA/019/143/665/GCA_019143665.1_ASM1914366v1	Citrus sinensis	Chromosome	ASM1914366v1
ftp://ftp.ncbi.nlm.nih.gov/genomes/all/GCA/019/144/155/GCA_019144155.1_ASM1914415v1	Citrus sinensis	Chromosome	ASM1914415v1
ftp://ftp.ncbi.nlm.nih.gov/genomes/all/GCA/019/144/185/GCA_019144185.1_ASM1914418v1	Citrus sinensis	Chromosome	ASM1914418v1
ftp://ftp.ncbi.nlm.nih.gov/genomes/all/GCA/019/144/195/GCA_019144195.1_ASM1914419v1	Citrus sinensis	Chromosome	ASM1914419v1
ftp://ftp.ncbi.nlm.nih.gov/genomes/all/GCA/019/144/225/GCA_019144225.1_ASM1914422v1	Citrus sinensis	Chromosome	ASM1914422v1
ftp://ftp.ncbi.nlm.nih.gov/genomes/all/GCA/019/144/245/GCA_019144245.1_ASM1914424v1	Citrus sinensis	Chromosome	ASM1914424v1
ftp://ftp.ncbi.nlm.nih.gov/genomes/all/GCA/019/155/195/GCA_019155195.1_amgenome_v1.0	Avicennia marina	Chromosome	amgenome_v1.0
ftp://ftp.ncbi.nlm.nih.gov/genomes/all/GCA/019/175/385/GCA_019175385.1_ASM1917538v1	Lycium barbarum	Chromosome	ASM1917538v1
ftp://ftp.ncbi.nlm.nih.gov/genomes/all/GCA/019/182/485/GCA_019182485.1_Rabiosa_v.0	Lolium multiflorum	Scaffold	Rabiosa v.0
ftp://ftp.ncbi.nlm.nih.gov/genomes/all/GCA/019/186/545/GCA_019186545.1_ASM1918654v1	Solanum stenotomum	Chromosome	ASM1918654v1
ftp://ftp.ncbi.nlm.nih.gov/genomes/all/GCA/019/202/715/GCA_019202715.1_MaoHua_MHT	Actinidia eriantha	Chromosome	MaoHua_MHT
ftp://ftp.ncbi.nlm.nih.gov/genomes/all/GCA/019/202/795/GCA_019202795.1_ASM1920279v1	Arabidopsis thaliana x Arabidopsis arenosa	Chromosome	ASM1920279v1
ftp://ftp.ncbi.nlm.nih.gov/genomes/all/GCA/019/202/805/GCA_019202805.1_ASM1920280v1	Arabidopsis suecica	Chromosome	ASM1920280v1
ftp://ftp.ncbi.nlm.nih.gov/genomes/all/GCA/019/277/915/GCA_019277915.1_ASM1927791v1	Prunus salicina	Chromosome	ASM1927791v1
ftp://ftp.ncbi.nlm.nih.gov/genomes/all/GCA/019/279/435/GCA_019279435.1_ASM1927943v1	Zizania palustris	Scaffold	ASM1927943v1
ftp://ftp.ncbi.nlm.nih.gov/genomes/all/GCA/019/297/695/GCA_019297695.1_ASM1929769v1	Apostasia ramifera	Scaffold	ASM1929769v1
ftp://ftp.ncbi.nlm.nih.gov/genomes/all/GCA/019/320/115/GCA_019320115.1_ASM1932011v1	Miscanthus floridulus	Chromosome	ASM1932011v1
ftp://ftp.ncbi.nlm.nih.gov/genomes/all/GCA/019/321/705/GCA_019321705.1_PI594527.PLATINUM.CHROMOSOMES.fasta	Glycine max	Chromosome	PI594527.PLATINUM.CHROMOSOMES.fasta
ftp://ftp.ncbi.nlm.nih.gov/genomes/all/GCA/019/321/725/GCA_019321725.1_Paulownia_fortunei_Genome_V1.0	Paulownia fortunei	Chromosome	Paulownia fortunei Genome V1.0
ftp://ftp.ncbi.nlm.nih.gov/genomes/all/GCA/019/338/905/GCA_019338905.1_ASM1933890v1	Oryza sativa	Chromosome	ASM1933890v1
ftp://ftp.ncbi.nlm.nih.gov/genomes/all/GCA/019/343/435/GCA_019343435.1_ASM1934343v1	Corylus heterophylla	Scaffold	ASM1934343v1
ftp://ftp.ncbi.nlm.nih.gov/genomes/all/GCA/019/359/835/GCA_019359835.1_ASM1935983v1	Pharus latifolius	Chromosome	ASM1935983v1
ftp://ftp.ncbi.nlm.nih.gov/genomes/all/GCA/019/359/855/GCA_019359855.1_MPB_Lper_Kyuss_1697	Lolium perenne	Chromosome	MPB_Lper_Kyuss_1697
ftp://ftp.ncbi.nlm.nih.gov/genomes/all/GCA/019/395/295/GCA_019395295.1_O.fragrans.LYG.hic.fasta	Osmanthus fragrans	Chromosome	O.fragrans.LYG.hic.fasta
ftp://ftp.ncbi.nlm.nih.gov/genomes/all/GCA/019/425/735/GCA_019425735.1_PMGT_Bhagwa	Punica granatum	Scaffold	PMGT_Bhagwa
ftp://ftp.ncbi.nlm.nih.gov/genomes/all/GCA/019/425/735/GCA_019425735.2_PMGT_Bhagwa_2	Punica granatum	Scaffold	PMGT_Bhagwa_2
ftp://ftp.ncbi.nlm.nih.gov/genomes/all/GCA/019/426/215/GCA_019426215.1_BAv1.1	Buddleja alternifolia	Chromosome	BAv1.1
ftp://ftp.ncbi.nlm.nih.gov/genomes/all/GCA/019/454/045/GCA_019454045.1_ZanBun	Zanthoxylum bungeanum	Scaffold	ZanBun
ftp://ftp.ncbi.nlm.nih.gov/genomes/all/GCA/019/455/425/GCA_019455425.1_ASM1945542v1	Gossypium anomalum	Chromosome	ASM1945542v1
ftp://ftp.ncbi.nlm.nih.gov/genomes/all/GCA/019/511/825/GCA_019511825.1_ICMM_Pfru_2.0	Perilla frutescens	Chromosome	ICMM_Pfru_2.0
ftp://ftp.ncbi.nlm.nih.gov/genomes/all/GCA/019/511/825/GCA_019511825.2_ICMM_Pfru_2.0	Perilla frutescens	Scaffold	ICMM_Pfru_2.0
ftp://ftp.ncbi.nlm.nih.gov/genomes/all/GCA/019/512/045/GCA_019512045.1_ICMM_Pcit_2.0	Perilla frutescens	Chromosome	ICMM_Pcit_2.0
ftp://ftp.ncbi.nlm.nih.gov/genomes/all/GCA/019/512/045/GCA_019512045.2_ICMM_Pcit_2.0	Perilla frutescens	Scaffold	ICMM_Pcit_2.0
ftp://ftp.ncbi.nlm.nih.gov/genomes/all/GCA/019/514/585/GCA_019514585.1_ASM1951458v1	Dendrobium officinale	Chromosome	ASM1951458v1
ftp://ftp.ncbi.nlm.nih.gov/genomes/all/GCA/019/578/655/GCA_019578655.1_ASM1957865v1	Ricinus communis	Chromosome	ASM1957865v1
ftp://ftp.ncbi.nlm.nih.gov/genomes/all/GCA/019/650/275/GCA_019650275.1_assembly01	Xylocarpus granatum	Scaffold	assembly01
ftp://ftp.ncbi.nlm.nih.gov/genomes/all/GCA/019/650/335/GCA_019650335.1_FAN_r2.3	Fragaria x ananassa	Scaffold	FAN_r2.3
ftp://ftp.ncbi.nlm.nih.gov/genomes/all/GCA/019/656/275/GCA_019656275.1_RKI_r1.0	Rhododendron kiyosumense	Scaffold	RKI_r1.0
ftp://ftp.ncbi.nlm.nih.gov/genomes/all/GCA/019/656/835/GCA_019656835.1_ZJU_Rovatum_v1	Rhododendron ovatum	Chromosome	ZJU_Rovatum_v1
ftp://ftp.ncbi.nlm.nih.gov/genomes/all/GCA/019/671/005/GCA_019671005.1_ASM1967100v1	Hibiscus mutabilis	Chromosome	ASM1967100v1
ftp://ftp.ncbi.nlm.nih.gov/genomes/all/GCA/019/703/475/GCA_019703475.1_IVFCAAS_Rs00_1.1	Raphanus sativus	Chromosome	IVFCAAS_Rs00_1.1
ftp://ftp.ncbi.nlm.nih.gov/genomes/all/GCA/019/705/855/GCA_019705855.1_IVFCAAS_Rs05_1.0	Raphanus sativus	Chromosome	IVFCAAS_Rs05_1.0
ftp://ftp.ncbi.nlm.nih.gov/genomes/all/GCA/019/705/865/GCA_019705865.1_IVFCAAS_Rs02_1.0	Raphanus sativus	Chromosome	IVFCAAS_Rs02_1.0
ftp://ftp.ncbi.nlm.nih.gov/genomes/all/GCA/019/705/875/GCA_019705875.1_IVFCAAS_Rs04_1.0	Raphanus sativus	Chromosome	IVFCAAS_Rs04_1.0
ftp://ftp.ncbi.nlm.nih.gov/genomes/all/GCA/019/705/885/GCA_019705885.1_IVFCAAS_Rs03_1.0	Raphanus sativus	Chromosome	IVFCAAS_Rs03_1.0
ftp://ftp.ncbi.nlm.nih.gov/genomes/all/GCA/019/705/895/GCA_019705895.1_IVFCAAS_Rs01_1.0	Raphanus sativus	Chromosome	IVFCAAS_Rs01_1.0
ftp://ftp.ncbi.nlm.nih.gov/genomes/all/GCA/019/705/955/GCA_019705955.1_IVFCAAS_Rs06_1.0	Raphanus sativus	Chromosome	IVFCAAS_Rs06_1.0
ftp://ftp.ncbi.nlm.nih.gov/genomes/all/GCA/019/705/965/GCA_019705965.1_IVFCAAS_Rs07_1.0	Raphanus sativus	Chromosome	IVFCAAS_Rs07_1.0
ftp://ftp.ncbi.nlm.nih.gov/genomes/all/GCA/019/705/995/GCA_019705995.1_IVFCAAS_Rs10_1.0	Raphanus raphanistrum x Raphanus sativus	Chromosome	IVFCAAS_Rs10_1.0
ftp://ftp.ncbi.nlm.nih.gov/genomes/all/GCA/019/706/005/GCA_019706005.1_IVFCAAS_Rs08_1.0	Raphanus raphanistrum	Chromosome	IVFCAAS_Rs08_1.0
ftp://ftp.ncbi.nlm.nih.gov/genomes/all/GCA/019/706/035/GCA_019706035.1_IVFCAAS_Rs09_1.0	Raphanus raphanistrum	Chromosome	IVFCAAS_Rs09_1.0
ftp://ftp.ncbi.nlm.nih.gov/genomes/all/GCA/019/739/055/GCA_019739055.1_v1	Passiflora organensis	Scaffold	v1
ftp://ftp.ncbi.nlm.nih.gov/genomes/all/GCA/019/775/775/GCA_019775775.1_wolffia_genome_v1	Wolffia australiana	Scaffold	wolffia_genome_v1
ftp://ftp.ncbi.nlm.nih.gov/genomes/all/GCA/019/776/045/GCA_019776045.1_xB_Genome.1.0	Brassica rapa x Raphanus sativus	Scaffold	xB_Genome.1.0
ftp://ftp.ncbi.nlm.nih.gov/genomes/all/GCA/019/787/385/GCA_019787385.1_PAU_PgAS_1	Psidium guajava	Scaffold	PAU_PgAS_1
ftp://ftp.ncbi.nlm.nih.gov/genomes/all/GCA/019/804/595/GCA_019804595.1_ASM1980459v1	Bruguiera parviflora	Chromosome	ASM1980459v1
ftp://ftp.ncbi.nlm.nih.gov/genomes/all/GCA/019/914/945/GCA_019914945.1_TyphaL0001	Typha latifolia	Chromosome	TyphaL0001
ftp://ftp.ncbi.nlm.nih.gov/genomes/all/GCA/019/914/995/GCA_019914995.1_ASM1991499v1	Acanthochlamys bracteata	Chromosome	ASM1991499v1
ftp://ftp.ncbi.nlm.nih.gov/genomes/all/GCA/019/916/065/GCA_019916065.1_ASM1991606v1	Vitellaria paradoxa	Chromosome	ASM1991606v1
ftp://ftp.ncbi.nlm.nih.gov/genomes/all/GCA/019/925/255/GCA_019925255.1_SCAU_Lch_v2.0	Litchi chinensis	Chromosome	SCAU_Lch_v2.0
ftp://ftp.ncbi.nlm.nih.gov/genomes/all/GCA/019/925/795/GCA_019925795.1_ASM1992579v1	Dendrobium chrysotoxum	Chromosome	ASM1992579v1
ftp://ftp.ncbi.nlm.nih.gov/genomes/all/GCA/019/926/035/GCA_019926035.1_SCU_Malt_1	Melaleuca alternifolia	Scaffold	SCU_Malt_1
ftp://ftp.ncbi.nlm.nih.gov/genomes/all/GCA/019/955/255/GCA_019955255.1_CAUS_2016PP	Castanospermum australe	Scaffold	CAUS_2016PP
ftp://ftp.ncbi.nlm.nih.gov/genomes/all/GCA/019/973/895/GCA_019973895.1_CsGojo-0_v1	Chrysanthemum seticuspe	Scaffold	CsGojo-0_v1
ftp://ftp.ncbi.nlm.nih.gov/genomes/all/GCA/019/985/065/GCA_019985065.1_ddArcGlau1.0.p	Arctostaphylos glauca	Scaffold	ddArcGlau1.0.p
ftp://ftp.ncbi.nlm.nih.gov/genomes/all/GCA/019/985/065/GCA_019985065.2_ddArcGlau1.1p	Arctostaphylos glauca	Scaffold	ddArcGlau1.1p
ftp://ftp.ncbi.nlm.nih.gov/genomes/all/GCA/019/985/075/GCA_019985075.1_ddArcGlau1.0.a	Arctostaphylos glauca	Scaffold	ddArcGlau1.0.a
ftp://ftp.ncbi.nlm.nih.gov/genomes/all/GCA/020/002/505/GCA_020002505.1_ASM2000250v1	Brassica juncea	Chromosome	ASM2000250v1
ftp://ftp.ncbi.nlm.nih.gov/genomes/all/GCA/020/002/515/GCA_020002515.1_ASM2000251v1	Brassica juncea	Chromosome	ASM2000251v1
ftp://ftp.ncbi.nlm.nih.gov/genomes/all/GCA/020/010/975/GCA_020010975.1_BSMRAU-JF-1	Artocarpus heterophyllus	Scaffold	BSMRAU-JF-1
ftp://ftp.ncbi.nlm.nih.gov/genomes/all/GCA/020/080/225/GCA_020080225.1_ASM2008022v1	Gynochthodes officinalis	Chromosome	ASM2008022v1
ftp://ftp.ncbi.nlm.nih.gov/genomes/all/GCA/020/101/635/GCA_020101635.1_Haplotype_Yunnan	Litchi chinensis	Chromosome	Haplotype_Yunnan
ftp://ftp.ncbi.nlm.nih.gov/genomes/all/GCA/020/101/655/GCA_020101655.1_Haplotype_Hainan	Litchi chinensis	Chromosome	Haplotype_Hainan
ftp://ftp.ncbi.nlm.nih.gov/genomes/all/GCA/020/102/875/GCA_020102875.1_cc-01-1940_version_1.0	Saccharum hybrid cultivar	Chromosome	cc-01-1940_version_1.0
ftp://ftp.ncbi.nlm.nih.gov/genomes/all/GCA/020/138/855/GCA_020138855.1_Mindica_Amrapali_3.0	Mangifera indica	Chromosome	Mindica_Amrapali_3.0
ftp://ftp.ncbi.nlm.nih.gov/genomes/all/GCA/020/141/445/GCA_020141445.1_ASM2014144v1	Bruguiera sexangula	Scaffold	ASM2014144v1
ftp://ftp.ncbi.nlm.nih.gov/genomes/all/GCA/020/205/505/GCA_020205505.1_ASM2020550v1	Panax japonicus	Chromosome	ASM2020550v1
ftp://ftp.ncbi.nlm.nih.gov/genomes/all/GCA/020/205/555/GCA_020205555.1_ASM2020555v1	Panax stipuleanatus	Chromosome	ASM2020555v1
ftp://ftp.ncbi.nlm.nih.gov/genomes/all/GCA/020/205/605/GCA_020205605.1_ASM2020560v1	Panax ginseng	Chromosome	ASM2020560v1
ftp://ftp.ncbi.nlm.nih.gov/genomes/all/GCA/020/205/615/GCA_020205615.1_ASM2020561v1	Panax quinquefolius	Chromosome	ASM2020561v1
ftp://ftp.ncbi.nlm.nih.gov/genomes/all/GCA/020/226/215/GCA_020226215.1_CAF_Sgla_1.0	Sindora glabra	Chromosome	CAF_Sgla_1.0
ftp://ftp.ncbi.nlm.nih.gov/genomes/all/GCA/020/226/225/GCA_020226225.1_ST_assembly	Prunus davidiana	Chromosome	ST_assembly
ftp://ftp.ncbi.nlm.nih.gov/genomes/all/GCA/020/226/265/GCA_020226265.1_GHT_assembly	Prunus mira	Chromosome	GHT_assembly
ftp://ftp.ncbi.nlm.nih.gov/genomes/all/GCA/020/226/305/GCA_020226305.1_GSYX_assembly	Prunus armeniaca	Chromosome	GSYX_assembly
ftp://ftp.ncbi.nlm.nih.gov/genomes/all/GCA/020/226/405/GCA_020226405.1_GTY_assembly	Prunus persica	Scaffold	GTY_assembly
ftp://ftp.ncbi.nlm.nih.gov/genomes/all/GCA/020/226/455/GCA_020226455.1_ZGL_assembly	Prunus salicina	Chromosome	ZGL_assembly
ftp://ftp.ncbi.nlm.nih.gov/genomes/all/GCA/020/227/335/GCA_020227335.1_ASM2022733v1	Macrotyloma uniflorum	Scaffold	ASM2022733v1
ftp://ftp.ncbi.nlm.nih.gov/genomes/all/GCA/020/283/515/GCA_020283515.1_Apet_EFCC3-3-20v4	Alliaria petiolata	Scaffold	Apet_EFCC3-3-20v4
ftp://ftp.ncbi.nlm.nih.gov/genomes/all/GCA/020/283/565/GCA_020283565.1_ARS_RC_1.1	Trifolium pratense	Chromosome	ARS_RC_1.1
ftp://ftp.ncbi.nlm.nih.gov/genomes/all/GCA/020/379/485/GCA_020379485.1_Da-Ae	Brassica napus	Chromosome	Da-Ae
ftp://ftp.ncbi.nlm.nih.gov/genomes/all/GCA/020/424/065/GCA_020424065.1_ASM2042406v1	Prunus armeniaca	Chromosome	ASM2042406v1
ftp://ftp.ncbi.nlm.nih.gov/genomes/all/GCA/020/457/875/GCA_020457875.1_ASM2045787v1	Dimocarpus longan	Chromosome	ASM2045787v1
ftp://ftp.ncbi.nlm.nih.gov/genomes/all/GCA/020/465/985/GCA_020465985.1_ASM2046598v1	Centrapalus pauciflorus	Scaffold	ASM2046598v1
ftp://ftp.ncbi.nlm.nih.gov/genomes/all/GCA/020/466/025/GCA_020466025.1_ec_v3	Echinochloa crus-galli	Chromosome	ec_v3
ftp://ftp.ncbi.nlm.nih.gov/genomes/all/GCA/020/496/765/GCA_020496765.1_ZSTU_Gsto	Gossypium stocksii	Chromosome	ZSTU_Gsto
ftp://ftp.ncbi.nlm.nih.gov/genomes/all/GCA/020/497/155/GCA_020497155.1_ASM2049715v1	Glycine max	Chromosome	ASM2049715v1
ftp://ftp.ncbi.nlm.nih.gov/genomes/all/GCA/020/510/225/GCA_020510225.1_ASM2051022v1	Forsythia suspensa	Chromosome	ASM2051022v1
ftp://ftp.ncbi.nlm.nih.gov/genomes/all/GCA/020/521/535/GCA_020521535.1_Sleprosula_assembly_01	Shorea leprosula	Scaffold	Sleprosula_assembly_01
ftp://ftp.ncbi.nlm.nih.gov/genomes/all/GCA/020/536/105/GCA_020536105.1_JGL_1.0	Gynostemma pentaphyllum	Chromosome	JGL_1.0
ftp://ftp.ncbi.nlm.nih.gov/genomes/all/GCA/020/536/495/GCA_020536495.1_ASM2053649v1	Camellia sinensis	Chromosome	ASM2053649v1
ftp://ftp.ncbi.nlm.nih.gov/genomes/all/GCA/020/536/515/GCA_020536515.1_ASM2053651v1	Camellia sinensis	Chromosome	ASM2053651v1
ftp://ftp.ncbi.nlm.nih.gov/genomes/all/GCA/020/536/555/GCA_020536555.1_ASM2053655v1	Camellia sinensis	Chromosome	ASM2053655v1
ftp://ftp.ncbi.nlm.nih.gov/genomes/all/GCA/020/536/565/GCA_020536565.1_ASM2053656v1	Camellia sinensis	Chromosome	ASM2053656v1
ftp://ftp.ncbi.nlm.nih.gov/genomes/all/GCA/020/536/595/GCA_020536595.1_ASM2053659v1	Camellia sinensis	Chromosome	ASM2053659v1
ftp://ftp.ncbi.nlm.nih.gov/genomes/all/GCA/020/536/795/GCA_020536795.1_ASM2053679v1	Camellia sinensis	Chromosome	ASM2053679v1
ftp://ftp.ncbi.nlm.nih.gov/genomes/all/GCA/020/536/855/GCA_020536855.1_ASM2053685v1	Camellia sinensis	Chromosome	ASM2053685v1
ftp://ftp.ncbi.nlm.nih.gov/genomes/all/GCA/020/536/865/GCA_020536865.1_ASM2053686v1	Camellia sinensis	Chromosome	ASM2053686v1
ftp://ftp.ncbi.nlm.nih.gov/genomes/all/GCA/020/567/845/GCA_020567845.1_ASM2056784v1	Rhododendron henanense	Chromosome	ASM2056784v1
ftp://ftp.ncbi.nlm.nih.gov/genomes/all/GCA/020/570/325/GCA_020570325.1_ASM2057032v1	Phaseolus lunatus	Scaffold	ASM2057032v1
ftp://ftp.ncbi.nlm.nih.gov/genomes/all/GCA/020/615/895/GCA_020615895.1_ASM2061589v1	Ceriops decandra	Scaffold	ASM2061589v1
ftp://ftp.ncbi.nlm.nih.gov/genomes/all/GCA/020/617/695/GCA_020617695.1_ASM2061769v1	Ceriops zippeliana	Scaffold	ASM2061769v1
ftp://ftp.ncbi.nlm.nih.gov/genomes/all/GCA/020/631/735/GCA_020631735.1_ASM2063173v1	Saccharum officinarum	Chromosome	ASM2063173v1
ftp://ftp.ncbi.nlm.nih.gov/genomes/all/GCA/020/739/525/GCA_020739525.1_ASM2073952v1	Cenchrus americanus	Chromosome	ASM2073952v1
ftp://ftp.ncbi.nlm.nih.gov/genomes/all/GCA/020/739/535/GCA_020739535.1_ASM2073953v1	Cenchrus americanus	Chromosome	ASM2073953v1
ftp://ftp.ncbi.nlm.nih.gov/genomes/all/GCA/020/739/565/GCA_020739565.1_ASM2073956v1	Cenchrus americanus	Chromosome	ASM2073956v1
ftp://ftp.ncbi.nlm.nih.gov/genomes/all/GCA/020/739/575/GCA_020739575.1_ASM2073957v1	Cenchrus americanus	Chromosome	ASM2073957v1
ftp://ftp.ncbi.nlm.nih.gov/genomes/all/GCA/020/739/585/GCA_020739585.1_ASM2073958v1	Cenchrus americanus	Chromosome	ASM2073958v1
ftp://ftp.ncbi.nlm.nih.gov/genomes/all/GCA/020/795/835/GCA_020795835.1_ASM2079583v1	Malus sieversii	Chromosome	ASM2079583v1
ftp://ftp.ncbi.nlm.nih.gov/genomes/all/GCA/020/796/205/GCA_020796205.1_ASM2079620v1	Ziziphus jujuba	Chromosome	ASM2079620v1
ftp://ftp.ncbi.nlm.nih.gov/genomes/all/GCA/020/796/215/GCA_020796215.1_XSv2.1f	Xanthoceras sorbifolium	Chromosome	XSv2.1f
ftp://ftp.ncbi.nlm.nih.gov/genomes/all/GCA/020/804/685/GCA_020804685.1_ISU_Sangustifolia_v1	Streptochaeta angustifolia	Scaffold	ISU_Sangustifolia_v1
ftp://ftp.ncbi.nlm.nih.gov/genomes/all/GCA/020/875/875/GCA_020875875.1_Dalata_v2	Dioscorea alata	Chromosome	Dalata_v2
ftp://ftp.ncbi.nlm.nih.gov/genomes/all/GCA/020/877/215/GCA_020877215.1_ASM2087721v1	Pterocarya stenoptera	Scaffold	ASM2087721v1
ftp://ftp.ncbi.nlm.nih.gov/genomes/all/GCA/020/883/675/GCA_020883675.1_ASM2088367v1	Bruguiera gymnorhiza	Scaffold	ASM2088367v1
ftp://ftp.ncbi.nlm.nih.gov/genomes/all/GCA/020/911/765/GCA_020911765.1_ASM2091176v1	Arabidopsis thaliana	Complete Genome	ASM2091176v1
ftp://ftp.ncbi.nlm.nih.gov/genomes/all/GCA/020/911/765/GCA_020911765.2_ASM2091176v2	Arabidopsis thaliana	Chromosome	ASM2091176v2
ftp://ftp.ncbi.nlm.nih.gov/genomes/all/GCA/020/916/425/GCA_020916425.1_hifiasm152_l3.hic.hap2.p_ctg	Manihot esculenta	Chromosome	hifiasm152_l3.hic.hap2.p_ctg
ftp://ftp.ncbi.nlm.nih.gov/genomes/all/GCA/020/916/435/GCA_020916435.1_ASM2091643v1	Oxytropis ochrocephala	Chromosome	ASM2091643v1
ftp://ftp.ncbi.nlm.nih.gov/genomes/all/GCA/020/916/445/GCA_020916445.1_hifiasm152_l3.hic.hap1.p_ctg	Manihot esculenta	Chromosome	hifiasm152_l3.hic.hap1.p_ctg
ftp://ftp.ncbi.nlm.nih.gov/genomes/all/GCA/020/920/055/GCA_020920055.1_TAD_pseudomol_v1.0	Cucumis melo	Chromosome	TAD_pseudomol_v1.0
ftp://ftp.ncbi.nlm.nih.gov/genomes/all/GCA/020/920/065/GCA_020920065.1_DUL_pseudomol_v1.0	Cucumis melo	Chromosome	DUL_pseudomol_v1.0
ftp://ftp.ncbi.nlm.nih.gov/genomes/all/GCA/020/920/065/GCA_020920065.2_DUL_pseudomol_v2.0	Cucumis melo	Chromosome	DUL_pseudomol_v2.0
ftp://ftp.ncbi.nlm.nih.gov/genomes/all/GCA/020/921/035/GCA_020921035.1_ASM2092103v1	Rhodamnia argentea	Chromosome	ASM2092103v1
ftp://ftp.ncbi.nlm.nih.gov/genomes/all/GCA/020/921/045/GCA_020921045.1_USDA_Vadar_1.0_alt	Vaccinium darrowii	Chromosome	USDA_Vadar_1.0_alt
ftp://ftp.ncbi.nlm.nih.gov/genomes/all/GCA/020/921/065/GCA_020921065.1_USDA_Vadar_1.0_pri	Vaccinium darrowii	Chromosome	USDA_Vadar_1.0_pri
ftp://ftp.ncbi.nlm.nih.gov/genomes/all/GCA/020/975/935/GCA_020975935.1_ASM2097593v1	Campomanesia xanthocarpa	Scaffold	ASM2097593v1
ftp://ftp.ncbi.nlm.nih.gov/genomes/all/GCA/020/976/635/GCA_020976635.1_NIFoS_Ccrenata_1.0	Castanea crenata	Scaffold	NIFoS_Ccrenata_1.0
ftp://ftp.ncbi.nlm.nih.gov/genomes/all/GCA/021/014/495/GCA_021014495.1_M.indica_Neelam_pat1.0	Mangifera indica	Chromosome	M.indica_Neelam_pat1.0
ftp://ftp.ncbi.nlm.nih.gov/genomes/all/GCA/021/014/915/GCA_021014915.1_ASM2101491v1	Artemisia tridentata	Scaffold	ASM2101491v1
ftp://ftp.ncbi.nlm.nih.gov/genomes/all/GCA/021/014/955/GCA_021014955.1_M.indica_Dashehari_mat1.0	Mangifera indica	Chromosome	M.indica_Dashehari_mat1.0
ftp://ftp.ncbi.nlm.nih.gov/genomes/all/GCA/021/020/685/GCA_021020685.1_ASM2102068v1	Boehmeria nivea	Chromosome	ASM2102068v1
ftp://ftp.ncbi.nlm.nih.gov/genomes/all/GCA/021/117/445/GCA_021117445.1_ASM2111744v1	Syzygium oleosum	Scaffold	ASM2111744v1
ftp://ftp.ncbi.nlm.nih.gov/genomes/all/GCA/021/117/445/GCA_021117445.2_Sole_v2.1	Syzygium oleosum	Scaffold	Sole_v2.1
ftp://ftp.ncbi.nlm.nih.gov/genomes/all/GCA/021/234/005/GCA_021234005.1_ASM2123400v1	Nephelium lappaceum	Chromosome	ASM2123400v1
ftp://ftp.ncbi.nlm.nih.gov/genomes/all/GCA/021/292/125/GCA_021292125.1_Ca_59_1.0	Capsicum annuum	Chromosome	Ca_59_1.0
ftp://ftp.ncbi.nlm.nih.gov/genomes/all/GCA/021/292/205/GCA_021292205.1_OSU_Pdulci_2.0	Prunus dulcis	Chromosome	OSU_Pdulci_2.0
ftp://ftp.ncbi.nlm.nih.gov/genomes/all/GCA/021/292/205/GCA_021292205.2_OSU_Pdul_2.5	Prunus dulcis	Chromosome	OSU_Pdul_2.5
ftp://ftp.ncbi.nlm.nih.gov/genomes/all/GCA/021/307/875/GCA_021307875.1_ASM2130787v1	Zea mays	Chromosome	ASM2130787v1
ftp://ftp.ncbi.nlm.nih.gov/genomes/all/GCA/021/328/975/GCA_021328975.1_UCB_Raph_RaphxSat_V1.fasta	Raphanus raphanistrum x Raphanus sativus	Scaffold	UCB_Raph_RaphxSat_V1.fasta
ftp://ftp.ncbi.nlm.nih.gov/genomes/all/GCA/021/397/835/GCA_021397835.1_ASM2139783v1	Moringa oleifera	Scaffold	ASM2139783v1
ftp://ftp.ncbi.nlm.nih.gov/genomes/all/GCA/021/397/835/GCA_021397835.1_ASM2139783v1	Moringa oleifera	Scaffold	ASM2139783v1
ftp://ftp.ncbi.nlm.nih.gov/genomes/all/GCA/021/397/845/GCA_021397845.1_ASM2139784v1	Areca catechu	Chromosome	ASM2139784v1
ftp://ftp.ncbi.nlm.nih.gov/genomes/all/GCA/021/398/055/GCA_021398055.1_SCIS-JNU_Pcoar_1.0	Oryza coarctata	Scaffold	SCIS-JNU_Pcoar_1.0
ftp://ftp.ncbi.nlm.nih.gov/genomes/all/GCA/021/437/245/GCA_021437245.1_ASM2143724v1	Aegilops speltoides	Chromosome	ASM2143724v1
ftp://ftp.ncbi.nlm.nih.gov/genomes/all/GCA/021/437/795/GCA_021437795.1_Rrub_v1	Rhodamnia rubescens	Scaffold	Rrub_v1
ftp://ftp.ncbi.nlm.nih.gov/genomes/all/GCA/021/442/155/GCA_021442155.1_ASM2144215v1	Cymbidium sinense	Chromosome	ASM2144215v1
ftp://ftp.ncbi.nlm.nih.gov/genomes/all/GCA/021/461/685/GCA_021461685.1_ASM2146168v1	Gossypium hirsutum	Chromosome	ASM2146168v1
ftp://ftp.ncbi.nlm.nih.gov/genomes/all/GCA/021/461/695/GCA_021461695.1_ASM2146169v1	Gossypium hirsutum	Chromosome	ASM2146169v1
ftp://ftp.ncbi.nlm.nih.gov/genomes/all/GCA/021/464/245/GCA_021464245.1_ASM2146424v1	Carallia brachiata	Scaffold	ASM2146424v1
ftp://ftp.ncbi.nlm.nih.gov/genomes/all/GCA/021/464/305/GCA_021464305.1_ASM2146430v1	Kandelia obovata	Chromosome	ASM2146430v1
ftp://ftp.ncbi.nlm.nih.gov/genomes/all/GCA/021/464/415/GCA_021464415.1_ASM2146441v1	Lonicera japonica	Chromosome	ASM2146441v1
ftp://ftp.ncbi.nlm.nih.gov/genomes/all/GCA/021/527/575/GCA_021527575.1_ASM2152757v1	Ensete glaucum	Chromosome	ASM2152757v1
ftp://ftp.ncbi.nlm.nih.gov/genomes/all/GCA/021/527/605/GCA_021527605.1_sunup	Carica papaya	Chromosome	sunup
ftp://ftp.ncbi.nlm.nih.gov/genomes/all/GCA/021/527/605/GCA_021527605.1_sunup	Carica papaya	Chromosome	sunup
ftp://ftp.ncbi.nlm.nih.gov/genomes/all/GCA/021/533/255/GCA_021533255.1_ASM2153325v1	Ceriops tagal	Chromosome	ASM2153325v1
ftp://ftp.ncbi.nlm.nih.gov/genomes/all/GCA/021/560/375/GCA_021560375.1_ASM2156037v1	Cenchrus americanus	Chromosome	ASM2156037v1
ftp://ftp.ncbi.nlm.nih.gov/genomes/all/GCA/021/604/985/GCA_021604985.1_Ragi_PR202_v._2.0	Eleusine coracana	Scaffold	Ragi PR202 v. 2.0
ftp://ftp.ncbi.nlm.nih.gov/genomes/all/GCA/021/605/145/GCA_021605145.1_ASM2160514v1	Aegilops bicornis	Chromosome	ASM2160514v1
ftp://ftp.ncbi.nlm.nih.gov/genomes/all/GCA/021/605/185/GCA_021605185.1_ASM2160518v1	Aegilops searsii	Chromosome	ASM2160518v1
ftp://ftp.ncbi.nlm.nih.gov/genomes/all/GCA/021/605/205/GCA_021605205.1_ASM2160520v1	Aegilops longissima	Chromosome	ASM2160520v1
ftp://ftp.ncbi.nlm.nih.gov/genomes/all/GCA/021/641/835/GCA_021641835.1_ASM2164183v1	Aegilops sharonensis	Chromosome	ASM2164183v1
ftp://ftp.ncbi.nlm.nih.gov/genomes/all/GCA/021/733/175/GCA_021733175.1_JD17_chr_final	Glycine max	Chromosome	JD17_chr_final
ftp://ftp.ncbi.nlm.nih.gov/genomes/all/GCA/021/764/765/GCA_021764765.1_ASM2176476v1	Vicia sativa	Chromosome	ASM2176476v1
ftp://ftp.ncbi.nlm.nih.gov/genomes/all/GCA/021/905/355/GCA_021905355.1_ASM2190535v1	Salix arbutifolia	Chromosome	ASM2190535v1
ftp://ftp.ncbi.nlm.nih.gov/genomes/all/GCA/022/036/555/GCA_022036555.1_ASM2203655v1	Microstegium vimineum	Chromosome	ASM2203655v1
ftp://ftp.ncbi.nlm.nih.gov/genomes/all/GCA/022/058/775/GCA_022058775.1_Chambourcin	Vitis hybrid cultivar	Scaffold	Chambourcin
ftp://ftp.ncbi.nlm.nih.gov/genomes/all/GCA/022/058/835/GCA_022058835.1_Jaeger_70	Vitis aestivalis var. linsecomii x Vitis rupestris	Scaffold	Jaeger_70
ftp://ftp.ncbi.nlm.nih.gov/genomes/all/GCA/022/058/865/GCA_022058865.1_Concord	Vitis hybrid cultivar	Scaffold	Concord
ftp://ftp.ncbi.nlm.nih.gov/genomes/all/GCA/022/058/905/GCA_022058905.1_Flame	Vitis vinifera	Scaffold	Flame
ftp://ftp.ncbi.nlm.nih.gov/genomes/all/GCA/022/059/015/GCA_022059015.1_Vitis_doaniana	Vitis x doaniana	Scaffold	Vitis_doaniana
ftp://ftp.ncbi.nlm.nih.gov/genomes/all/GCA/022/059/035/GCA_022059035.1_Vitisrupestris_B38	Vitis rupestris	Scaffold	Vitisrupestris_B38
ftp://ftp.ncbi.nlm.nih.gov/genomes/all/GCA/022/059/055/GCA_022059055.1_Vitis_cinerea_B9	Vitis cinerea	Scaffold	Vitis_cinerea_B9
ftp://ftp.ncbi.nlm.nih.gov/genomes/all/GCA/022/114/995/GCA_022114995.1_ASM2211499v1	Glycine max	Chromosome	ASM2211499v1
ftp://ftp.ncbi.nlm.nih.gov/genomes/all/GCA/022/117/705/GCA_022117705.1_Zm-Mo17-REFERENCE-CAU-T2T-assembly	Zea mays	Chromosome	Zm-Mo17-REFERENCE-CAU-T2T-assembly
ftp://ftp.ncbi.nlm.nih.gov/genomes/all/GCA/022/201/045/GCA_022201045.1_DVS_A1.0	Citrus sinensis	Chromosome	DVS_A1.0
ftp://ftp.ncbi.nlm.nih.gov/genomes/all/GCA/022/201/065/GCA_022201065.1_DVS_B1.0	Citrus sinensis	Chromosome	DVS_B1.0
ftp://ftp.ncbi.nlm.nih.gov/genomes/all/GCA/022/316/695/GCA_022316695.1_ASM2231669v1	Camellia oleifera	Chromosome	ASM2231669v1
ftp://ftp.ncbi.nlm.nih.gov/genomes/all/GCA/022/343/065/GCA_022343065.2_PSovetskiy_1.0	Prunus persica	Chromosome	PSovetskiy_1.0
ftp://ftp.ncbi.nlm.nih.gov/genomes/all/GCA/022/379/115/GCA_022379115.1_ASM2237911v1	Bauhinia variegata	Chromosome	ASM2237911v1
ftp://ftp.ncbi.nlm.nih.gov/genomes/all/GCA/022/379/115/GCA_022379115.2_ASM2237911v2	Bauhinia variegata	Chromosome	ASM2237911v2
ftp://ftp.ncbi.nlm.nih.gov/genomes/all/GCA/022/432/945/GCA_022432945.1_ASM2243294v1	Begonia darthvaderiana	Chromosome	ASM2243294v1
ftp://ftp.ncbi.nlm.nih.gov/genomes/all/GCA/022/432/975/GCA_022432975.1_ASM2243297v1	Begonia masoniana	Chromosome	ASM2243297v1
ftp://ftp.ncbi.nlm.nih.gov/genomes/all/GCA/022/433/055/GCA_022433055.1_ASM2243305v1	Begonia peltatifolia	Chromosome	ASM2243305v1
ftp://ftp.ncbi.nlm.nih.gov/genomes/all/GCA/022/433/065/GCA_022433065.1_ASM2243306v1	Begonia loranthoides	Chromosome	ASM2243306v1
ftp://ftp.ncbi.nlm.nih.gov/genomes/all/GCA/022/457/165/GCA_022457165.1_NFU_Jman_1.0	Juglans mandshurica	Chromosome	NFU_Jman_1.0
ftp://ftp.ncbi.nlm.nih.gov/genomes/all/GCA/022/457/205/GCA_022457205.1_ASM2245720v1	Saccharum spontaneum	Chromosome	ASM2245720v1
ftp://ftp.ncbi.nlm.nih.gov/genomes/all/GCA/022/496/015/GCA_022496015.1_ASM2249601v1	Hordeum marinum	Chromosome	ASM2249601v1
ftp://ftp.ncbi.nlm.nih.gov/genomes/all/GCA/022/530/915/GCA_022530915.1_ASM2253091v1	Paspalum notatum	Chromosome	ASM2253091v1
ftp://ftp.ncbi.nlm.nih.gov/genomes/all/GCA/022/539/455/GCA_022539455.1_Dnobile	Dendrobium nobile	Chromosome	Dnobile
ftp://ftp.ncbi.nlm.nih.gov/genomes/all/GCA/022/539/505/GCA_022539505.1_APGP_CSIRO_Lrig_0.1	Lolium rigidum	Chromosome	APGP_CSIRO_Lrig_0.1
ftp://ftp.ncbi.nlm.nih.gov/genomes/all/GCA/022/545/495/GCA_022545495.1_ASM2254549v1	Chrysanthemum lavandulifolium	Chromosome	ASM2254549v1
ftp://ftp.ncbi.nlm.nih.gov/genomes/all/GCA/022/557/335/GCA_022557335.1_ASM2255733v1	Vitis rotundifolia	Chromosome	ASM2255733v1
ftp://ftp.ncbi.nlm.nih.gov/genomes/all/GCA/022/559/845/GCA_022559845.1_ASM2255984v1	Amorphophallus konjac	Chromosome	ASM2255984v1
ftp://ftp.ncbi.nlm.nih.gov/genomes/all/GCA/022/606/005/GCA_022606005.1_PFR_Mdom_1.0	Malus domestica	Chromosome	PFR_Mdom_1.0
ftp://ftp.ncbi.nlm.nih.gov/genomes/all/GCA/022/606/695/GCA_022606695.1_ASM2260669v1	Vaccinium macrocarpon	Chromosome	ASM2260669v1
ftp://ftp.ncbi.nlm.nih.gov/genomes/all/GCA/022/644/695/GCA_022644695.1_ASM2264469v1	Cenchrus purpureus	Chromosome	ASM2264469v1
ftp://ftp.ncbi.nlm.nih.gov/genomes/all/GCA/022/702/705/GCA_022702705.1_VMJ	Papilionanthe hookeriana x Papilionanthe teres	Chromosome	VMJ
ftp://ftp.ncbi.nlm.nih.gov/genomes/all/GCA/022/709/325/GCA_022709325.1_ASM2270932v1	Eleusine indica	Scaffold	ASM2270932v1
ftp://ftp.ncbi.nlm.nih.gov/genomes/all/GCA/022/749/755/GCA_022749755.1_ASM2274975v1	Azadirachta indica	Chromosome	ASM2274975v1
ftp://ftp.ncbi.nlm.nih.gov/genomes/all/GCA/022/788/535/GCA_022788535.1_Oat_OT3098_v2	Avena sativa	Chromosome	Oat_OT3098_v2
ftp://ftp.ncbi.nlm.nih.gov/genomes/all/GCA/022/788/785/GCA_022788785.1_sunset	Carica papaya	Chromosome	sunset
ftp://ftp.ncbi.nlm.nih.gov/genomes/all/GCA/022/788/785/GCA_022788785.1_sunset	Carica papaya	Chromosome	sunset
ftp://ftp.ncbi.nlm.nih.gov/genomes/all/GCA/022/829/005/GCA_022829005.1_arahy.TennRed.gnm1	Arachis hypogaea	Chromosome	arahy.TennRed.gnm1
ftp://ftp.ncbi.nlm.nih.gov/genomes/all/GCA/022/834/795/GCA_022834795.1_KIT_r1.0.pmol	Oryza sativa	Scaffold	KIT_r1.0.pmol
ftp://ftp.ncbi.nlm.nih.gov/genomes/all/GCA/022/839/385/GCA_022839385.1_AKIK1p1_r1.0	Asparagus kiusianus	Scaffold	AKIK1p1_r1.0
ftp://ftp.ncbi.nlm.nih.gov/genomes/all/GCA/022/839/415/GCA_022839415.1_AKIK1p2_r1.0	Asparagus kiusianus	Scaffold	AKIK1p2_r1.0
ftp://ftp.ncbi.nlm.nih.gov/genomes/all/GCA/022/839/475/GCA_022839475.1_AKIK2p1_r1.0	Asparagus kiusianus	Scaffold	AKIK2p1_r1.0
ftp://ftp.ncbi.nlm.nih.gov/genomes/all/GCA/022/839/555/GCA_022839555.1_AKIK2p2_r1.0	Asparagus kiusianus	Scaffold	AKIK2p2_r1.0
ftp://ftp.ncbi.nlm.nih.gov/genomes/all/GCA/022/965/805/GCA_022965805.1_ASM2296580v1	Primulina eburnea	Chromosome	ASM2296580v1
ftp://ftp.ncbi.nlm.nih.gov/genomes/all/GCA/022/984/855/GCA_022984855.1_ASM2298485v1	Dimocarpus longan	Chromosome	ASM2298485v1
ftp://ftp.ncbi.nlm.nih.gov/genomes/all/GCA/023/055/345/GCA_023055345.1_dhQueWisl1.0.p	Quercus wislizeni	Scaffold	dhQueWisl1.0.p
ftp://ftp.ncbi.nlm.nih.gov/genomes/all/GCA/023/055/425/GCA_023055425.1_ddLinParr1.0.p	Linanthus parryae	Scaffold	ddLinParr1.0.p
ftp://ftp.ncbi.nlm.nih.gov/genomes/all/GCA/023/055/485/GCA_023055485.1_dhQueWisl1.0.a	Quercus wislizeni	Scaffold	dhQueWisl1.0.a
ftp://ftp.ncbi.nlm.nih.gov/genomes/all/GCA/023/055/565/GCA_023055565.1_ddLinParr1.0.a	Linanthus parryae	Scaffold	ddLinParr1.0.a
ftp://ftp.ncbi.nlm.nih.gov/genomes/all/GCA/023/065/735/GCA_023065735.1_IRD_Cohum_1.0	Coffea humblotiana	Chromosome	IRD_Cohum_1.0
ftp://ftp.ncbi.nlm.nih.gov/genomes/all/GCA/023/089/605/GCA_023089605.1_YAF_Ocus_V1	Olea europaea	Chromosome	YAF_Ocus_V1
ftp://ftp.ncbi.nlm.nih.gov/genomes/all/GCA/023/115/395/GCA_023115395.1_ASM2311539v1	Arabidopsis thaliana	Complete Genome	ASM2311539v1
ftp://ftp.ncbi.nlm.nih.gov/genomes/all/GCA/023/119/035/GCA_023119035.1_UniMelb_Shisp_WGS_1.0	Salvia hispanica	Chromosome	UniMelb_Shisp_WGS_1.0
ftp://ftp.ncbi.nlm.nih.gov/genomes/all/GCA/023/159/065/GCA_023159065.1_dipPot-OKA15-asm	Solanum okadae	Scaffold	dipPot-OKA15-asm
ftp://ftp.ncbi.nlm.nih.gov/genomes/all/GCA/023/212/625/GCA_023212625.1_ASM2321262v1	Styphnolobium japonicum	Scaffold	ASM2321262v1
ftp://ftp.ncbi.nlm.nih.gov/genomes/all/GCA/023/213/295/GCA_023213295.1_BH-2021.mat	Bruguiera hainesii	Scaffold	BH-2021.mat
ftp://ftp.ncbi.nlm.nih.gov/genomes/all/GCA/023/213/335/GCA_023213335.1_BH-2021.pat	Bruguiera hainesii	Scaffold	BH-2021.pat
ftp://ftp.ncbi.nlm.nih.gov/genomes/all/GCA/023/213/355/GCA_023213355.1_ASM2321335v1	Bruguiera gymnorhiza	Scaffold	ASM2321335v1
ftp://ftp.ncbi.nlm.nih.gov/genomes/all/GCA/023/213/415/GCA_023213415.1_ASM2321341v1	Bruguiera cylindrica	Scaffold	ASM2321341v1
ftp://ftp.ncbi.nlm.nih.gov/genomes/all/GCA/023/333/625/GCA_023333625.1_ASM2333362v1	Bothriochloa decipiens	Chromosome	ASM2333362v1
ftp://ftp.ncbi.nlm.nih.gov/genomes/all/GCA/023/344/035/GCA_023344035.1_EMB_PsiGuava_1.0	Psidium guajava	Scaffold	EMB_PsiGuava_1.0
ftp://ftp.ncbi.nlm.nih.gov/genomes/all/GCA/023/349/395/GCA_023349395.1_dhJugCali1.0.p	Juglans californica	Scaffold	dhJugCali1.0.p
ftp://ftp.ncbi.nlm.nih.gov/genomes/all/GCA/023/349/545/GCA_023349545.1_dhJugClai1.0.a	Juglans californica	Scaffold	dhJugClai1.0.a
ftp://ftp.ncbi.nlm.nih.gov/genomes/all/GCA/023/376/185/GCA_023376185.1_v1	Cichorium endivia	Chromosome	v1
ftp://ftp.ncbi.nlm.nih.gov/genomes/all/GCA/023/384/755/GCA_023384755.1_ASM2338475v1	Triticum turgidum	Scaffold	ASM2338475v1
ftp://ftp.ncbi.nlm.nih.gov/genomes/all/GCA/023/384/775/GCA_023384775.1_ASM2338477v1	Triticum turgidum	Scaffold	ASM2338477v1
ftp://ftp.ncbi.nlm.nih.gov/genomes/all/GCA/023/384/795/GCA_023384795.1_ASM2338479v1	Triticum turgidum	Scaffold	ASM2338479v1
ftp://ftp.ncbi.nlm.nih.gov/genomes/all/GCA/023/512/865/GCA_023512865.1_RIT_L_maackii_v1.0	Lonicera maackii	Scaffold	RIT_L_maackii_v1.0
ftp://ftp.ncbi.nlm.nih.gov/genomes/all/GCA/023/513/765/GCA_023513765.1_EVEGA_Vvin_MC1	Vitis vinifera	Scaffold	EVEGA_Vvin_MC1
ftp://ftp.ncbi.nlm.nih.gov/genomes/all/GCA/023/513/795/GCA_023513795.1_EVEGA_Vvin_ALB01	Vitis vinifera	Scaffold	EVEGA_Vvin_ALB01
ftp://ftp.ncbi.nlm.nih.gov/genomes/all/GCA/023/525/715/GCA_023525715.1_ASM2352571v1	Cichorium intybus	Chromosome	ASM2352571v1
ftp://ftp.ncbi.nlm.nih.gov/genomes/all/GCA/023/525/745/GCA_023525745.1_ASM2352574v1	Arctium lappa	Chromosome	ASM2352574v1
ftp://ftp.ncbi.nlm.nih.gov/genomes/all/GCA/023/525/975/GCA_023525975.1_ASM2352597v1	Smallanthus sonchifolius	Chromosome	ASM2352597v1
ftp://ftp.ncbi.nlm.nih.gov/genomes/all/GCA/023/539/305/GCA_023539305.1_CUHK_Ilex_v2.1	Ilex asprella	Chromosome	CUHK_Ilex_v2.1
ftp://ftp.ncbi.nlm.nih.gov/genomes/all/GCA/023/541/355/GCA_023541355.1_O._rufipogonIRGC106523RS1	Oryza rufipogon	Chromosome	O. rufipogonIRGC106523RS1
ftp://ftp.ncbi.nlm.nih.gov/genomes/all/GCA/023/547/065/GCA_023547065.1_ASM2354706v1	Musa troglodytarum	Chromosome	ASM2354706v1
ftp://ftp.ncbi.nlm.nih.gov/genomes/all/GCA/023/558/565/GCA_023558565.1_ASM2355856v1	Artemisia tridentata	Chromosome	ASM2355856v1
ftp://ftp.ncbi.nlm.nih.gov/genomes/all/GCA/023/614/385/GCA_023614385.1_ASM2361438v1	Avena longiglumis	Chromosome	ASM2361438v1
ftp://ftp.ncbi.nlm.nih.gov/genomes/all/GCA/023/614/405/GCA_023614405.1_ASM2361440v1	Avena insularis	Chromosome	ASM2361440v1
ftp://ftp.ncbi.nlm.nih.gov/genomes/all/GCA/023/621/385/GCA_023621385.1_ASM2362138v1	Quercus gilva	Chromosome	ASM2362138v1
ftp://ftp.ncbi.nlm.nih.gov/genomes/all/GCA/023/634/445/GCA_023634445.1_ASM2363444v1	Abrus pulchellus	Chromosome	ASM2363444v1
ftp://ftp.ncbi.nlm.nih.gov/genomes/all/GCA/023/638/005/GCA_023638005.1_ASM2363800v1	Forsythia suspensa	Chromosome	ASM2363800v1
ftp://ftp.ncbi.nlm.nih.gov/genomes/all/GCA/023/646/675/GCA_023646675.1_ASM2364667v1	Avena sativa	Chromosome	ASM2364667v1
ftp://ftp.ncbi.nlm.nih.gov/genomes/all/GCA/023/653/495/GCA_023653495.1_Mcan_v2	Melastoma candidum	Chromosome	Mcan_v2
ftp://ftp.ncbi.nlm.nih.gov/genomes/all/GCA/023/653/625/GCA_023653625.1_ASM2365362v1	Triadica sebifera	Chromosome	ASM2365362v1
ftp://ftp.ncbi.nlm.nih.gov/genomes/all/GCA/023/657/505/GCA_023657505.1_ASM2365750v1	Camelina hispida	Chromosome	ASM2365750v1
ftp://ftp.ncbi.nlm.nih.gov/genomes/all/GCA/023/678/885/GCA_023678885.1_GZUCM_PCab_1.0	Pogostemon cablin	Chromosome	GZUCM_PCab_1.0
ftp://ftp.ncbi.nlm.nih.gov/genomes/all/GCA/023/736/055/GCA_023736055.1_g3h1	Quercus glauca	Chromosome	g3h1
ftp://ftp.ncbi.nlm.nih.gov/genomes/all/GCA/023/846/275/GCA_023846275.1_ASM2384627v1	Vanilla planifolia	Chromosome	ASM2384627v1
ftp://ftp.ncbi.nlm.nih.gov/genomes/all/GCA/023/853/775/GCA_023853775.1_ASM2385377v1	Vanilla planifolia	Chromosome	ASM2385377v1
ftp://ftp.ncbi.nlm.nih.gov/genomes/all/GCA/023/864/065/GCA_023864065.1_ASM2386406v1	Camelina neglecta	Chromosome	ASM2386406v1
ftp://ftp.ncbi.nlm.nih.gov/genomes/all/GCA/023/864/115/GCA_023864115.1_ASM2386411v1	Camelina hispida	Chromosome	ASM2386411v1
ftp://ftp.ncbi.nlm.nih.gov/genomes/all/GCA/023/935/145/GCA_023935145.1_ASM2393514v1	Bretschneidera sinensis	Chromosome	ASM2393514v1
ftp://ftp.ncbi.nlm.nih.gov/genomes/all/GCA/023/935/145/GCA_023935145.1_ASM2393514v1	Bretschneidera sinensis	Chromosome	ASM2393514v1
ftp://ftp.ncbi.nlm.nih.gov/genomes/all/GCA/023/940/565/GCA_023940565.1_UDNC_Vigmung	Vigna mungo	Chromosome	UDNC_Vigmung
ftp://ftp.ncbi.nlm.nih.gov/genomes/all/GCA/024/034/495/GCA_024034495.1_ASM2403449v1	Camelina laxa	Chromosome	ASM2403449v1
ftp://ftp.ncbi.nlm.nih.gov/genomes/all/GCA/024/085/815/GCA_024085815.1_ASM2408581v1	Flaveria linearis	Chromosome	ASM2408581v1
ftp://ftp.ncbi.nlm.nih.gov/genomes/all/GCA/024/086/825/GCA_024086825.1_ASM2408682v1	Abrus pulchellus	Chromosome	ASM2408682v1
ftp://ftp.ncbi.nlm.nih.gov/genomes/all/GCA/024/137/805/GCA_024137805.1_yangtze_university_Zhang_lab_wild_barley_1.0	Hordeum vulgare	Chromosome	yangtze university Zhang lab wild barley 1.0
ftp://ftp.ncbi.nlm.nih.gov/genomes/all/GCA/024/138/005/GCA_024138005.1_Lumnitzera_racemosa_SMRT_Hi-C	Lumnitzera racemosa	Scaffold	Lumnitzera_racemosa_SMRT_Hi-C
ftp://ftp.ncbi.nlm.nih.gov/genomes/all/GCA/024/138/015/GCA_024138015.1_Lumnitzera_littorea_10x_Hi-C	Lumnitzera littorea	Scaffold	Lumnitzera_littorea_10x_Hi-C
ftp://ftp.ncbi.nlm.nih.gov/genomes/all/GCA/024/174/645/GCA_024174645.1_Salk_lm5633_a03	Lemna minuta	Chromosome	Salk_lm5633_a03
ftp://ftp.ncbi.nlm.nih.gov/genomes/all/GCA/024/222/315/GCA_024222315.1_ASM2422231v1	Thymus quinquecostatus	Chromosome	ASM2422231v1
ftp://ftp.ncbi.nlm.nih.gov/genomes/all/GCA/024/320/915/GCA_024320915.1_ASM2432091v1	Erigeron philadelphicus	Scaffold	ASM2432091v1
ftp://ftp.ncbi.nlm.nih.gov/genomes/all/GCA/024/322/285/GCA_024322285.1_ASM2432228v1	Musa beccarii	Chromosome	ASM2432228v1
ftp://ftp.ncbi.nlm.nih.gov/genomes/all/GCA/024/323/335/GCA_024323335.1_CAAS_Psat_ZW6_1.0	Pisum sativum	Chromosome	CAAS_Psat_ZW6_1.0
ftp://ftp.ncbi.nlm.nih.gov/genomes/all/GCA/024/323/335/GCA_024323335.2_CAAS_Psat_ZW6_1.0	Pisum sativum	Chromosome	CAAS_Psat_ZW6_1.0
ftp://ftp.ncbi.nlm.nih.gov/genomes/all/GCA/024/336/825/GCA_024336825.1_ASM2433682v1	Amorphophallus titanum	Scaffold	ASM2433682v1
ftp://ftp.ncbi.nlm.nih.gov/genomes/all/GCA/024/337/555/GCA_024337555.1_ASM2433755v1	Prunus persica	Chromosome	ASM2433755v1
ftp://ftp.ncbi.nlm.nih.gov/genomes/all/GCA/024/346/515/GCA_024346515.1_shallot_DHA_v1	Allium cepa	Scaffold	shallot_DHA_v1
ftp://ftp.ncbi.nlm.nih.gov/genomes/all/GCA/024/362/645/GCA_024362645.1_P.trichocarpa_Stettler_v1.1	Populus trichocarpa	Chromosome	P.trichocarpa_Stettler_v1.1
ftp://ftp.ncbi.nlm.nih.gov/genomes/all/GCA/024/362/995/GCA_024362995.1_drHetArbu1.0.p	Heteromeles arbutifolia	Scaffold	drHetArbu1.0.p
ftp://ftp.ncbi.nlm.nih.gov/genomes/all/GCA/024/363/235/GCA_024363235.1_drHetArbu1.0.a	Heteromeles arbutifolia	Scaffold	drHetArbu1.0.a
ftp://ftp.ncbi.nlm.nih.gov/genomes/all/GCA/024/364/735/GCA_024364735.1_CEBAR_Bro_1.0	Boesenbergia rotunda	Scaffold	CEBAR_Bro_1.0
ftp://ftp.ncbi.nlm.nih.gov/genomes/all/GCA/024/447/645/GCA_024447645.1_MSU_JuEffu_1.0	Juncus effusus	Scaffold	MSU_JuEffu_1.0
ftp://ftp.ncbi.nlm.nih.gov/genomes/all/GCA/024/447/655/GCA_024447655.1_MSU_CaScop_1.0	Carex scoparia	Scaffold	MSU_CaScop_1.0
ftp://ftp.ncbi.nlm.nih.gov/genomes/all/GCA/024/447/665/GCA_024447665.1_MSU_JuInfl_1.0	Juncus inflexus	Scaffold	MSU_JuInfl_1.0
ftp://ftp.ncbi.nlm.nih.gov/genomes/all/GCA/024/447/775/GCA_024447775.1_MSU_CaCris_1.0	Carex cristatella	Scaffold	MSU_CaCris_1.0
ftp://ftp.ncbi.nlm.nih.gov/genomes/all/GCA/024/454/175/GCA_024454175.1_ASM2445417v1	Actinidia deliciosa	Chromosome	ASM2445417v1
ftp://ftp.ncbi.nlm.nih.gov/genomes/all/GCA/024/498/435/GCA_024498435.1_ASM2449843v1	Arabidopsis thaliana	Chromosome	ASM2449843v1
ftp://ftp.ncbi.nlm.nih.gov/genomes/all/GCA/024/498/455/GCA_024498455.1_ASM2449845v1	Arabidopsis thaliana	Chromosome	ASM2449845v1
ftp://ftp.ncbi.nlm.nih.gov/genomes/all/GCA/024/498/475/GCA_024498475.1_ASM2449847v1	Arabidopsis thaliana	Chromosome	ASM2449847v1
ftp://ftp.ncbi.nlm.nih.gov/genomes/all/GCA/024/498/495/GCA_024498495.1_ASM2449849v1	Arabidopsis thaliana	Chromosome	ASM2449849v1
ftp://ftp.ncbi.nlm.nih.gov/genomes/all/GCA/024/498/515/GCA_024498515.1_ASM2449851v1	Arabidopsis thaliana	Chromosome	ASM2449851v1
ftp://ftp.ncbi.nlm.nih.gov/genomes/all/GCA/024/498/555/GCA_024498555.1_ASM2449855v1	Arabidopsis thaliana	Chromosome	ASM2449855v1
ftp://ftp.ncbi.nlm.nih.gov/genomes/all/GCA/024/500/025/GCA_024500025.1_ASM2450002v1	Syzygium aromaticum	Chromosome	ASM2450002v1
ftp://ftp.ncbi.nlm.nih.gov/genomes/all/GCA/024/500/145/GCA_024500145.1_ASM2450014v1	Gentiana dahurica	Chromosome	ASM2450014v1
ftp://ftp.ncbi.nlm.nih.gov/genomes/all/GCA/024/500/355/GCA_024500355.1_Salk_teff_dabbi_3.0	Eragrostis tef	Chromosome	Salk_teff_dabbi_3.0
ftp://ftp.ncbi.nlm.nih.gov/genomes/all/GCA/024/505/715/GCA_024505715.1_ASM2450571v1	Catharanthus roseus	Chromosome	ASM2450571v1
ftp://ftp.ncbi.nlm.nih.gov/genomes/all/GCA/024/505/845/GCA_024505845.1_Zm-Dan340-REFERENCE-BAAFS-1.0	Zea mays	Chromosome	Zm-Dan340-REFERENCE-BAAFS-1.0
ftp://ftp.ncbi.nlm.nih.gov/genomes/all/GCA/024/520/955/GCA_024520955.1_ASM2452095v1	Erythroxylum bequaertii	Scaffold	ASM2452095v1
ftp://ftp.ncbi.nlm.nih.gov/genomes/all/GCA/024/520/975/GCA_024520975.1_ASM2452097v1	Erythroxylum areolatum	Scaffold	ASM2452097v1
ftp://ftp.ncbi.nlm.nih.gov/genomes/all/GCA/024/530/875/GCA_024530875.1_ASM2453087v1	Pisum sativum	Scaffold	ASM2453087v1
ftp://ftp.ncbi.nlm.nih.gov/genomes/all/GCA/024/582/655/GCA_024582655.1_ASM2458265v1	Erythroxylum kunthianum	Scaffold	ASM2458265v1
ftp://ftp.ncbi.nlm.nih.gov/genomes/all/GCA/024/586/325/GCA_024586325.1_ASM2458632v1	Stellera chamaejasme	Chromosome	ASM2458632v1
ftp://ftp.ncbi.nlm.nih.gov/genomes/all/GCA/024/600/755/GCA_024600755.1_ASM2460075v1	Gossypium hirsutum	Chromosome	ASM2460075v1
ftp://ftp.ncbi.nlm.nih.gov/genomes/all/GCA/024/678/245/GCA_024678245.1_ASM2467824v1	Erythroxylum densum	Scaffold	ASM2467824v1
ftp://ftp.ncbi.nlm.nih.gov/genomes/all/GCA/024/703/695/GCA_024703695.1_ASM2470369v1	Erythroxylum cataractarum	Scaffold	ASM2470369v1
ftp://ftp.ncbi.nlm.nih.gov/genomes/all/GCA/024/704/745/GCA_024704745.1_ASM2470474v1	Rosa lucieae	Chromosome	ASM2470474v1
ftp://ftp.ncbi.nlm.nih.gov/genomes/all/GCA/024/704/785/GCA_024704785.1_ASM2470478v1	Gossypium hirsutum	Chromosome	ASM2470478v1
ftp://ftp.ncbi.nlm.nih.gov/genomes/all/GCA/024/704/795/GCA_024704795.1_ASM2470479v1	Gossypium stephensii	Chromosome	ASM2470479v1
ftp://ftp.ncbi.nlm.nih.gov/genomes/all/GCA/024/706/555/GCA_024706555.1_ASM2470655v1	Mandevilla sanderi x Mandevilla atroviolacea	Scaffold	ASM2470655v1
ftp://ftp.ncbi.nlm.nih.gov/genomes/all/GCA/024/707/465/GCA_024707465.1_ASM2470746v1	Erythroxylum daphnites	Scaffold	ASM2470746v1
ftp://ftp.ncbi.nlm.nih.gov/genomes/all/GCA/024/713/555/GCA_024713555.1_Salk_sp9512.v2	Spirodela polyrhiza	Chromosome	Salk_sp9512.v2
ftp://ftp.ncbi.nlm.nih.gov/genomes/all/GCA/024/718/635/GCA_024718635.1_Zm-RP125-REFERENCE-SDAU-1.0	Zea mays	Chromosome	Zm-RP125-REFERENCE-SDAU-1.0
ftp://ftp.ncbi.nlm.nih.gov/genomes/all/GCA/024/721/245/GCA_024721245.1_ASM2472124v1	Mitragyna speciosa	Chromosome	ASM2472124v1
ftp://ftp.ncbi.nlm.nih.gov/genomes/all/GCA/024/733/475/GCA_024733475.1_NTU_Sgrande_1.0	Syzygium grande	Scaffold	NTU_Sgrande_1.0
ftp://ftp.ncbi.nlm.nih.gov/genomes/all/GCA/024/752/395/GCA_024752395.1_ASM2475239v1	Erythroxylum havanense	Scaffold	ASM2475239v1
ftp://ftp.ncbi.nlm.nih.gov/genomes/all/GCA/024/759/925/GCA_024759925.1_ASM2475992v1	Ficus religiosa	Scaffold	ASM2475992v1
ftp://ftp.ncbi.nlm.nih.gov/genomes/all/GCA/024/760/705/GCA_024760705.1_ASM2476070v1	Mucuna pruriens	Chromosome	ASM2476070v1
ftp://ftp.ncbi.nlm.nih.gov/genomes/all/GCA/024/762/085/GCA_024762085.1_ASM2476208v1	Ambrosia artemisiifolia	Scaffold	ASM2476208v1
ftp://ftp.ncbi.nlm.nih.gov/genomes/all/GCA/025/118/225/GCA_025118225.1_ASM2511822v1	Echinochloa crus-galli	Scaffold	ASM2511822v1
ftp://ftp.ncbi.nlm.nih.gov/genomes/all/GCA/025/169/955/GCA_025169955.1_ASM2516995v1	Salix arbutifolia	Chromosome	ASM2516995v1
ftp://ftp.ncbi.nlm.nih.gov/genomes/all/GCA/025/174/585/GCA_025174585.1_FF25_Vum_1	Vigna umbellata	Chromosome	FF25_Vum_1
ftp://ftp.ncbi.nlm.nih.gov/genomes/all/GCA/025/175/245/GCA_025175245.1_Teosinte	Zea mays	Chromosome	Teosinte
ftp://ftp.ncbi.nlm.nih.gov/genomes/all/GCA/025/175/695/GCA_025175695.1_ekl_cut1000.fasta	Eugenia klotzschiana	Scaffold	ekl_cut1000.fasta
ftp://ftp.ncbi.nlm.nih.gov/genomes/all/GCA/025/175/895/GCA_025175895.1_ASM2517589v1	Wurfbainia villosa	Chromosome	ASM2517589v1
ftp://ftp.ncbi.nlm.nih.gov/genomes/all/GCA/025/177/575/GCA_025177575.1_ASM2517757v1	Pueraria montana	Chromosome	ASM2517757v1
ftp://ftp.ncbi.nlm.nih.gov/genomes/all/GCA/025/177/605/GCA_025177605.1_USDA_Cmelo_AY_1.0	Cucumis melo	Chromosome	USDA_Cmelo_AY_1.0
ftp://ftp.ncbi.nlm.nih.gov/genomes/all/GCA/025/177/625/GCA_025177625.1_USDA_Cmelo_MR1_1.0	Cucumis melo	Chromosome	USDA_Cmelo_MR1_1.0
ftp://ftp.ncbi.nlm.nih.gov/genomes/all/GCA/025/177/825/GCA_025177825.1_AF01	Aechmea fasciata	Chromosome	AF01
ftp://ftp.ncbi.nlm.nih.gov/genomes/all/GCA/025/200/525/GCA_025200525.1_XYYC_v1.0	Camellia lanceoleosa	Chromosome	XYYC_v1.0
ftp://ftp.ncbi.nlm.nih.gov/genomes/all/GCA/025/212/335/GCA_025212335.1_ASM2521233v1	Chlorophytum comosum	Scaffold	ASM2521233v1
ftp://ftp.ncbi.nlm.nih.gov/genomes/all/GCA/025/215/035/GCA_025215035.1_Pakchoi_v1	Brassica rapa	Chromosome	Pakchoi_v1
ftp://ftp.ncbi.nlm.nih.gov/genomes/all/GCA/025/215/565/GCA_025215565.1_ASM2521556v1	Flaveria ramosissima	Chromosome	ASM2521556v1
ftp://ftp.ncbi.nlm.nih.gov/genomes/all/GCA/025/232/715/GCA_025232715.1_Csat_AbacusV2	Cannabis sativa	Chromosome	Csat_AbacusV2
ftp://ftp.ncbi.nlm.nih.gov/genomes/all/GCA/025/246/945/GCA_025246945.1_ASM2524694v1	Lupinus angustifolius	Scaffold	ASM2524694v1
ftp://ftp.ncbi.nlm.nih.gov/genomes/all/GCA/025/246/965/GCA_025246965.1_lupinv1.1	Lupinus angustifolius	Scaffold	lupinv1.1
ftp://ftp.ncbi.nlm.nih.gov/genomes/all/GCA/025/246/985/GCA_025246985.1_ASM2524698v1	Lupinus angustifolius	Scaffold	ASM2524698v1
ftp://ftp.ncbi.nlm.nih.gov/genomes/all/GCA/025/330/945/GCA_025330945.1_ASM2533094v1	Mucuna pruriens	Scaffold	ASM2533094v1
ftp://ftp.ncbi.nlm.nih.gov/genomes/all/GCA/025/331/145/GCA_025331145.1_ASM2533114v1	Rosa persica	Scaffold	ASM2533114v1
ftp://ftp.ncbi.nlm.nih.gov/genomes/all/GCA/025/388/415/GCA_025388415.1_GRF_CWil_1.0	Cynanchum wilfordii	Scaffold	GRF_CWil_1.0
ftp://ftp.ncbi.nlm.nih.gov/genomes/all/GCA/025/388/435/GCA_025388435.1_AtA1-141.20181003	Arabidopsis thaliana	Chromosome	AtA1-141.20181003
ftp://ftp.ncbi.nlm.nih.gov/genomes/all/GCA/025/388/495/GCA_025388495.1_ASM2538849v1	Curcuma longa	Scaffold	ASM2538849v1
ftp://ftp.ncbi.nlm.nih.gov/genomes/all/GCA/025/388/555/GCA_025388555.1_ASM2538855v1	Cymbopogon citratus	Scaffold	ASM2538855v1
ftp://ftp.ncbi.nlm.nih.gov/genomes/all/GCA/025/403/435/GCA_025403435.1_ASM2540343v1	Artocarpus heterophyllus	Chromosome	ASM2540343v1
ftp://ftp.ncbi.nlm.nih.gov/genomes/all/GCA/025/405/635/GCA_025405635.1_ASM2540563v1	Erythroxylum novogranatense	Scaffold	ASM2540563v1
ftp://ftp.ncbi.nlm.nih.gov/genomes/all/GCA/025/413/025/GCA_025413025.1_ASM2541302v1	Ficus hispida	Chromosome	ASM2541302v1
ftp://ftp.ncbi.nlm.nih.gov/genomes/all/GCA/025/413/485/GCA_025413485.1_ASM2541348v1	Ficus microcarpa	Chromosome	ASM2541348v1
ftp://ftp.ncbi.nlm.nih.gov/genomes/all/GCA/025/413/875/GCA_025413875.1_RHMOLv1	Rhododendron molle	Chromosome	RHMOLv1
ftp://ftp.ncbi.nlm.nih.gov/genomes/all/GCA/025/434/745/GCA_025434745.1_ASM2543474v1	Erythroxylum divaricatum	Scaffold	ASM2543474v1
ftp://ftp.ncbi.nlm.nih.gov/genomes/all/GCA/025/434/765/GCA_025434765.1_ASM2543476v1	Erythroxylum kapplerianum	Scaffold	ASM2543476v1
ftp://ftp.ncbi.nlm.nih.gov/genomes/all/GCA/025/447/715/GCA_025447715.1_ASM2544771v1	Asclepias incarnata	Scaffold	ASM2544771v1
ftp://ftp.ncbi.nlm.nih.gov/genomes/all/GCA/025/448/175/GCA_025448175.1_ASM2544817v1	Aronia arbutifolia	Scaffold	ASM2544817v1
ftp://ftp.ncbi.nlm.nih.gov/genomes/all/GCA/025/461/045/GCA_025461045.1_ASM2546104v1	Carex parvula	Scaffold	ASM2546104v1
ftp://ftp.ncbi.nlm.nih.gov/genomes/all/GCA/025/502/765/GCA_025502765.1_ASM2550276v1	Gossypium herbaceum	Chromosome	ASM2550276v1
ftp://ftp.ncbi.nlm.nih.gov/genomes/all/GCA/025/502/795/GCA_025502795.1_ASM2550279v1	Gossypium herbaceum	Chromosome	ASM2550279v1
ftp://ftp.ncbi.nlm.nih.gov/genomes/all/GCA/025/503/065/GCA_025503065.1_ASM2550306v1	Gossypium bickii	Chromosome	ASM2550306v1
ftp://ftp.ncbi.nlm.nih.gov/genomes/all/GCA/025/504/915/GCA_025504915.1_ASM2550491v1	Erythroxylum reticulatum	Scaffold	ASM2550491v1
ftp://ftp.ncbi.nlm.nih.gov/genomes/all/GCA/025/504/935/GCA_025504935.1_ASM2550493v1	Erythroxylum haughtii	Scaffold	ASM2550493v1
ftp://ftp.ncbi.nlm.nih.gov/genomes/all/GCA/025/506/415/GCA_025506415.1_ASM2550641v1	Flaveria robusta	Chromosome	ASM2550641v1
ftp://ftp.ncbi.nlm.nih.gov/genomes/all/GCA/025/506/505/GCA_025506505.1_ASM2550650v1	Flaveria sonorensis	Chromosome	ASM2550650v1
ftp://ftp.ncbi.nlm.nih.gov/genomes/all/GCA/025/506/515/GCA_025506515.1_ASM2550651v1	Flaveria trinervia	Chromosome	ASM2550651v1
ftp://ftp.ncbi.nlm.nih.gov/genomes/all/GCA/025/506/655/GCA_025506655.1_ASM2550665v1	Gossypium rotundifolium	Chromosome	ASM2550665v1
ftp://ftp.ncbi.nlm.nih.gov/genomes/all/GCA/025/531/925/GCA_025531925.1_ASM2553192v1	Erythroxylum plowmanianum	Scaffold	ASM2553192v1
ftp://ftp.ncbi.nlm.nih.gov/genomes/all/GCA/025/531/955/GCA_025531955.1_ASM2553195v1	Erythroxylum orinocense	Scaffold	ASM2553195v1
ftp://ftp.ncbi.nlm.nih.gov/genomes/all/GCA/025/563/575/GCA_025563575.1_ASM2556357v1	Acacia pycnantha	Scaffold	ASM2556357v1
ftp://ftp.ncbi.nlm.nih.gov/genomes/all/GCA/025/583/645/GCA_025583645.1_ASM2558364v1	Gossypium ekmanianum	Chromosome	ASM2558364v1
ftp://ftp.ncbi.nlm.nih.gov/genomes/all/GCA/025/584/905/GCA_025584905.1_A1.wagad.PGA	Gossypium herbaceum	Chromosome	A1.wagad.PGA
ftp://ftp.ncbi.nlm.nih.gov/genomes/all/GCA/025/593/235/GCA_025593235.1_ASM2559323v1	Vachellia pachyceras	Scaffold	ASM2559323v1
ftp://ftp.ncbi.nlm.nih.gov/genomes/all/GCA/025/594/145/GCA_025594145.1_ASM2559414v1	Primulina tabacum	Chromosome	ASM2559414v1
ftp://ftp.ncbi.nlm.nih.gov/genomes/all/GCA/025/594/385/GCA_025594385.1_ASM2559438v1	Acer negundo	Chromosome	ASM2559438v1
ftp://ftp.ncbi.nlm.nih.gov/genomes/all/GCA/025/594/535/GCA_025594535.1_ASM2559453v1	Erythroxylum domingense	Scaffold	ASM2559453v1
ftp://ftp.ncbi.nlm.nih.gov/genomes/all/GCA/025/603/265/GCA_025603265.1_ASM2560326v1	Themeda triandra	Chromosome	ASM2560326v1
ftp://ftp.ncbi.nlm.nih.gov/genomes/all/GCA/025/604/615/GCA_025604615.1_ASM2560461v1	Salix suchowensis	Scaffold	ASM2560461v1
ftp://ftp.ncbi.nlm.nih.gov/genomes/all/GCA/025/617/385/GCA_025617385.1_AGM_Bkoe_4.1	Murraya koenigii	Chromosome	AGM_Bkoe_4.1
ftp://ftp.ncbi.nlm.nih.gov/genomes/all/GCA/025/617/435/GCA_025617435.1_AGM_MK_3.4.2	Murraya koenigii	Chromosome	AGM_MK_3.4.2
ftp://ftp.ncbi.nlm.nih.gov/genomes/all/GCA/025/629/785/GCA_025629785.1_ASM2562978v1	Erythroxylum oxycarpum	Scaffold	ASM2562978v1
ftp://ftp.ncbi.nlm.nih.gov/genomes/all/GCA/025/629/805/GCA_025629805.1_ASM2562980v1	Erythroxylum baracoense	Scaffold	ASM2562980v1
ftp://ftp.ncbi.nlm.nih.gov/genomes/all/GCA/025/629/825/GCA_025629825.1_ASM2562982v1	Erythroxylum guanchezii	Scaffold	ASM2562982v1
ftp://ftp.ncbi.nlm.nih.gov/genomes/all/GCA/025/629/845/GCA_025629845.1_ASM2562984v1	Erythroxylum squamatum	Scaffold	ASM2562984v1
ftp://ftp.ncbi.nlm.nih.gov/genomes/all/GCA/025/629/945/GCA_025629945.1_ASM2562994v1	Erythroxylum macrophyllum	Scaffold	ASM2562994v1
ftp://ftp.ncbi.nlm.nih.gov/genomes/all/GCA/025/631/175/GCA_025631175.1_ASM2563117v1	Iris virginica	Scaffold	ASM2563117v1
ftp://ftp.ncbi.nlm.nih.gov/genomes/all/GCA/025/631/235/GCA_025631235.1_ASM2563123v1	Dryas octopetala	Scaffold	ASM2563123v1
ftp://ftp.ncbi.nlm.nih.gov/genomes/all/GCA/025/631/255/GCA_025631255.1_ASM2563125v1	Cornus kousa	Scaffold	ASM2563125v1
ftp://ftp.ncbi.nlm.nih.gov/genomes/all/GCA/025/642/025/GCA_025642025.1_ASM2564202v1	Rhododendron ferrugineum	Scaffold	ASM2564202v1
ftp://ftp.ncbi.nlm.nih.gov/genomes/all/GCA/025/642/045/GCA_025642045.1_ASM2564204v1	Solanum sejunctum	Scaffold	ASM2564204v1
ftp://ftp.ncbi.nlm.nih.gov/genomes/all/GCA/025/667/525/GCA_025667525.1_Gcor_v1	Glebionis coronaria	Chromosome	Gcor_v1
ftp://ftp.ncbi.nlm.nih.gov/genomes/all/GCA/025/688/845/GCA_025688845.1_ASM2568884v1	Cucumis hystrix	Chromosome	ASM2568884v1
ftp://ftp.ncbi.nlm.nih.gov/genomes/all/GCA/025/698/465/GCA_025698465.1_ASM2569846v1	Gossypium longicalyx	Chromosome	ASM2569846v1
ftp://ftp.ncbi.nlm.nih.gov/genomes/all/GCA/025/698/475/GCA_025698475.1_ASM2569847v1	Gossypium anomalum	Chromosome	ASM2569847v1
ftp://ftp.ncbi.nlm.nih.gov/genomes/all/GCA/025/698/485/GCA_025698485.1_ASM2569848v1	Gossypium arboreum	Chromosome	ASM2569848v1
ftp://ftp.ncbi.nlm.nih.gov/genomes/all/GCA/025/698/485/GCA_025698485.2_ASM2569848v2	Gossypium arboreum	Chromosome	ASM2569848v2
ftp://ftp.ncbi.nlm.nih.gov/genomes/all/GCA/025/698/495/GCA_025698495.1_ASM2569849v1	Gossypium stocksii	Chromosome	ASM2569849v1
ftp://ftp.ncbi.nlm.nih.gov/genomes/all/GCA/025/698/515/GCA_025698515.1_ASM2569851v1	Gossypium sturtianum	Chromosome	ASM2569851v1
ftp://ftp.ncbi.nlm.nih.gov/genomes/all/GCA/025/698/545/GCA_025698545.1_ASM2569854v1	Gossypium raimondii	Chromosome	ASM2569854v1
ftp://ftp.ncbi.nlm.nih.gov/genomes/all/GCA/025/759/985/GCA_025759985.1_ASM2575998v1	Camellia sinensis	Chromosome	ASM2575998v1
ftp://ftp.ncbi.nlm.nih.gov/genomes/all/GCA/025/762/765/GCA_025762765.1_ASM2576276v1	Quercus bicolor	Scaffold	ASM2576276v1
ftp://ftp.ncbi.nlm.nih.gov/genomes/all/GCA/025/769/935/GCA_025769935.1_ASM2576993v1	Phoenix roebelenii	Scaffold	ASM2576993v1
ftp://ftp.ncbi.nlm.nih.gov/genomes/all/GCA/025/774/065/GCA_025774065.1_ASM2577406v1	Solanum ossicruentum	Scaffold	ASM2577406v1
ftp://ftp.ncbi.nlm.nih.gov/genomes/all/GCA/025/774/085/GCA_025774085.1_ASM2577408v1	Camellia sinensis	Scaffold	ASM2577408v1
ftp://ftp.ncbi.nlm.nih.gov/genomes/all/GCA/025/802/135/GCA_025802135.1_ASM2580213v1	Lagerstroemia fauriei	Scaffold	ASM2580213v1
ftp://ftp.ncbi.nlm.nih.gov/genomes/all/GCA/025/802/155/GCA_025802155.1_ASM2580215v1	Lupinus angustifolius	Scaffold	ASM2580215v1
ftp://ftp.ncbi.nlm.nih.gov/genomes/all/GCA/025/802/175/GCA_025802175.1_ASM2580217v1	Lupinus angustifolius	Scaffold	ASM2580217v1
ftp://ftp.ncbi.nlm.nih.gov/genomes/all/GCA/025/802/195/GCA_025802195.1_ASM2580219v1	Lupinus angustifolius	Scaffold	ASM2580219v1
ftp://ftp.ncbi.nlm.nih.gov/genomes/all/GCA/025/802/235/GCA_025802235.1_ASM2580223v1	Lupinus angustifolius	Scaffold	ASM2580223v1
ftp://ftp.ncbi.nlm.nih.gov/genomes/all/GCA/025/802/255/GCA_025802255.1_ASM2580225v1	Lupinus angustifolius	Scaffold	ASM2580225v1
ftp://ftp.ncbi.nlm.nih.gov/genomes/all/GCA/025/802/275/GCA_025802275.1_ASM2580227v1	Lupinus angustifolius	Scaffold	ASM2580227v1
ftp://ftp.ncbi.nlm.nih.gov/genomes/all/GCA/025/802/335/GCA_025802335.1_ASM2580233v1	Pinguicula primuliflora	Scaffold	ASM2580233v1
ftp://ftp.ncbi.nlm.nih.gov/genomes/all/GCA/025/802/395/GCA_025802395.1_ASM2580239v1	Oenothera biennis	Scaffold	ASM2580239v1
ftp://ftp.ncbi.nlm.nih.gov/genomes/all/GCA/025/895/885/GCA_025895885.1_ASM2589588v1	Triticum aestivum	Chromosome	ASM2589588v1
ftp://ftp.ncbi.nlm.nih.gov/genomes/all/GCA/026/008/535/GCA_026008535.1_Pfru_yukari_1.0	Perilla frutescens	Scaffold	Pfru_yukari_1.0
ftp://ftp.ncbi.nlm.nih.gov/genomes/all/GCA/026/016/865/GCA_026016865.1_Aradu.V14167_v2.0	Arachis duranensis	Chromosome	Aradu.V14167_v2.0
ftp://ftp.ncbi.nlm.nih.gov/genomes/all/GCA/026/016/875/GCA_026016875.1_Araip.K30076_v2.0	Arachis ipaensis	Chromosome	Araip.K30076_v2.0
ftp://ftp.ncbi.nlm.nih.gov/genomes/all/GCA/026/074/375/GCA_026074375.1_Tcoc_v1.0	Tanacetum coccineum	Scaffold	Tcoc_v1.0
ftp://ftp.ncbi.nlm.nih.gov/genomes/all/GCA/026/119/855/GCA_026119855.1_ASM2611985v1	Campanula takesimana	Scaffold	ASM2611985v1
ftp://ftp.ncbi.nlm.nih.gov/genomes/all/GCA/026/120/095/GCA_026120095.1_Arnaucho_INIA	Capsicum chinense	Scaffold	Arnaucho_INIA
ftp://ftp.ncbi.nlm.nih.gov/genomes/all/GCA/026/120/185/GCA_026120185.1_UniT_Voth_1.1	Voacanga thouarsii	Scaffold	UniT_Voth_1.1
ftp://ftp.ncbi.nlm.nih.gov/genomes/all/GCA/026/122/295/GCA_026122295.1_Baronesse_1H_V1	Hordeum vulgare	Scaffold	Baronesse_1H_V1
ftp://ftp.ncbi.nlm.nih.gov/genomes/all/GCA/026/122/555/GCA_026122555.1_BD02V05	Boechera divaricarpa	Chromosome	BD02V05
ftp://ftp.ncbi.nlm.nih.gov/genomes/all/GCA/026/122/585/GCA_026122585.1_DCI_ANoc_v1	Anacardium occidentale	Scaffold	DCI_ANoc_v1
ftp://ftp.ncbi.nlm.nih.gov/genomes/all/GCA/026/122/645/GCA_026122645.1_ASM2612264v1	Dryas alaskensis	Scaffold	ASM2612264v1
ftp://ftp.ncbi.nlm.nih.gov/genomes/all/GCA/026/151/145/GCA_026151145.1_ALyr_1.0	Arabidopsis lyrata	Chromosome	ALyr_1.0
ftp://ftp.ncbi.nlm.nih.gov/genomes/all/GCA/026/151/155/GCA_026151155.1_UiO_Aaren_v1.0	Arabidopsis arenosa	Chromosome	UiO_Aaren_v1.0
ftp://ftp.ncbi.nlm.nih.gov/genomes/all/GCA/026/153/255/GCA_026153255.1_ASM2615325v1	Solanum medicagineum	Scaffold	ASM2615325v1
ftp://ftp.ncbi.nlm.nih.gov/genomes/all/GCA/026/167/685/GCA_026167685.1_ASM2616768v1	Oryza sativa	Chromosome	ASM2616768v1
ftp://ftp.ncbi.nlm.nih.gov/genomes/all/GCA/026/168/435/GCA_026168435.1_ASM2616843v1	Sesamum indicum	Chromosome	ASM2616843v1
ftp://ftp.ncbi.nlm.nih.gov/genomes/all/GCA/026/212/285/GCA_026212285.1_INECOL_Bcun_1.0	Bursera cuneata	Scaffold	INECOL_Bcun_1.0
ftp://ftp.ncbi.nlm.nih.gov/genomes/all/GCA/026/212/405/GCA_026212405.1_ASM2621240v1	Petrea volubilis	Chromosome	ASM2621240v1
ftp://ftp.ncbi.nlm.nih.gov/genomes/all/GCA/026/213/115/GCA_026213115.1_BILA_Te_1.0	Tagetes erecta	Chromosome	BILA_Te_1.0
ftp://ftp.ncbi.nlm.nih.gov/genomes/all/GCA/026/214/975/GCA_026214975.1_ASM2621497v1	Gentiana macrophylla	Chromosome	ASM2621497v1
ftp://ftp.ncbi.nlm.nih.gov/genomes/all/GCA/026/225/755/GCA_026225755.1_INECOL_Bbip_1.0	Bursera bipinnata	Scaffold	INECOL_Bbip_1.0
ftp://ftp.ncbi.nlm.nih.gov/genomes/all/GCA/026/225/775/GCA_026225775.1_INECOL_Bpal_1.0	Bursera palmeri	Scaffold	INECOL_Bpal_1.0
ftp://ftp.ncbi.nlm.nih.gov/genomes/all/GCA/026/225/795/GCA_026225795.1_Clipper	Hordeum vulgare	Chromosome	Clipper
ftp://ftp.ncbi.nlm.nih.gov/genomes/all/GCA/026/225/805/GCA_026225805.1_Stirling	Hordeum vulgare	Chromosome	Stirling
ftp://ftp.ncbi.nlm.nih.gov/genomes/all/GCA/026/225/825/GCA_026225825.1_Pint_V1	Pistacia integerrima	Chromosome	Pint_V1
ftp://ftp.ncbi.nlm.nih.gov/genomes/all/GCA/026/226/085/GCA_026226085.1_ASM2622608v1	Zea mays	Chromosome	ASM2622608v1
ftp://ftp.ncbi.nlm.nih.gov/genomes/all/GCA/026/226/095/GCA_026226095.1_ASM2622609v1	Zea mays	Chromosome	ASM2622609v1
ftp://ftp.ncbi.nlm.nih.gov/genomes/all/GCA/026/226/105/GCA_026226105.1_ASM2622610v1	Zea mays	Chromosome	ASM2622610v1
ftp://ftp.ncbi.nlm.nih.gov/genomes/all/GCA/026/226/635/GCA_026226635.1_ASM2622663v1	Zea mays	Chromosome	ASM2622663v1
ftp://ftp.ncbi.nlm.nih.gov/genomes/all/GCA/026/226/675/GCA_026226675.1_ASM2622667v1	Zea mays	Chromosome	ASM2622667v1
ftp://ftp.ncbi.nlm.nih.gov/genomes/all/GCA/026/226/685/GCA_026226685.1_ASM2622668v1	Zea mays	Chromosome	ASM2622668v1
ftp://ftp.ncbi.nlm.nih.gov/genomes/all/GCA/026/226/695/GCA_026226695.1_ASM2622669v1	Zea mays	Chromosome	ASM2622669v1
ftp://ftp.ncbi.nlm.nih.gov/genomes/all/GCA/026/226/705/GCA_026226705.1_ASM2622670v1	Zea mays	Chromosome	ASM2622670v1
ftp://ftp.ncbi.nlm.nih.gov/genomes/all/GCA/026/228/945/GCA_026228945.1_ASM2622894v1	Zea mays	Chromosome	ASM2622894v1
ftp://ftp.ncbi.nlm.nih.gov/genomes/all/GCA/026/229/545/GCA_026229545.1_Patl_V1	Pistacia atlantica	Chromosome	Patl_V1
ftp://ftp.ncbi.nlm.nih.gov/genomes/all/GCA/026/229/635/GCA_026229635.1_ASM2622963v1	Zea mays	Chromosome	ASM2622963v1
ftp://ftp.ncbi.nlm.nih.gov/genomes/all/GCA/026/229/665/GCA_026229665.1_ASM2622966v1	Zea mays	Chromosome	ASM2622966v1
ftp://ftp.ncbi.nlm.nih.gov/genomes/all/GCA/026/229/685/GCA_026229685.1_ASM2622968v1	Zea mays	Chromosome	ASM2622968v1
ftp://ftp.ncbi.nlm.nih.gov/genomes/all/GCA/026/257/165/GCA_026257165.1_ASM2625716v1	Telfairia occidentalis	Scaffold	ASM2625716v1
ftp://ftp.ncbi.nlm.nih.gov/genomes/all/GCA/026/259/685/GCA_026259685.1_ASM2625968v1	Tagetes patula	Scaffold	ASM2625968v1
ftp://ftp.ncbi.nlm.nih.gov/genomes/all/GCA/026/261/825/GCA_026261825.1_TVT_pseudomol_v2.0	Cucumis melo	Chromosome	TVT_pseudomol_v2.0
ftp://ftp.ncbi.nlm.nih.gov/genomes/all/GCA/026/261/845/GCA_026261845.1_VEP_pseudomol_v2.0	Cucumis melo	Chromosome	VEP_pseudomol_v2.0
ftp://ftp.ncbi.nlm.nih.gov/genomes/all/GCA/026/261/875/GCA_026261875.1_TOG_pseudomol_v2.0	Cucumis melo	Chromosome	TOG_pseudomol_v2.0
ftp://ftp.ncbi.nlm.nih.gov/genomes/all/GCA/026/261/895/GCA_026261895.1_QME_pseudomol_v2.0	Cucumis melo	Chromosome	QME_pseudomol_v2.0
ftp://ftp.ncbi.nlm.nih.gov/genomes/all/GCA/026/261/915/GCA_026261915.1_SAS_pseudomol_v2.0	Cucumis melo	Chromosome	SAS_pseudomol_v2.0
ftp://ftp.ncbi.nlm.nih.gov/genomes/all/GCA/026/261/935/GCA_026261935.1_PSR_pseudomol_v2.0	Cucumis melo	Chromosome	PSR_pseudomol_v2.0
ftp://ftp.ncbi.nlm.nih.gov/genomes/all/GCA/026/261/945/GCA_026261945.1_ASM2626194v1	Hirschfeldia incana	Scaffold	ASM2626194v1
ftp://ftp.ncbi.nlm.nih.gov/genomes/all/GCA/026/261/985/GCA_026261985.1_PI414_pseudomol_v2.0	Cucumis melo	Chromosome	PI414_pseudomol_v2.0
ftp://ftp.ncbi.nlm.nih.gov/genomes/all/GCA/026/262/015/GCA_026262015.1_PI164_pseudomol_v2.0	Cucumis melo	Chromosome	PI164_pseudomol_v2.0
ftp://ftp.ncbi.nlm.nih.gov/genomes/all/GCA/026/262/025/GCA_026262025.1_PI161_pseudomol_v2.0	Cucumis melo	Chromosome	PI161_pseudomol_v2.0
ftp://ftp.ncbi.nlm.nih.gov/genomes/all/GCA/026/262/045/GCA_026262045.1_OHG_pseudomol_v2.0	Cucumis melo	Chromosome	OHG_pseudomol_v2.0
ftp://ftp.ncbi.nlm.nih.gov/genomes/all/GCA/026/262/055/GCA_026262055.1_NY_pseudomol_v2.0	Cucumis melo	Chromosome	NY_pseudomol_v2.0
ftp://ftp.ncbi.nlm.nih.gov/genomes/all/GCA/026/262/095/GCA_026262095.1_NUN_pseudomol_v2.0	Cucumis melo	Chromosome	NUN_pseudomol_v2.0
ftp://ftp.ncbi.nlm.nih.gov/genomes/all/GCA/026/262/125/GCA_026262125.1_NA_pseudomol_v2.0	Cucumis melo	Chromosome	NA_pseudomol_v2.0
ftp://ftp.ncbi.nlm.nih.gov/genomes/all/GCA/026/262/135/GCA_026262135.1_KRY_pseudomol_v2.0	Cucumis melo	Chromosome	KRY_pseudomol_v2.0
ftp://ftp.ncbi.nlm.nih.gov/genomes/all/GCA/026/262/165/GCA_026262165.1_ESL_pseudomol_v2.0	Cucumis melo	Chromosome	ESL_pseudomol_v2.0
ftp://ftp.ncbi.nlm.nih.gov/genomes/all/GCA/026/262/175/GCA_026262175.1_INB_pseudomol_v2.0	Cucumis melo	Chromosome	INB_pseudomol_v2.0
ftp://ftp.ncbi.nlm.nih.gov/genomes/all/GCA/026/262/215/GCA_026262215.1_DUD_pseudomol_v2.0	Cucumis melo	Chromosome	DUD_pseudomol_v2.0
ftp://ftp.ncbi.nlm.nih.gov/genomes/all/GCA/026/262/255/GCA_026262255.1_DOYA_pseudomol_v2.0	Cucumis melo	Chromosome	DOYA_pseudomol_v2.0
ftp://ftp.ncbi.nlm.nih.gov/genomes/all/GCA/026/262/265/GCA_026262265.1_BEL_pseudomol_v2.0	Cucumis melo	Chromosome	BEL_pseudomol_v2.0
ftp://ftp.ncbi.nlm.nih.gov/genomes/all/GCA/026/262/305/GCA_026262305.1_BDR_pseudomol_v2.0	Cucumis melo	Chromosome	BDR_pseudomol_v2.0
ftp://ftp.ncbi.nlm.nih.gov/genomes/all/GCA/026/262/315/GCA_026262315.1_BAHC_pseudomol_v2.0	Cucumis melo	Chromosome	BAHC_pseudomol_v2.0
ftp://ftp.ncbi.nlm.nih.gov/genomes/all/GCA/026/262/325/GCA_026262325.1_AY_pseudomol_v2.0	Cucumis melo	Chromosome	AY_pseudomol_v2.0
ftp://ftp.ncbi.nlm.nih.gov/genomes/all/GCA/026/262/345/GCA_026262345.1_ARJ_pseudomol_v2.0	Cucumis melo	Chromosome	ARJ_pseudomol_v2.0
ftp://ftp.ncbi.nlm.nih.gov/genomes/all/GCA/026/284/465/GCA_026284465.1_ASM2628446v1	Erythroxylum citrifolium	Scaffold	ASM2628446v1
ftp://ftp.ncbi.nlm.nih.gov/genomes/all/GCA/026/284/645/GCA_026284645.1_ASM2628464v1	Erythroxylum acuminatum	Scaffold	ASM2628464v1
ftp://ftp.ncbi.nlm.nih.gov/genomes/all/GCA/026/401/125/GCA_026401125.1_ASM2640112v1	Vigna unguiculata	Chromosome	ASM2640112v1
ftp://ftp.ncbi.nlm.nih.gov/genomes/all/GCA/026/413/185/GCA_026413185.1_ASM2641318v1	Pueraria montana	Chromosome	ASM2641318v1
ftp://ftp.ncbi.nlm.nih.gov/genomes/all/GCA/026/413/385/GCA_026413385.1_ASM2641338v1	Erythroxylum gracilipes	Scaffold	ASM2641338v1
ftp://ftp.ncbi.nlm.nih.gov/genomes/all/GCA/026/413/575/GCA_026413575.1_ASM2641357v1	Erythroxylum carthagenense	Scaffold	ASM2641357v1
ftp://ftp.ncbi.nlm.nih.gov/genomes/all/GCA/026/413/675/GCA_026413675.1_ASM2641367v1	Populus pruinosa	Chromosome	ASM2641367v1
ftp://ftp.ncbi.nlm.nih.gov/genomes/all/GCA/026/535/395/GCA_026535395.1_Bagyolu_genome	Pistacia vera	Chromosome	Bagyolu genome
ftp://ftp.ncbi.nlm.nih.gov/genomes/all/GCA/026/535/405/GCA_026535405.1_ASM2653540v1	Pistacia vera	Chromosome	ASM2653540v1
ftp://ftp.ncbi.nlm.nih.gov/genomes/all/GCA/026/538/245/GCA_026538245.1_HanHA89r1.0-20210811	Helianthus annuus	Chromosome	HanHA89r1.0-20210811
ftp://ftp.ncbi.nlm.nih.gov/genomes/all/GCA/026/538/285/GCA_026538285.1_ASM2653828v1	Helianthus annuus	Chromosome	ASM2653828v1
ftp://ftp.ncbi.nlm.nih.gov/genomes/all/GCA/026/541/065/GCA_026541065.1_ASM2654106v1	Canavalia ensiformis	Scaffold	ASM2654106v1
ftp://ftp.ncbi.nlm.nih.gov/genomes/all/GCA/026/544/285/GCA_026544285.1_ASM2654428v1	Pachyrhizus erosus	Scaffold	ASM2654428v1
ftp://ftp.ncbi.nlm.nih.gov/genomes/all/GCA/026/544/745/GCA_026544745.1_Vvin_BRA0120_EVEGA	Vitis vinifera	Scaffold	Vvin_BRA0120_EVEGA
ftp://ftp.ncbi.nlm.nih.gov/genomes/all/GCA/026/545/225/GCA_026545225.1_ASM2654522v1	Cornus controversa	Chromosome	ASM2654522v1
ftp://ftp.ncbi.nlm.nih.gov/genomes/all/GCA/026/545/765/GCA_026545765.1_Plantago_major_Chr	Plantago major	Chromosome	Plantago_major_Chr
ftp://ftp.ncbi.nlm.nih.gov/genomes/all/GCA/026/546/835/GCA_026546835.1_ASM2654683v1	Erythroxylum foetidum	Scaffold	ASM2654683v1
ftp://ftp.ncbi.nlm.nih.gov/genomes/all/GCA/026/546/855/GCA_026546855.1_ASM2654685v1	Erythroxylum incrassatum	Scaffold	ASM2654685v1
ftp://ftp.ncbi.nlm.nih.gov/genomes/all/GCA/026/546/955/GCA_026546955.1_ASM2654695v1	Eucommia ulmoides	Scaffold	ASM2654695v1
ftp://ftp.ncbi.nlm.nih.gov/genomes/all/GCA/026/573/395/GCA_026573395.1_P.vaginatum_v3.1	Paspalum vaginatum	Chromosome	P.vaginatum v3.1
ftp://ftp.ncbi.nlm.nih.gov/genomes/all/GCA/026/573/535/GCA_026573535.1_ASM2657353v1	Eucalyptus polybractea	Scaffold	ASM2657353v1
ftp://ftp.ncbi.nlm.nih.gov/genomes/all/GCA/026/586/065/GCA_026586065.1_Dzin_1.0	Dioscorea zingiberensis	Chromosome	Dzin_1.0
ftp://ftp.ncbi.nlm.nih.gov/genomes/all/GCA/026/651/665/GCA_026651665.1_HanOQP8r0.9-20211025	Helianthus annuus	Chromosome	HanOQP8r0.9-20211025
ftp://ftp.ncbi.nlm.nih.gov/genomes/all/GCA/026/651/675/GCA_026651675.1_HanLR1r0.9-20211115	Helianthus annuus	Chromosome	HanLR1r0.9-20211115
ftp://ftp.ncbi.nlm.nih.gov/genomes/all/GCA/026/651/695/GCA_026651695.1_HanIRr1.0-20201123	Helianthus annuus	Chromosome	HanIRr1.0-20201123
ftp://ftp.ncbi.nlm.nih.gov/genomes/all/GCA/026/651/735/GCA_026651735.1_HanPSC8r1.0-20181105	Helianthus annuus	Chromosome	HanPSC8r1.0-20181105
ftp://ftp.ncbi.nlm.nih.gov/genomes/all/GCA/026/651/805/GCA_026651805.1_HanRHA438r1.0-20201123	Helianthus annuus	Chromosome	HanRHA438r1.0-20201123
ftp://ftp.ncbi.nlm.nih.gov/genomes/all/GCA/026/652/165/GCA_026652165.1_HanPI659440r1.0-20210824	Helianthus annuus	Chromosome	HanPI659440r1.0-20210824
ftp://ftp.ncbi.nlm.nih.gov/genomes/all/GCA/026/691/275/GCA_026691275.1_ASM2669127v1	Brassica nigra	Chromosome	ASM2669127v1
ftp://ftp.ncbi.nlm.nih.gov/genomes/all/GCA/026/770/255/GCA_026770255.1_ASM2677025v1	Brassica napus	Chromosome	ASM2677025v1
ftp://ftp.ncbi.nlm.nih.gov/genomes/all/GCA/026/770/265/GCA_026770265.1_ASM2677026v1	Brassica napus	Chromosome	ASM2677026v1
ftp://ftp.ncbi.nlm.nih.gov/genomes/all/GCA/026/770/305/GCA_026770305.1_ASM2677030v1	Erythroxylum gonoclados	Scaffold	ASM2677030v1
ftp://ftp.ncbi.nlm.nih.gov/genomes/all/GCA/026/770/325/GCA_026770325.1_ASM2677032v1	Erythroxylum fimbriatum	Scaffold	ASM2677032v1
ftp://ftp.ncbi.nlm.nih.gov/genomes/all/GCA/026/770/325/GCA_026770325.2_ASM2677032v2	Erythroxylum fimbriatum	Scaffold	ASM2677032v2
ftp://ftp.ncbi.nlm.nih.gov/genomes/all/GCA/026/770/405/GCA_026770405.1_ASM2677040v1	Erythroxylum engleri	Scaffold	ASM2677040v1
ftp://ftp.ncbi.nlm.nih.gov/genomes/all/GCA/026/770/425/GCA_026770425.1_BoeM4B	Boechera divaricarpa	Chromosome	BoeM4B
ftp://ftp.ncbi.nlm.nih.gov/genomes/all/GCA/026/770/625/GCA_026770625.1_ASM2677062v1	Nicotiana glauca	Scaffold	ASM2677062v1
ftp://ftp.ncbi.nlm.nih.gov/genomes/all/GCA/026/771/285/GCA_026771285.1_Jinshu7_v1	Panicum miliaceum	Chromosome	Jinshu7_v1
ftp://ftp.ncbi.nlm.nih.gov/genomes/all/GCA/026/781/165/GCA_026781165.1_NJ	Vigna unguiculata	Chromosome	NJ
ftp://ftp.ncbi.nlm.nih.gov/genomes/all/GCA/026/873/135/GCA_026873135.1_E.urophylla_SAP_FK118_maternal_v01	Eucalyptus urophylla	Chromosome	E.urophylla_SAP_FK118_maternal_v01
ftp://ftp.ncbi.nlm.nih.gov/genomes/all/GCA/026/873/155/GCA_026873155.1_E.grandis_SAP_FK118_paternal_v01	Eucalyptus grandis	Chromosome	E.grandis_SAP_FK118_paternal_v01
ftp://ftp.ncbi.nlm.nih.gov/genomes/all/GCA/026/873/245/GCA_026873245.1_ASM2687324v1	Lathyrus sativus	Scaffold	ASM2687324v1
ftp://ftp.ncbi.nlm.nih.gov/genomes/all/GCA/026/873/805/GCA_026873805.1_ASM2687380v1	Hibiscus sabdariffa	Scaffold	ASM2687380v1
ftp://ftp.ncbi.nlm.nih.gov/genomes/all/GCA/026/874/005/GCA_026874005.1_ASM2687400v1	Erythroxylum coriaceum	Scaffold	ASM2687400v1
ftp://ftp.ncbi.nlm.nih.gov/genomes/all/GCA/026/898/415/GCA_026898415.1_MSU_Leonotis_leonurus_v1.0	Leonotis leonurus	Scaffold	MSU_Leonotis_leonurus_v1.0
ftp://ftp.ncbi.nlm.nih.gov/genomes/all/GCA/026/898/435/GCA_026898435.1_MSU_Prunella_vulgaris_1.0	Prunella vulgaris	Scaffold	MSU_Prunella_vulgaris_1.0
ftp://ftp.ncbi.nlm.nih.gov/genomes/all/GCA/026/898/455/GCA_026898455.1_MSU_Plectranthus_barbatus_1.0	Plectranthus barbatus	Scaffold	MSU_Plectranthus_barbatus_1.0
ftp://ftp.ncbi.nlm.nih.gov/genomes/all/GCA/026/929/855/GCA_026929855.1_FRR_PoAnn_1.0	Poa annua	Chromosome	FRR_PoAnn_1.0
ftp://ftp.ncbi.nlm.nih.gov/genomes/all/GCA/026/929/995/GCA_026929995.1_Peax403	Petunia axillaris	Chromosome	Peax403
ftp://ftp.ncbi.nlm.nih.gov/genomes/all/GCA/026/937/615/GCA_026937615.1_ASM2693761v1	Erythroxylum glaucum	Scaffold	ASM2693761v1
ftp://ftp.ncbi.nlm.nih.gov/genomes/all/GCA/026/937/615/GCA_026937615.2_ASM2693761v2	Erythroxylum glaucum	Scaffold	ASM2693761v2
ftp://ftp.ncbi.nlm.nih.gov/genomes/all/GCA/027/035/075/GCA_027035075.1_ASM2703507v1	Capsicum annuum	Chromosome	ASM2703507v1
ftp://ftp.ncbi.nlm.nih.gov/genomes/all/GCA/027/073/555/GCA_027073555.1_ASM2707355v1	Capsicum annuum	Chromosome	ASM2707355v1
ftp://ftp.ncbi.nlm.nih.gov/genomes/all/GCA/027/073/565/GCA_027073565.1_ASM2707356v1	Capsicum annuum	Chromosome	ASM2707356v1
ftp://ftp.ncbi.nlm.nih.gov/genomes/all/GCA/027/073/585/GCA_027073585.1_ASM2707358v1	Capsicum annuum	Chromosome	ASM2707358v1
ftp://ftp.ncbi.nlm.nih.gov/genomes/all/GCA/027/073/615/GCA_027073615.1_ASM2707361v1	Capsicum annuum	Chromosome	ASM2707361v1
ftp://ftp.ncbi.nlm.nih.gov/genomes/all/GCA/027/073/635/GCA_027073635.1_ASM2707363v1	Capsicum annuum	Chromosome	ASM2707363v1
ftp://ftp.ncbi.nlm.nih.gov/genomes/all/GCA/027/073/655/GCA_027073655.1_ASM2707365v1	Capsicum annuum	Chromosome	ASM2707365v1
ftp://ftp.ncbi.nlm.nih.gov/genomes/all/GCA/027/073/675/GCA_027073675.1_ASM2707367v1	Capsicum annuum	Chromosome	ASM2707367v1
ftp://ftp.ncbi.nlm.nih.gov/genomes/all/GCA/027/073/695/GCA_027073695.1_ASM2707369v1	Capsicum annuum	Chromosome	ASM2707369v1
ftp://ftp.ncbi.nlm.nih.gov/genomes/all/GCA/027/073/715/GCA_027073715.1_ASM2707371v1	Capsicum annuum	Chromosome	ASM2707371v1
ftp://ftp.ncbi.nlm.nih.gov/genomes/all/GCA/027/073/735/GCA_027073735.1_ASM2707373v1	Capsicum annuum	Chromosome	ASM2707373v1
ftp://ftp.ncbi.nlm.nih.gov/genomes/all/GCA/027/123/425/GCA_027123425.1_ASM2712342v1	Erythroxylum panamense	Scaffold	ASM2712342v1
ftp://ftp.ncbi.nlm.nih.gov/genomes/all/GCA/027/123/465/GCA_027123465.1_ASM2712346v1	Erythroxylum coca	Scaffold	ASM2712346v1
ftp://ftp.ncbi.nlm.nih.gov/genomes/all/GCA/027/123/815/GCA_027123815.1_ASM2712381v1	Erythroxylum minutifolium	Scaffold	ASM2712381v1
ftp://ftp.ncbi.nlm.nih.gov/genomes/all/GCA/027/171/705/GCA_027171705.1_CIMBL55_1.0	Zea mays	Chromosome	CIMBL55_1.0
ftp://ftp.ncbi.nlm.nih.gov/genomes/all/GCA/027/171/705/GCA_027171705.2_ASM2717170v2	Zea mays	Chromosome	ASM2717170v2
ftp://ftp.ncbi.nlm.nih.gov/genomes/all/GCA/027/171/705/GCA_027171705.3_CIMBL55_3.0	Zea mays	Chromosome	CIMBL55_3.0
ftp://ftp.ncbi.nlm.nih.gov/genomes/all/GCA/027/186/245/GCA_027186245.1_ASM2718624v1	Coriaria nepalensis	Chromosome	ASM2718624v1
ftp://ftp.ncbi.nlm.nih.gov/genomes/all/GCA/027/190/085/GCA_027190085.1_ASM2719008v1	Coriaria nepalensis	Chromosome	ASM2719008v1
ftp://ftp.ncbi.nlm.nih.gov/genomes/all/GCA/027/405/835/GCA_027405835.1_Asclepias_syriaca_v1.0_chromosomes	Asclepias syriaca	Chromosome	Asclepias_syriaca_v1.0_chromosomes
ftp://ftp.ncbi.nlm.nih.gov/genomes/all/GCA/027/405/865/GCA_027405865.1_94003_Monoecious_Salix_purpurea_Haplotype_2_assembly	Salix purpurea	Chromosome	94003 Monoecious Salix purpurea Haplotype 2 assembly
ftp://ftp.ncbi.nlm.nih.gov/genomes/all/GCA/027/405/885/GCA_027405885.1_94003_HiFi_assembly.asm.bp.p_utg.	Salix purpurea	Chromosome	94003_HiFi_assembly.asm.bp.p_utg.
ftp://ftp.ncbi.nlm.nih.gov/genomes/all/GCA/027/475/165/GCA_027475165.1_pf3_genome.v1.1	Benincasa hispida	Chromosome	pf3_genome.v1.1
ftp://ftp.ncbi.nlm.nih.gov/genomes/all/GCA/027/475/655/GCA_027475655.1_ASM2747565v1	Sesamum schinzianum	Chromosome	ASM2747565v1
ftp://ftp.ncbi.nlm.nih.gov/genomes/all/GCA/027/475/695/GCA_027475695.1_ASM2747569v1	Sesamum indicum	Chromosome	ASM2747569v1
ftp://ftp.ncbi.nlm.nih.gov/genomes/all/GCA/027/478/365/GCA_027478365.1_ASM2747836v1	Erythroxylum rufum	Scaffold	ASM2747836v1
ftp://ftp.ncbi.nlm.nih.gov/genomes/all/GCA/027/478/405/GCA_027478405.1_ASM2747840v1	Erythroxylum cassinoides	Scaffold	ASM2747840v1
ftp://ftp.ncbi.nlm.nih.gov/genomes/all/GCA/027/478/495/GCA_027478495.1_ASM2747849v1	Erythroxylum alaternifolium	Scaffold	ASM2747849v1
ftp://ftp.ncbi.nlm.nih.gov/genomes/all/GCA/027/478/595/GCA_027478595.1_ASM2747859v1	Erythroxylum anguifugum	Scaffold	ASM2747859v1
ftp://ftp.ncbi.nlm.nih.gov/genomes/all/GCA/027/479/065/GCA_027479065.1_ASM2747906v1	Erythroxylum brevipes	Scaffold	ASM2747906v1
ftp://ftp.ncbi.nlm.nih.gov/genomes/all/GCA/027/537/785/GCA_027537785.1_ASM2753778v1	Rhizophora apiculata	Scaffold	ASM2753778v1
ftp://ftp.ncbi.nlm.nih.gov/genomes/all/GCA/027/562/315/GCA_027562315.1_ASM2756231v1	Costus pulverulentus	Chromosome	ASM2756231v1
ftp://ftp.ncbi.nlm.nih.gov/genomes/all/GCA/027/562/975/GCA_027562975.1_MPIPZ_rhyBre1m_1.0	Rhynchospora breviuscula	Chromosome	MPIPZ_rhyBre1m_1.0
ftp://ftp.ncbi.nlm.nih.gov/genomes/all/GCA/027/563/515/GCA_027563515.1_ASM2756351v1	Erythroxylum platyclados	Scaffold	ASM2756351v1
ftp://ftp.ncbi.nlm.nih.gov/genomes/all/GCA/027/563/535/GCA_027563535.1_ASM2756353v1	Erythroxylum lineolatum	Scaffold	ASM2756353v1
ftp://ftp.ncbi.nlm.nih.gov/genomes/all/GCA/027/563/555/GCA_027563555.1_ASM2756355v1	Erythroxylum raimondii	Scaffold	ASM2756355v1
ftp://ftp.ncbi.nlm.nih.gov/genomes/all/GCA/027/563/575/GCA_027563575.1_ASM2756357v1	Erythroxylum pedicellare	Scaffold	ASM2756357v1
ftp://ftp.ncbi.nlm.nih.gov/genomes/all/GCA/027/563/595/GCA_027563595.1_ASM2756359v1	Erythroxylum suave	Scaffold	ASM2756359v1
ftp://ftp.ncbi.nlm.nih.gov/genomes/all/GCA/027/563/825/GCA_027563825.1_ASM2756382v1	Erythroxylum mucronatum	Scaffold	ASM2756382v1
ftp://ftp.ncbi.nlm.nih.gov/genomes/all/GCA/027/563/845/GCA_027563845.1_ASM2756384v1	Erythroxylum subrotundum	Scaffold	ASM2756384v1
ftp://ftp.ncbi.nlm.nih.gov/genomes/all/GCA/027/563/865/GCA_027563865.1_ASM2756386v1	Erythroxylum pelleterianum	Scaffold	ASM2756386v1
ftp://ftp.ncbi.nlm.nih.gov/genomes/all/GCA/027/563/885/GCA_027563885.1_ASM2756388v1	Erythroxylum longipes	Scaffold	ASM2756388v1
ftp://ftp.ncbi.nlm.nih.gov/genomes/all/GCA/027/563/915/GCA_027563915.1_ASM2756391v1	Erythroxylum rotundifolium	Scaffold	ASM2756391v1
ftp://ftp.ncbi.nlm.nih.gov/genomes/all/GCA/027/563/935/GCA_027563935.1_ASM2756393v1	Costus lasius	Chromosome	ASM2756393v1
ftp://ftp.ncbi.nlm.nih.gov/genomes/all/GCA/027/564/335/GCA_027564335.1_ASM2756433v1	Erythroxylum williamsii	Scaffold	ASM2756433v1
ftp://ftp.ncbi.nlm.nih.gov/genomes/all/GCA/027/564/395/GCA_027564395.1_ASM2756439v1	Erythroxylum ulei	Scaffold	ASM2756439v1
ftp://ftp.ncbi.nlm.nih.gov/genomes/all/GCA/027/564/415/GCA_027564415.1_ASM2756441v1	Erythroxylum macrophyllum	Scaffold	ASM2756441v1
ftp://ftp.ncbi.nlm.nih.gov/genomes/all/GCA/027/568/895/GCA_027568895.1_ASM2756889v1	Erythroxylum shatona	Scaffold	ASM2756889v1
ftp://ftp.ncbi.nlm.nih.gov/genomes/all/GCA/027/568/915/GCA_027568915.1_ASM2756891v1	Erythroxylum roraimae	Scaffold	ASM2756891v1
ftp://ftp.ncbi.nlm.nih.gov/genomes/all/GCA/027/568/935/GCA_027568935.1_ASM2756893v1	Erythroxylum urbanii	Scaffold	ASM2756893v1
ftp://ftp.ncbi.nlm.nih.gov/genomes/all/GCA/027/568/955/GCA_027568955.1_ASM2756895v1	Erythroxylum tenue	Scaffold	ASM2756895v1
ftp://ftp.ncbi.nlm.nih.gov/genomes/all/GCA/027/575/705/GCA_027575705.1_ASM2757570v1	Erythroxylum echinodendron	Scaffold	ASM2757570v1
ftp://ftp.ncbi.nlm.nih.gov/genomes/all/GCA/027/576/455/GCA_027576455.1_ASM2757645v1	Erythroxylum roigii	Scaffold	ASM2757645v1
ftp://ftp.ncbi.nlm.nih.gov/genomes/all/GCA/027/576/715/GCA_027576715.1_ASM2757671v1	Erythroxylum flavicans	Scaffold	ASM2757671v1
ftp://ftp.ncbi.nlm.nih.gov/genomes/all/GCA/027/576/795/GCA_027576795.1_ASM2757679v1	Erythroxylum confusum	Scaffold	ASM2757679v1
ftp://ftp.ncbi.nlm.nih.gov/genomes/all/GCA/027/576/795/GCA_027576795.2_ASM2757679v2	Erythroxylum confusum	Scaffold	ASM2757679v2
ftp://ftp.ncbi.nlm.nih.gov/genomes/all/GCA/027/704/805/GCA_027704805.1_ASM2770480v1	Solanum corneliomulleri	Scaffold	ASM2770480v1
ftp://ftp.ncbi.nlm.nih.gov/genomes/all/GCA/027/704/865/GCA_027704865.1_ASM2770486v1	Solanum neorickii	Scaffold	ASM2770486v1
ftp://ftp.ncbi.nlm.nih.gov/genomes/all/GCA/027/705/065/GCA_027705065.1_ASM2770506v1	Solanum peruvianum	Scaffold	ASM2770506v1
ftp://ftp.ncbi.nlm.nih.gov/genomes/all/GCA/027/725/995/GCA_027725995.1_MPIPZ_rhyTen1m_1	Rhynchospora tenuis	Chromosome	MPIPZ_rhyTen1m_1
ftp://ftp.ncbi.nlm.nih.gov/genomes/all/GCA/027/726/005/GCA_027726005.1_MPIPZ_junEff1m_1	Juncus effusus	Chromosome	MPIPZ_junEff1m_1
ftp://ftp.ncbi.nlm.nih.gov/genomes/all/GCA/027/742/785/GCA_027742785.1_ASM2774278v1	Vigna reflexopilosa	Chromosome	ASM2774278v1
ftp://ftp.ncbi.nlm.nih.gov/genomes/all/GCA/027/742/795/GCA_027742795.1_ASM2774279v1	Vigna hirtella	Scaffold	ASM2774279v1
ftp://ftp.ncbi.nlm.nih.gov/genomes/all/GCA/027/743/565/GCA_027743565.1_ASM2774356v1	Vigna trinervia	Scaffold	ASM2774356v1
ftp://ftp.ncbi.nlm.nih.gov/genomes/all/GCA/027/745/265/GCA_027745265.1_ASM2774526v1	Cenchrus americanus	Chromosome	ASM2774526v1
ftp://ftp.ncbi.nlm.nih.gov/genomes/all/GCA/027/745/475/GCA_027745475.1_ASM2774547v1	Cenchrus americanus	Chromosome	ASM2774547v1
ftp://ftp.ncbi.nlm.nih.gov/genomes/all/GCA/027/789/145/GCA_027789145.1_ASM2778914v1	Solanum arcanum	Chromosome	ASM2778914v1
ftp://ftp.ncbi.nlm.nih.gov/genomes/all/GCA/027/789/755/GCA_027789755.1_ASM2778975v1	Cenchrus americanus	Chromosome	ASM2778975v1
ftp://ftp.ncbi.nlm.nih.gov/genomes/all/GCA/027/789/915/GCA_027789915.1_ASM2778991v1	Cenchrus americanus	Chromosome	ASM2778991v1
ftp://ftp.ncbi.nlm.nih.gov/genomes/all/GCA/027/886/165/GCA_027886165.1_GRF_GUR_1.0	Glycyrrhiza uralensis	Chromosome	GRF_GUR_1.0
ftp://ftp.ncbi.nlm.nih.gov/genomes/all/GCA/027/921/585/GCA_027921585.1_ASM2792158v1	Durio zibethinus	Scaffold	ASM2792158v1
ftp://ftp.ncbi.nlm.nih.gov/genomes/all/GCA/027/921/605/GCA_027921605.1_ASM2792160v1	Durio zibethinus	Scaffold	ASM2792160v1
ftp://ftp.ncbi.nlm.nih.gov/genomes/all/GCA/027/921/625/GCA_027921625.1_ASM2792162v1	Durio zibethinus	Scaffold	ASM2792162v1
ftp://ftp.ncbi.nlm.nih.gov/genomes/all/GCA/028/009/825/GCA_028009825.1_Col-CC	Arabidopsis thaliana	Complete Genome	Col-CC
ftp://ftp.ncbi.nlm.nih.gov/genomes/all/GCA/028/015/215/GCA_028015215.1_ASM2801521v1	Gynostemma pentaphyllum	Chromosome	ASM2801521v1
ftp://ftp.ncbi.nlm.nih.gov/genomes/all/GCA/028/015/225/GCA_028015225.1_CAF_CaMyos_1.0	Carex myosuroides	Chromosome	CAF_CaMyos_1.0
ftp://ftp.ncbi.nlm.nih.gov/genomes/all/GCA/028/015/245/GCA_028015245.1_CEMPS_Cocculta_1.0	Cardamine occulta	Chromosome	CEMPS_Cocculta_1.0
ftp://ftp.ncbi.nlm.nih.gov/genomes/all/GCA/028/017/165/GCA_028017165.1_ASM2801716v1	Herpetospermum pedunculosum	Chromosome	ASM2801716v1
ftp://ftp.ncbi.nlm.nih.gov/genomes/all/GCA/028/023/535/GCA_028023535.1_JAAS_R.molle_1.0	Rhododendron molle	Chromosome	JAAS_R.molle_1.0
ftp://ftp.ncbi.nlm.nih.gov/genomes/all/GCA/028/052/125/GCA_028052125.1_Melaze_AO_1.1	Melia azedarach	Chromosome	Melaze_AO_1.1
ftp://ftp.ncbi.nlm.nih.gov/genomes/all/GCA/028/095/005/GCA_028095005.1_MPIPZ_rhyPub2m_2.0	Rhynchospora pubera	Chromosome	MPIPZ_rhyPub2m_2.0
ftp://ftp.ncbi.nlm.nih.gov/genomes/all/GCA/028/216/015/GCA_028216015.1_ASM2821601v1	Quercus dentata	Chromosome	ASM2821601v1
ftp://ftp.ncbi.nlm.nih.gov/genomes/all/GCA/028/274/465/GCA_028274465.1_UofA_Burton_1	Plantago ovata	Chromosome	UofA_Burton_1
ftp://ftp.ncbi.nlm.nih.gov/genomes/all/GCA/028/386/065/GCA_028386065.1_ASM2838606v1	Turnera subulata	Scaffold	ASM2838606v1
ftp://ftp.ncbi.nlm.nih.gov/genomes/all/GCA/028/386/065/GCA_028386065.3_ASM2838606v3	Turnera subulata	Scaffold	ASM2838606v3
ftp://ftp.ncbi.nlm.nih.gov/genomes/all/GCA/028/411/795/GCA_028411795.1_ASM2841179v1	Euphorbia peplus	Chromosome	ASM2841179v1
ftp://ftp.ncbi.nlm.nih.gov/genomes/all/GCA/028/451/205/GCA_028451205.1_arahy.BaileyII.gnm1.genome_main	Arachis hypogaea	Chromosome	arahy.BaileyII.gnm1.genome_main
ftp://ftp.ncbi.nlm.nih.gov/genomes/all/GCA/028/456/005/GCA_028456005.1_Malus_domestica_Gala.pri	Malus domestica	Chromosome	Malus_domestica_Gala.pri
ftp://ftp.ncbi.nlm.nih.gov/genomes/all/GCA/028/456/015/GCA_028456015.1_Malus_domestica_Gala.altA	Malus domestica	Chromosome	Malus_domestica_Gala.altA
ftp://ftp.ncbi.nlm.nih.gov/genomes/all/GCA/028/456/055/GCA_028456055.1_Malus_sylvestris.pri	Malus sylvestris	Chromosome	Malus_sylvestris.pri
ftp://ftp.ncbi.nlm.nih.gov/genomes/all/GCA/028/456/065/GCA_028456065.1_Malus_domestica_Gala.altB	Malus domestica	Chromosome	Malus_domestica_Gala.altB
ftp://ftp.ncbi.nlm.nih.gov/genomes/all/GCA/028/456/085/GCA_028456085.1_Malus_sylvestris.altA	Malus sylvestris	Chromosome	Malus_sylvestris.altA
ftp://ftp.ncbi.nlm.nih.gov/genomes/all/GCA/028/456/105/GCA_028456105.1_Malus_sylvestris.altB	Malus sylvestris	Chromosome	Malus_sylvestris.altB
ftp://ftp.ncbi.nlm.nih.gov/genomes/all/GCA/028/456/125/GCA_028456125.1_Malus_sieversii.pri	Malus sieversii	Chromosome	Malus_sieversii.pri
ftp://ftp.ncbi.nlm.nih.gov/genomes/all/GCA/028/456/135/GCA_028456135.1_Malus_sieversii.altA	Malus sieversii	Chromosome	Malus_sieversii.altA
ftp://ftp.ncbi.nlm.nih.gov/genomes/all/GCA/028/456/155/GCA_028456155.1_Malus_sieversii.altB	Malus sieversii	Chromosome	Malus_sieversii.altB
ftp://ftp.ncbi.nlm.nih.gov/genomes/all/GCA/028/534/865/GCA_028534865.1_ddPopTric1.0.hap2	Populus trichocarpa	Scaffold	ddPopTric1.0.hap2
ftp://ftp.ncbi.nlm.nih.gov/genomes/all/GCA/028/534/895/GCA_028534895.1_ddPopTric1.0.hap1	Populus trichocarpa	Scaffold	ddPopTric1.0.hap1
ftp://ftp.ncbi.nlm.nih.gov/genomes/all/GCA/028/535/165/GCA_028535165.1_dhQueTome1.0.hap2	Quercus tomentella	Scaffold	dhQueTome1.0.hap2
ftp://ftp.ncbi.nlm.nih.gov/genomes/all/GCA/028/535/515/GCA_028535515.1_dhQueTome1.0.hap1	Quercus tomentella	Scaffold	dhQueTome1.0.hap1
ftp://ftp.ncbi.nlm.nih.gov/genomes/all/GCA/028/535/815/GCA_028535815.1_dhQueBerb1.0.hap1	Quercus berberidifolia	Scaffold	dhQueBerb1.0.hap1
ftp://ftp.ncbi.nlm.nih.gov/genomes/all/GCA/028/535/905/GCA_028535905.1_dhQueBerb1.0.hap2	Quercus berberidifolia	Scaffold	dhQueBerb1.0.hap2
ftp://ftp.ncbi.nlm.nih.gov/genomes/all/GCA/028/551/355/GCA_028551355.1_DKaki_1.0	Diospyros kaki	Chromosome	DKaki_1.0
ftp://ftp.ncbi.nlm.nih.gov/genomes/all/GCA/028/551/395/GCA_028551395.1_ASM2855139v1	Casuarina glauca	Chromosome	ASM2855139v1
ftp://ftp.ncbi.nlm.nih.gov/genomes/all/GCA/028/551/475/GCA_028551475.1_ASM2855147v1	Casuarina equisetifolia	Chromosome	ASM2855147v1
ftp://ftp.ncbi.nlm.nih.gov/genomes/all/GCA/028/551/485/GCA_028551485.1_ASM2855148v1	Casuarina cunninghamiana	Chromosome	ASM2855148v1
ftp://ftp.ncbi.nlm.nih.gov/genomes/all/GCA/028/565/015/GCA_028565015.1_ASM2856501v1	Pinguicula moranensis	Scaffold	ASM2856501v1
ftp://ftp.ncbi.nlm.nih.gov/genomes/all/GCA/028/565/735/GCA_028565735.1_ASM2856573v1	Pinacopodium congolense	Scaffold	ASM2856573v1
ftp://ftp.ncbi.nlm.nih.gov/genomes/all/GCA/028/566/075/GCA_028566075.1_ASM2856607v1	Solidago caesia	Scaffold	ASM2856607v1
[truncated: 721 more rows]

## Sheet: Supplementary Table 2
Genome	Known	unknown	New
Cviolacea	23	0	0
Gmustelinum.fixed	102	0	0
Ghirsutum.fixed	30	0	0
Alappa	14	0	0
Ljaponica8627	37	0	0
Gbarbadense	104	0	0
Eguttata	5	0	0
Pavium	7	1	15
Ahypogaea	11	0	11
Pabies	3	9	0
Mannua	4	0	6
Mintegrifolia	7	0	0
Bstricta	30	0	0
Pmicrantha	0	16	0
Cmedica	18	19	0
Pfrutescens_hirtella	12	0	0
Taestivum_IWGSC	84	0	5
Lalbus_Amiga	97	0	0
Eguineensis	3	0	0
Pmenziesii	4	3	0
Nthermarum	3	0	0
Iglandulifera	4	0	0
Alsophila_spinulosa	2	0	0
Ssplendens	15	0	0
Ssuchowensis	50	0	0
Sdunnii	46	0	0
Vangularis_LXD	34	0	0
Phygri1.3.fixed	30	9	0
Mbiondii	4	7	0
Lannua	49	3	0
Ljaponica7182	15	0	0
Obrachyantha	29	0	2
Nsinensis	13	0	0
Jcathayensis	15	88	0
Rrubrinervis	16	0	0
Cannuumglabriusculum	12	16	0
Ntabacum	10	31	1
Ccampestris	6	0	0
Hbrasiliensis	10	0	0
Ayangbiense	8	0	0
Shermonthica	8	0	0
Oglaberrima	33	0	1
Salba	85	7	0
Camplexicaulis	51	3	0
#Gmax_EMBRAPA	16	0	0
Ptrichocarpa	18	0	0
Macuminata	17	17	0
Ahypogaea_Shitouqi	48	0	0
Vvinifera	10	45	0
Psomniferum	3	0	0
Cillinoinensis	69	21	0
Lalbus	49	1	0
Slycopersicum	73	0	0
Creticulata	17	13	0
Tcacao.fixed	12	0	0
Pilicifolia	1	8	0
Pfortunei	20	0	0
Rsimsii	8	0	0
Pmume	7	0	0
Pferganensis	1	2	0
#Gmax_ZH13	16	0	0
Cintybus	12	0	0
Cchinensis	2	0	0
Hsyriacus	65	0	0
Gschwendimanii.fixed	29	0	0
Spurpurea	1	0	0
Cmelo	16	10	0
Colitorius.fixed	24	0	0
Jsigillata	13	38	0
Tspeciosissima	7	0	0
Ejaponica	30	4	0
Aalba	1	6	0
Sangustifolia.fixed	23	5	0
Camericana	1	10	0
Hannuus	8	0	0
Atrichopoda	1	0	0
Twilfordii	15	0	0
Pdactylifera	8	0	0
Pvirgatum	69	2	0
Mcandidum	20	0	0
Langustifolius	5	38	28
Ssonchifolius	22	0	0
Itriloba	9	0	0
Pgranatum	9	0	0
Aalpina	20	14	0
Cbaccatum	3	0	0
Tintermedium_503	98	22	0
Othomaeum	16	4	0
Mbaccata	36	8	0
Athaliana	35	1	0
Ashenzhenica	3	0	0
Gaustrale	12	0	0
Cunshiu	28	0	0
Ptomentosa	61	0	0
#Csativus	1	0	0
Waustraliana8730	14	0	0
Nbenthamiana	36	0	0
Cmoschata	30	13	0
Psalicina.sanyueli	21	2	0
Cpepo	1	14	0
Gbiloba	4	0	0
Vriparia	9	0	0
Palba	16	0	0
Mesculenta	18	0	0
Ccitriodora	27	0	0
Csinensis_DVS	17	0	0
Oeuropaea	13	0	0
Cichangensis	20	14	0
Ahalleri	29	1	0
Garboreum.fixed	55	6	0
Lsiceraria	23	6	0
Ganomalum	6	0	33
Dcarota	17	13	0
Dalata	1	9	0
Cmaritima	53	2	0
Jnigra	12	47	0
Arufa	15	0	0
Lchinense	2	10	0
Cmelo3.6.1	18	0	0
Smelongena	19	39	0
Glaxum.fixed	29	0	0
Crubella	31	2	0
Sgrosvenorii.fixed	1	2	0
Vangularis_Shumari	19	7	13
Pstenoptera	22	97	0
Lperrieri	38	0	0
Itinctoria	86	1	0
Psalicina	1	6	0
Cgrandis	15	9	0
Peuphratica	19	0	0
Lturionifera9434	18	0	0
Bvulgaris	2	0	0
Evesicaria	89	10	0
ZmB73NAM5	66	25	1
Dnobile	7	0	0
SMEbrinjal	20	18	0
Ckanehirae	3	7	0
Ljaponica9421	30	0	0
Mbalbisiana	18	0	0
Pinflata	24	0	1
Popruinosa	71	6	0
Clittledalei	2	0	0
Ccathayensis	81	6	0
Gdarwinii.fixed	103	0	0
Gsoja	70	78	0
Ljaponicus	29	3	0
Mmicrantha	17	0	0
Ecanadensis	3	0	0
Vangularis_Gyeongwon	4	6	19
Gtomentosum.fixed	111	0	0
Platifolius.fixed	35	0	0
Cendivia	6	0	0
Iamara	47	0	0
Gsoja_F	112	0	0
Hvulgare_462	21	24	0
Lminor7210	15	0	0
Dzibethinus.fixed	18	0	0
Nattenuata	14	0	0
Ccajan	6	15	26
Rcommunis	8	0	0
Mmaritima	31	0	0
Vunguiculata_CB5	26	1	0
Jmicrocarpa	22	82	0
PacutifoliusWLD	24	10	0
Bvariegata	77	0	0
Humbratica.fixed	12	0	0
Acoerulea	10	0	0
Aprecatorius	17	0	0
#Egrandis	22	0	0
Pdeltoides	23	0	0
Globatum.fixed	31	0	0
Mperfoliatum	29	4	0
Camsinensis	10	0	0
Pfrutescens	0	54	0
#Gmax_WF7	16	0	0
Turartu	19	0	1
Sparvula	21	14	0
Plunatus	45	0	0
Cmaxima	29	13	0
Stuberosum	0	61	0
Shispanica	6	0	0
Achinensis	23	0	0
Mindica	18	0	0
Garmourianum.fixed	23	0	0
Carietinum_492	7	30	0
Vplanifolia	9	0	0
Tarvense	30	0	0
#Rchinensis	1	1	0
Stora	39	0	0
Sviridis	31	1	0
Carabica	14	0	0
Mdomestica	23	6	0
Ppruinosa	30	13	0
Lsativa	5	0	0
Osativa	0	81	0
Aipaensis	4	15	7
Phallii	26	20	0
Zjujuba	10	0	0
Garidum	28	0	0
Paxillaris	18	41	1
Zofficinale	22	0	0
Psativum	3	21	9
Bdistachyon	26	0	0
Cclementina.fixed	16	0	0
Gstocksii	52	0	0
Esyriacum	28	0	0
Esalsugineum	30	1	0
Etef	5	0	0
Rgriersonianum	26	0	0
Sbicolor	0	34	0
Spennellii	35	17	0
Alyrata	36	4	0
Balternifolia	14	0	0
Ptaeda	2	6	0
CannuumCM334	7	19	0
Sbrachista	32	15	0
Stuberosum_Hap2	38	0	0
GmaxWm82	66	7	0
Tpratense_385	25	5	0
Atauschii_BW01105	34	7	0
Aofficinalis	1	6	0
Parmeniaca_Stella	1	12	0
Cquinoa	2	0	0
Pvulgaris	41	0	0
Vdarrowii	14	0	0
Parmeniaca_Marouch	1	14	0
Ecoracana_560	27	34	0
Olatifolia	47	7	0
Sitalica	31	0	0
Zmarina	2	0	0
Jhindsii	15	37	0
Rargentea	13	0	0
Taestivum_296	7	0	0
Lminor9252	18	0	0
Pdulcis	6	0	0
Lgibba7742	18	0	0
Ptrifoliata	20	7	0
Schacoense	19	23	0
#Gmax_JY	16	0	0
Lsaligna	8	0	0
Mcharantia.fixed	8	0	0
Gtrilobum.fixed	28	0	0
Rguianensis	2	27	0
Spinnata	45	4	0
Aannua	21	0	0
Csativa	6	0	0
#Gmax	16	0	0
Csativus_9930	24	3	0
Graimondii.fixed	18	0	0
Sindicum	14	0	0
Fvesca	7	3	0
Chispanica	52	0	0
Ccapsularis	22	0	0
Pnigrum	2	0	0
Spolyrhiza9509	20	0	0
Jsinuosa	46	25	1
SbicolorRio	22	3	0
Dcatenatum	1	0	0
Csinensis	8	32	0
Bhispida	22	6	0
Lsativum	48	3	0
Vunguiculata_469	45	0	0
Fhindsii	21	11	0
Inil	5	0	0
Sintermedia	8	0	0
Slycoperscoides06	14	42	1
Afiliculoides	0	1	0
MtrunA17r5	6	1	26
Hvulgare_MOREX	18	24	0
Pequestris	3	0	0
Mtroglodytarum	34	0	0
Cgrandiflora	27	1	0
Aduranensis	3	26	6
Dchrysotoxum	26	0	0
Agraveolens	1	0	0
Carietinum_ICC4958	-1	40	2
PhalliiHAL	26	0	0
Ssuberectus	47	0	0
Ahypogaea_GDAAS	55	0	0
Msinensis_497	61	0	0
Vradiata	2	17	17
Dstrictus	26	1	0
Smuscicola	0	2	0
Rislandica	30	0	0
Nnucifera_185	3	0	0
Cannuumzunla	4	24	0
Ppersica	5	0	0
Chirsutum	7	0	27
Clanatus	18	6	0
Dsophioides	31	1	0
Acoerulea_322	10	1	0
Cargyrosperma	24	21	0
Acomosus	12	8	0
Dcayenensis	1	0	0
Ceugenioides	10	0	0
Bceiba.fixed	1	8	0
Nnucifera	1	0	0
Ptremuloides	56	4	0
Ecurvula	11	0	1
Afimbriata	6	0	0
Ahypochondriacus	6	3	0
Caustralis	1	0	0
Smelongena_V4.1	7	16	8
Jregia	15	47	0
Omeridionalis.fixed	41	0	0

## Sheet: Supplementary Table 3
Chr1	maker	exon	557695	558129	.	-	.	ID=snap_masked-Conservatory_Chirsutum.fna.gz.fasta_Chr1_556829_558698.fna-processed-gene-0.0-mRNA-1:1;Parent=snap_masked-Conservatory_Chirsutum.fna.gz.fasta_Chr1_556829_558698.fna-processed-gene-0.0-mRNA-1
Chr1	maker	CDS	557695	558129	.	-	0	ID=snap_masked-Conservatory_Chirsutum.fna.gz.fasta_Chr1_556829_558698.fna-processed-gene-0.0-mRNA-1:cds;Parent=snap_masked-Conservatory_Chirsutum.fna.gz.fasta_Chr1_556829_558698.fna-processed-gene-0.0-mRNA-1
Chr1	maker	mRNA	557695	558129	.	-	.	ID=snap_masked-Conservatory_Chirsutum.fna.gz.fasta_Chr1_556829_558698.fna-processed-gene-0.0-mRNA-1;Parent=snap_masked-Conservatory_Chirsutum.fna.gz.fasta_Chr1_556829_558698.fna-processed-gene-0.0;Name=snap_masked-Conservatory_Chirsutum.fna.gz.fasta_Chr1_556829_558698.fna-processed-gene-0.0-mRNA-1;_AED=0.05;_eAED=0.05;_QI=0|-1|0|1|-1|1|1|0|144
Chr1	maker	gene	557695	558129	.	-	.	ID=snap_masked-Conservatory_Chirsutum.fna.gz.fasta_Chr1_556829_558698.fna-processed-gene-0.0;Name=snap_masked-Conservatory_Chirsutum.fna.gz.fasta_Chr1_556829_558698.fna-processed-gene-0.0
Chr1	maker	gene	8685997	8686655	.	+	.	ID=maker-Conservatory_Chirsutum.fna.gz.fasta_Chr1_8685248_8691038.fna-exonerate_protein2genome-gene-0.5;Name=maker-Conservatory_Chirsutum.fna.gz.fasta_Chr1_8685248_8691038.fna-exonerate_protein2genome-gene-0.5
Chr1	maker	mRNA	8685997	8686655	39.075	+	.	ID=maker-Conservatory_Chirsutum.fna.gz.fasta_Chr1_8685248_8691038.fna-exonerate_protein2genome-gene-0.5-mRNA-1;Parent=maker-Conservatory_Chirsutum.fna.gz.fasta_Chr1_8685248_8691038.fna-exonerate_protein2genome-gene-0.5;Name=maker-Conservatory_Chirsutum.fna.gz.fasta_Chr1_8685248_8691038.fna-exonerate_protein2genome-gene-0.5-mRNA-1;_AED=0.28;_eAED=0.28;_QI=0|0|0|1|0|0|2|0|161
Chr1	maker	exon	8685997	8686105	.	+	.	ID=maker-Conservatory_Chirsutum.fna.gz.fasta_Chr1_8685248_8691038.fna-exonerate_protein2genome-gene-0.5-mRNA-1:1;Parent=maker-Conservatory_Chirsutum.fna.gz.fasta_Chr1_8685248_8691038.fna-exonerate_protein2genome-gene-0.5-mRNA-1
Chr1	maker	CDS	8685997	8686105	.	+	0	ID=maker-Conservatory_Chirsutum.fna.gz.fasta_Chr1_8685248_8691038.fna-exonerate_protein2genome-gene-0.5-mRNA-1:cds;Parent=maker-Conservatory_Chirsutum.fna.gz.fasta_Chr1_8685248_8691038.fna-exonerate_protein2genome-gene-0.5-mRNA-1
Chr1	maker	CDS	8686279	8686655	.	+	2	ID=maker-Conservatory_Chirsutum.fna.gz.fasta_Chr1_8685248_8691038.fna-exonerate_protein2genome-gene-0.5-mRNA-1:cds;Parent=maker-Conservatory_Chirsutum.fna.gz.fasta_Chr1_8685248_8691038.fna-exonerate_protein2genome-gene-0.5-mRNA-1
Chr1	maker	exon	8686279	8686655	.	+	.	ID=maker-Conservatory_Chirsutum.fna.gz.fasta_Chr1_8685248_8691038.fna-exonerate_protein2genome-gene-0.5-mRNA-1:2;Parent=maker-Conservatory_Chirsutum.fna.gz.fasta_Chr1_8685248_8691038.fna-exonerate_protein2genome-gene-0.5-mRNA-1
Chr1	maker	gene	8689576	8689981	.	+	.	ID=maker-Conservatory_Chirsutum.fna.gz.fasta_Chr1_8685248_8691038.fna-snap-gene-0.3;Name=maker-Conservatory_Chirsutum.fna.gz.fasta_Chr1_8685248_8691038.fna-snap-gene-0.3
Chr1	maker	CDS	8689576	8689684	.	+	0	ID=maker-Conservatory_Chirsutum.fna.gz.fasta_Chr1_8685248_8691038.fna-snap-gene-0.3-mRNA-1:cds;Parent=maker-Conservatory_Chirsutum.fna.gz.fasta_Chr1_8685248_8691038.fna-snap-gene-0.3-mRNA-1
Chr1	maker	mRNA	8689576	8689981	.	+	.	ID=maker-Conservatory_Chirsutum.fna.gz.fasta_Chr1_8685248_8691038.fna-snap-gene-0.3-mRNA-1;Parent=maker-Conservatory_Chirsutum.fna.gz.fasta_Chr1_8685248_8691038.fna-snap-gene-0.3;Name=maker-Conservatory_Chirsutum.fna.gz.fasta_Chr1_8685248_8691038.fna-snap-gene-0.3-mRNA-1;_AED=0.32;_eAED=0.32;_QI=0|0|0|1|0|0|2|0|88
Chr1	maker	exon	8689576	8689684	.	+	.	ID=maker-Conservatory_Chirsutum.fna.gz.fasta_Chr1_8685248_8691038.fna-snap-gene-0.3-mRNA-1:1;Parent=maker-Conservatory_Chirsutum.fna.gz.fasta_Chr1_8685248_8691038.fna-snap-gene-0.3-mRNA-1
Chr1	maker	exon	8689824	8689981	.	+	.	ID=maker-Conservatory_Chirsutum.fna.gz.fasta_Chr1_8685248_8691038.fna-snap-gene-0.3-mRNA-1:2;Parent=maker-Conservatory_Chirsutum.fna.gz.fasta_Chr1_8685248_8691038.fna-snap-gene-0.3-mRNA-1
Chr1	maker	CDS	8689824	8689981	.	+	2	ID=maker-Conservatory_Chirsutum.fna.gz.fasta_Chr1_8685248_8691038.fna-snap-gene-0.3-mRNA-1:cds;Parent=maker-Conservatory_Chirsutum.fna.gz.fasta_Chr1_8685248_8691038.fna-snap-gene-0.3-mRNA-1
Chr1	maker	gene	8704122	8704859	.	+	.	ID=maker-Conservatory_Chirsutum.fna.gz.fasta_Chr1_8703098_8705880.fna-snap-gene-0.0;Name=maker-Conservatory_Chirsutum.fna.gz.fasta_Chr1_8703098_8705880.fna-snap-gene-0.0
Chr1	maker	CDS	8704122	8704214	.	+	0	ID=maker-Conservatory_Chirsutum.fna.gz.fasta_Chr1_8703098_8705880.fna-snap-gene-0.0-mRNA-1:cds;Parent=maker-Conservatory_Chirsutum.fna.gz.fasta_Chr1_8703098_8705880.fna-snap-gene-0.0-mRNA-1
Chr1	maker	mRNA	8704122	8704859	.	+	.	ID=maker-Conservatory_Chirsutum.fna.gz.fasta_Chr1_8703098_8705880.fna-snap-gene-0.0-mRNA-1;Parent=maker-Conservatory_Chirsutum.fna.gz.fasta_Chr1_8703098_8705880.fna-snap-gene-0.0;Name=maker-Conservatory_Chirsutum.fna.gz.fasta_Chr1_8703098_8705880.fna-snap-gene-0.0-mRNA-1;_AED=0.05;_eAED=0.29;_QI=0|0|0|1|0|0|2|0|121
Chr1	maker	exon	8704122	8704214	.	+	.	ID=maker-Conservatory_Chirsutum.fna.gz.fasta_Chr1_8703098_8705880.fna-snap-gene-0.0-mRNA-1:1;Parent=maker-Conservatory_Chirsutum.fna.gz.fasta_Chr1_8703098_8705880.fna-snap-gene-0.0-mRNA-1
Chr1	maker	exon	8704587	8704859	.	+	.	ID=maker-Conservatory_Chirsutum.fna.gz.fasta_Chr1_8703098_8705880.fna-snap-gene-0.0-mRNA-1:2;Parent=maker-Conservatory_Chirsutum.fna.gz.fasta_Chr1_8703098_8705880.fna-snap-gene-0.0-mRNA-1
Chr1	maker	CDS	8704587	8704859	.	+	0	ID=maker-Conservatory_Chirsutum.fna.gz.fasta_Chr1_8703098_8705880.fna-snap-gene-0.0-mRNA-1:cds;Parent=maker-Conservatory_Chirsutum.fna.gz.fasta_Chr1_8703098_8705880.fna-snap-gene-0.0-mRNA-1
Chr1	maker	CDS	8708968	8709048	.	+	0	ID=maker-Conservatory_Chirsutum.fna.gz.fasta_Chr1_8707868_8710218.fna-exonerate_protein2genome-gene-0.0-mRNA-1:cds;Parent=maker-Conservatory_Chirsutum.fna.gz.fasta_Chr1_8707868_8710218.fna-exonerate_protein2genome-gene-0.0-mRNA-1
Chr1	maker	gene	8708968	8709048	.	+	.	ID=maker-Conservatory_Chirsutum.fna.gz.fasta_Chr1_8707868_8710218.fna-exonerate_protein2genome-gene-0.0;Name=maker-Conservatory_Chirsutum.fna.gz.fasta_Chr1_8707868_8710218.fna-exonerate_protein2genome-gene-0.0
Chr1	maker	mRNA	8708968	8709048	27.7554	+	.	ID=maker-Conservatory_Chirsutum.fna.gz.fasta_Chr1_8707868_8710218.fna-exonerate_protein2genome-gene-0.0-mRNA-1;Parent=maker-Conservatory_Chirsutum.fna.gz.fasta_Chr1_8707868_8710218.fna-exonerate_protein2genome-gene-0.0;Name=maker-Conservatory_Chirsutum.fna.gz.fasta_Chr1_8707868_8710218.fna-exonerate_protein2genome-gene-0.0-mRNA-1;_AED=0.36;_eAED=1.00;_QI=0|-1|0|1|-1|0|1|0|26
Chr1	maker	exon	8708968	8709048	.	+	.	ID=maker-Conservatory_Chirsutum.fna.gz.fasta_Chr1_8707868_8710218.fna-exonerate_protein2genome-gene-0.0-mRNA-1:1;Parent=maker-Conservatory_Chirsutum.fna.gz.fasta_Chr1_8707868_8710218.fna-exonerate_protein2genome-gene-0.0-mRNA-1
Chr1	maker	gene	8715734	8716466	.	+	.	ID=maker-Conservatory_Chirsutum.fna.gz.fasta_Chr1_8714767_8717463.fna-snap-gene-0.9;Name=maker-Conservatory_Chirsutum.fna.gz.fasta_Chr1_8714767_8717463.fna-snap-gene-0.9
Chr1	maker	mRNA	8715734	8716466	.	+	.	ID=maker-Conservatory_Chirsutum.fna.gz.fasta_Chr1_8714767_8717463.fna-snap-gene-0.9-mRNA-1;Parent=maker-Conservatory_Chirsutum.fna.gz.fasta_Chr1_8714767_8717463.fna-snap-gene-0.9;Name=maker-Conservatory_Chirsutum.fna.gz.fasta_Chr1_8714767_8717463.fna-snap-gene-0.9-mRNA-1;_AED=0.12;_eAED=0.12;_QI=0|0|0|1|0|0|2|0|132
Chr1	maker	CDS	8715734	8715815	.	+	0	ID=maker-Conservatory_Chirsutum.fna.gz.fasta_Chr1_8714767_8717463.fna-snap-gene-0.9-mRNA-1:cds;Parent=maker-Conservatory_Chirsutum.fna.gz.fasta_Chr1_8714767_8717463.fna-snap-gene-0.9-mRNA-1
Chr1	maker	exon	8715734	8715815	.	+	.	ID=maker-Conservatory_Chirsutum.fna.gz.fasta_Chr1_8714767_8717463.fna-snap-gene-0.9-mRNA-1:1;Parent=maker-Conservatory_Chirsutum.fna.gz.fasta_Chr1_8714767_8717463.fna-snap-gene-0.9-mRNA-1
Chr1	maker	exon	8716150	8716466	.	+	.	ID=maker-Conservatory_Chirsutum.fna.gz.fasta_Chr1_8714767_8717463.fna-snap-gene-0.9-mRNA-1:2;Parent=maker-Conservatory_Chirsutum.fna.gz.fasta_Chr1_8714767_8717463.fna-snap-gene-0.9-mRNA-1
Chr1	maker	CDS	8716150	8716466	.	+	2	ID=maker-Conservatory_Chirsutum.fna.gz.fasta_Chr1_8714767_8717463.fna-snap-gene-0.9-mRNA-1:cds;Parent=maker-Conservatory_Chirsutum.fna.gz.fasta_Chr1_8714767_8717463.fna-snap-gene-0.9-mRNA-1
Chr1	maker	gene	8721146	8721352	.	+	.	ID=maker-Conservatory_Chirsutum.fna.gz.fasta_Chr1_8720107_8722388.fna-exonerate_protein2genome-gene-0.1;Name=maker-Conservatory_Chirsutum.fna.gz.fasta_Chr1_8720107_8722388.fna-exonerate_protein2genome-gene-0.1
Chr1	maker	mRNA	8721146	8721352	31.315	+	.	ID=maker-Conservatory_Chirsutum.fna.gz.fasta_Chr1_8720107_8722388.fna-exonerate_protein2genome-gene-0.1-mRNA-1;Parent=maker-Conservatory_Chirsutum.fna.gz.fasta_Chr1_8720107_8722388.fna-exonerate_protein2genome-gene-0.1;Name=maker-Conservatory_Chirsutum.fna.gz.fasta_Chr1_8720107_8722388.fna-exonerate_protein2genome-gene-0.1-mRNA-1;_AED=0.07;_eAED=0.07;_QI=0|-1|0|1|-1|1|1|0|68
Chr1	maker	exon	8721146	8721352	.	+	.	ID=maker-Conservatory_Chirsutum.fna.gz.fasta_Chr1_8720107_8722388.fna-exonerate_protein2genome-gene-0.1-mRNA-1:1;Parent=maker-Conservatory_Chirsutum.fna.gz.fasta_Chr1_8720107_8722388.fna-exonerate_protein2genome-gene-0.1-mRNA-1
Chr1	maker	CDS	8721146	8721352	.	+	0	ID=maker-Conservatory_Chirsutum.fna.gz.fasta_Chr1_8720107_8722388.fna-exonerate_protein2genome-gene-0.1-mRNA-1:cds;Parent=maker-Conservatory_Chirsutum.fna.gz.fasta_Chr1_8720107_8722388.fna-exonerate_protein2genome-gene-0.1-mRNA-1
Chr2	maker	gene	2400624	2400966	.	+	.	ID=maker-Conservatory_Chirsutum.fna.gz.fasta_Chr2_2399624_2401963.fna-exonerate_protein2genome-gene-0.1;Name=maker-Conservatory_Chirsutum.fna.gz.fasta_Chr2_2399624_2401963.fna-exonerate_protein2genome-gene-0.1
Chr2	maker	mRNA	2400624	2400966	51.3491	+	.	ID=maker-Conservatory_Chirsutum.fna.gz.fasta_Chr2_2399624_2401963.fna-exonerate_protein2genome-gene-0.1-mRNA-1;Parent=maker-Conservatory_Chirsutum.fna.gz.fasta_Chr2_2399624_2401963.fna-exonerate_protein2genome-gene-0.1;Name=maker-Conservatory_Chirsutum.fna.gz.fasta_Chr2_2399624_2401963.fna-exonerate_protein2genome-gene-0.1-mRNA-1;_AED=0.08;_eAED=0.08;_QI=0|0|0|1|0|0|2|0|80
Chr2	maker	exon	2400624	2400722	.	+	.	ID=maker-Conservatory_Chirsutum.fna.gz.fasta_Chr2_2399624_2401963.fna-exonerate_protein2genome-gene-0.1-mRNA-1:1;Parent=maker-Conservatory_Chirsutum.fna.gz.fasta_Chr2_2399624_2401963.fna-exonerate_protein2genome-gene-0.1-mRNA-1
Chr2	maker	CDS	2400624	2400722	.	+	0	ID=maker-Conservatory_Chirsutum.fna.gz.fasta_Chr2_2399624_2401963.fna-exonerate_protein2genome-gene-0.1-mRNA-1:cds;Parent=maker-Conservatory_Chirsutum.fna.gz.fasta_Chr2_2399624_2401963.fna-exonerate_protein2genome-gene-0.1-mRNA-1
Chr2	maker	exon	2400823	2400966	.	+	.	ID=maker-Conservatory_Chirsutum.fna.gz.fasta_Chr2_2399624_2401963.fna-exonerate_protein2genome-gene-0.1-mRNA-1:2;Parent=maker-Conservatory_Chirsutum.fna.gz.fasta_Chr2_2399624_2401963.fna-exonerate_protein2genome-gene-0.1-mRNA-1
Chr2	maker	CDS	2400823	2400966	.	+	0	ID=maker-Conservatory_Chirsutum.fna.gz.fasta_Chr2_2399624_2401963.fna-exonerate_protein2genome-gene-0.1-mRNA-1:cds;Parent=maker-Conservatory_Chirsutum.fna.gz.fasta_Chr2_2399624_2401963.fna-exonerate_protein2genome-gene-0.1-mRNA-1
Chr2	maker	CDS	8159766	8159909	.	+	0	ID=maker-Conservatory_Chirsutum.fna.gz.fasta_Chr2_8158766_8160879.fna-exonerate_protein2genome-gene-0.0-mRNA-1:cds;Parent=maker-Conservatory_Chirsutum.fna.gz.fasta_Chr2_8158766_8160879.fna-exonerate_protein2genome-gene-0.0-mRNA-1
Chr2	maker	exon	8159766	8159909	.	+	.	ID=maker-Conservatory_Chirsutum.fna.gz.fasta_Chr2_8158766_8160879.fna-exonerate_protein2genome-gene-0.0-mRNA-1:1;Parent=maker-Conservatory_Chirsutum.fna.gz.fasta_Chr2_8158766_8160879.fna-exonerate_protein2genome-gene-0.0-mRNA-1
Chr2	maker	mRNA	8159766	8159909	30.0224	+	.	ID=maker-Conservatory_Chirsutum.fna.gz.fasta_Chr2_8158766_8160879.fna-exonerate_protein2genome-gene-0.0-mRNA-1;Parent=maker-Conservatory_Chirsutum.fna.gz.fasta_Chr2_8158766_8160879.fna-exonerate_protein2genome-gene-0.0;Name=maker-Conservatory_Chirsutum.fna.gz.fasta_Chr2_8158766_8160879.fna-exonerate_protein2genome-gene-0.0-mRNA-1;_AED=0.10;_eAED=0.10;_QI=0|-1|0|1|-1|0|1|0|47
Chr2	maker	gene	8159766	8159909	.	+	.	ID=maker-Conservatory_Chirsutum.fna.gz.fasta_Chr2_8158766_8160879.fna-exonerate_protein2genome-gene-0.0;Name=maker-Conservatory_Chirsutum.fna.gz.fasta_Chr2_8158766_8160879.fna-exonerate_protein2genome-gene-0.0
Chr2	maker	exon	10020279	10020417	.	+	.	ID=maker-Conservatory_Chirsutum.fna.gz.fasta_Chr2_10019057_10021669.fna-exonerate_protein2genome-gene-0.0-mRNA-1:1;Parent=maker-Conservatory_Chirsutum.fna.gz.fasta_Chr2_10019057_10021669.fna-exonerate_protein2genome-gene-0.0-mRNA-1
Chr2	maker	mRNA	10020279	10020648	66.3636	+	.	ID=maker-Conservatory_Chirsutum.fna.gz.fasta_Chr2_10019057_10021669.fna-exonerate_protein2genome-gene-0.0-mRNA-1;Parent=maker-Conservatory_Chirsutum.fna.gz.fasta_Chr2_10019057_10021669.fna-exonerate_protein2genome-gene-0.0;Name=maker-Conservatory_Chirsutum.fna.gz.fasta_Chr2_10019057_10021669.fna-exonerate_protein2genome-gene-0.0-mRNA-1;_AED=0.26;_eAED=0.26;_QI=0|0|0|1|0|0.5|2|0|98
Chr2	maker	CDS	10020279	10020417	.	+	0	ID=maker-Conservatory_Chirsutum.fna.gz.fasta_Chr2_10019057_10021669.fna-exonerate_protein2genome-gene-0.0-mRNA-1:cds;Parent=maker-Conservatory_Chirsutum.fna.gz.fasta_Chr2_10019057_10021669.fna-exonerate_protein2genome-gene-0.0-mRNA-1
Chr2	maker	gene	10020279	10020648	.	+	.	ID=maker-Conservatory_Chirsutum.fna.gz.fasta_Chr2_10019057_10021669.fna-exonerate_protein2genome-gene-0.0;Name=maker-Conservatory_Chirsutum.fna.gz.fasta_Chr2_10019057_10021669.fna-exonerate_protein2genome-gene-0.0
Chr2	maker	CDS	10020491	10020648	.	+	2	ID=maker-Conservatory_Chirsutum.fna.gz.fasta_Chr2_10019057_10021669.fna-exonerate_protein2genome-gene-0.0-mRNA-1:cds;Parent=maker-Conservatory_Chirsutum.fna.gz.fasta_Chr2_10019057_10021669.fna-exonerate_protein2genome-gene-0.0-mRNA-1
Chr2	maker	exon	10020491	10020648	.	+	.	ID=maker-Conservatory_Chirsutum.fna.gz.fasta_Chr2_10019057_10021669.fna-exonerate_protein2genome-gene-0.0-mRNA-1:2;Parent=maker-Conservatory_Chirsutum.fna.gz.fasta_Chr2_10019057_10021669.fna-exonerate_protein2genome-gene-0.0-mRNA-1
Chr2	maker	CDS	10024190	10024295	.	+	0	ID=maker-Conservatory_Chirsutum.fna.gz.fasta_Chr2_10022997_10025754.fna-exonerate_protein2genome-gene-0.2-mRNA-1:cds;Parent=maker-Conservatory_Chirsutum.fna.gz.fasta_Chr2_10022997_10025754.fna-exonerate_protein2genome-gene-0.2-mRNA-1
Chr2	maker	mRNA	10024190	10024757	56.3175	+	.	ID=maker-Conservatory_Chirsutum.fna.gz.fasta_Chr2_10022997_10025754.fna-exonerate_protein2genome-gene-0.2-mRNA-1;Parent=maker-Conservatory_Chirsutum.fna.gz.fasta_Chr2_10022997_10025754.fna-exonerate_protein2genome-gene-0.2;Name=maker-Conservatory_Chirsutum.fna.gz.fasta_Chr2_10022997_10025754.fna-exonerate_protein2genome-gene-0.2-mRNA-1;_AED=0.27;_eAED=0.27;_QI=0|0|0|1|0|0|2|0|88
Chr2	maker	gene	10024190	10024757	.	+	.	ID=maker-Conservatory_Chirsutum.fna.gz.fasta_Chr2_10022997_10025754.fna-exonerate_protein2genome-gene-0.2;Name=maker-Conservatory_Chirsutum.fna.gz.fasta_Chr2_10022997_10025754.fna-exonerate_protein2genome-gene-0.2
Chr2	maker	exon	10024190	10024295	.	+	.	ID=maker-Conservatory_Chirsutum.fna.gz.fasta_Chr2_10022997_10025754.fna-exonerate_protein2genome-gene-0.2-mRNA-1:1;Parent=maker-Conservatory_Chirsutum.fna.gz.fasta_Chr2_10022997_10025754.fna-exonerate_protein2genome-gene-0.2-mRNA-1
Chr2	maker	CDS	10024597	10024757	.	+	2	ID=maker-Conservatory_Chirsutum.fna.gz.fasta_Chr2_10022997_10025754.fna-exonerate_protein2genome-gene-0.2-mRNA-1:cds;Parent=maker-Conservatory_Chirsutum.fna.gz.fasta_Chr2_10022997_10025754.fna-exonerate_protein2genome-gene-0.2-mRNA-1
Chr2	maker	exon	10024597	10024757	.	+	.	ID=maker-Conservatory_Chirsutum.fna.gz.fasta_Chr2_10022997_10025754.fna-exonerate_protein2genome-gene-0.2-mRNA-1:2;Parent=maker-Conservatory_Chirsutum.fna.gz.fasta_Chr2_10022997_10025754.fna-exonerate_protein2genome-gene-0.2-mRNA-1
Chr2	maker	CDS	10056704	10056815	.	+	0	ID=maker-Conservatory_Chirsutum.fna.gz.fasta_Chr2_10055695_10058067.fna-exonerate_protein2genome-gene-0.3-mRNA-1:cds;Parent=maker-Conservatory_Chirsutum.fna.gz.fasta_Chr2_10055695_10058067.fna-exonerate_protein2genome-gene-0.3-mRNA-1
Chr2	maker	mRNA	10056704	10057070	73.2636	+	.	ID=maker-Conservatory_Chirsutum.fna.gz.fasta_Chr2_10055695_10058067.fna-exonerate_protein2genome-gene-0.3-mRNA-1;Parent=maker-Conservatory_Chirsutum.fna.gz.fasta_Chr2_10055695_10058067.fna-exonerate_protein2genome-gene-0.3;Name=maker-Conservatory_Chirsutum.fna.gz.fasta_Chr2_10055695_10058067.fna-exonerate_protein2genome-gene-0.3-mRNA-1;_AED=0.11;_eAED=0.11;_QI=0|0|0|1|1|1|2|0|80
Chr2	maker	gene	10056704	10057070	.	+	.	ID=maker-Conservatory_Chirsutum.fna.gz.fasta_Chr2_10055695_10058067.fna-exonerate_protein2genome-gene-0.3;Name=maker-Conservatory_Chirsutum.fna.gz.fasta_Chr2_10055695_10058067.fna-exonerate_protein2genome-gene-0.3
Chr2	maker	exon	10056704	10056815	.	+	.	ID=maker-Conservatory_Chirsutum.fna.gz.fasta_Chr2_10055695_10058067.fna-exonerate_protein2genome-gene-0.3-mRNA-1:1;Parent=maker-Conservatory_Chirsutum.fna.gz.fasta_Chr2_10055695_10058067.fna-exonerate_protein2genome-gene-0.3-mRNA-1
Chr2	maker	CDS	10056940	10057070	.	+	2	ID=maker-Conservatory_Chirsutum.fna.gz.fasta_Chr2_10055695_10058067.fna-exonerate_protein2genome-gene-0.3-mRNA-1:cds;Parent=maker-Conservatory_Chirsutum.fna.gz.fasta_Chr2_10055695_10058067.fna-exonerate_protein2genome-gene-0.3-mRNA-1
Chr2	maker	exon	10056940	10057070	.	+	.	ID=maker-Conservatory_Chirsutum.fna.gz.fasta_Chr2_10055695_10058067.fna-exonerate_protein2genome-gene-0.3-mRNA-1:2;Parent=maker-Conservatory_Chirsutum.fna.gz.fasta_Chr2_10055695_10058067.fna-exonerate_protein2genome-gene-0.3-mRNA-1
Chr2	maker	CDS	10944929	10945072	.	-	0	ID=maker-Conservatory_Chirsutum.fna.gz.fasta_Chr2_10943997_10945938.fna-exonerate_protein2genome-gene-0.0-mRNA-1:cds;Parent=maker-Conservatory_Chirsutum.fna.gz.fasta_Chr2_10943997_10945938.fna-exonerate_protein2genome-gene-0.0-mRNA-1
Chr2	maker	exon	10944929	10945072	.	-	.	ID=maker-Conservatory_Chirsutum.fna.gz.fasta_Chr2_10943997_10945938.fna-exonerate_protein2genome-gene-0.0-mRNA-1:1;Parent=maker-Conservatory_Chirsutum.fna.gz.fasta_Chr2_10943997_10945938.fna-exonerate_protein2genome-gene-0.0-mRNA-1
Chr2	maker	mRNA	10944929	10945072	40.7418	-	.	ID=maker-Conservatory_Chirsutum.fna.gz.fasta_Chr2_10943997_10945938.fna-exonerate_protein2genome-gene-0.0-mRNA-1;Parent=maker-Conservatory_Chirsutum.fna.gz.fasta_Chr2_10943997_10945938.fna-exonerate_protein2genome-gene-0.0;Name=maker-Conservatory_Chirsutum.fna.gz.fasta_Chr2_10943997_10945938.fna-exonerate_protein2genome-gene-0.0-mRNA-1;_AED=0.12;_eAED=0.12;_QI=0|-1|0|1|-1|0|1|0|47
Chr2	maker	gene	10944929	10945072	.	-	.	ID=maker-Conservatory_Chirsutum.fna.gz.fasta_Chr2_10943997_10945938.fna-exonerate_protein2genome-gene-0.0;Name=maker-Conservatory_Chirsutum.fna.gz.fasta_Chr2_10943997_10945938.fna-exonerate_protein2genome-gene-0.0
Chr2	maker	gene	16212554	16213010	.	-	.	ID=snap_masked-Conservatory_Chirsutum.fna.gz.fasta_Chr2_16211968_16213624.fna-processed-gene-0.0;Name=snap_masked-Conservatory_Chirsutum.fna.gz.fasta_Chr2_16211968_16213624.fna-processed-gene-0.0
Chr2	maker	mRNA	16212554	16213010	.	-	.	ID=snap_masked-Conservatory_Chirsutum.fna.gz.fasta_Chr2_16211968_16213624.fna-processed-gene-0.0-mRNA-1;Parent=snap_masked-Conservatory_Chirsutum.fna.gz.fasta_Chr2_16211968_16213624.fna-processed-gene-0.0;Name=snap_masked-Conservatory_Chirsutum.fna.gz.fasta_Chr2_16211968_16213624.fna-processed-gene-0.0-mRNA-1;_AED=0.14;_eAED=0.19;_QI=0|0|0|0.5|1|1|2|0|133
Chr2	maker	exon	16212554	16212593	.	-	.	ID=snap_masked-Conservatory_Chirsutum.fna.gz.fasta_Chr2_16211968_16213624.fna-processed-gene-0.0-mRNA-1:1;Parent=snap_masked-Conservatory_Chirsutum.fna.gz.fasta_Chr2_16211968_16213624.fna-processed-gene-0.0-mRNA-1
Chr2	maker	CDS	16212554	16212593	.	-	1	ID=snap_masked-Conservatory_Chirsutum.fna.gz.fasta_Chr2_16211968_16213624.fna-processed-gene-0.0-mRNA-1:cds;Parent=snap_masked-Conservatory_Chirsutum.fna.gz.fasta_Chr2_16211968_16213624.fna-processed-gene-0.0-mRNA-1
Chr2	maker	exon	16212649	16213010	.	-	.	ID=snap_masked-Conservatory_Chirsutum.fna.gz.fasta_Chr2_16211968_16213624.fna-processed-gene-0.0-mRNA-1:2;Parent=snap_masked-Conservatory_Chirsutum.fna.gz.fasta_Chr2_16211968_16213624.fna-processed-gene-0.0-mRNA-1
Chr2	maker	CDS	16212649	16213010	.	-	0	ID=snap_masked-Conservatory_Chirsutum.fna.gz.fasta_Chr2_16211968_16213624.fna-processed-gene-0.0-mRNA-1:cds;Parent=snap_masked-Conservatory_Chirsutum.fna.gz.fasta_Chr2_16211968_16213624.fna-processed-gene-0.0-mRNA-1
Chr3	maker	gene	4341181	4341285	.	+	.	ID=maker-Conservatory_Chirsutum.fna.gz.fasta_Chr3_4339711_4346290.fna-exonerate_protein2genome-gene-0.1;Name=maker-Conservatory_Chirsutum.fna.gz.fasta_Chr3_4339711_4346290.fna-exonerate_protein2genome-gene-0.1
Chr3	maker	CDS	4341181	4341285	.	+	0	ID=maker-Conservatory_Chirsutum.fna.gz.fasta_Chr3_4339711_4346290.fna-exonerate_protein2genome-gene-0.1-mRNA-1:cds;Parent=maker-Conservatory_Chirsutum.fna.gz.fasta_Chr3_4339711_4346290.fna-exonerate_protein2genome-gene-0.1-mRNA-1
Chr3	maker	exon	4341181	4341285	.	+	.	ID=maker-Conservatory_Chirsutum.fna.gz.fasta_Chr3_4339711_4346290.fna-exonerate_protein2genome-gene-0.1-mRNA-1:1;Parent=maker-Conservatory_Chirsutum.fna.gz.fasta_Chr3_4339711_4346290.fna-exonerate_protein2genome-gene-0.1-mRNA-1
Chr3	maker	mRNA	4341181	4341285	39.1863	+	.	ID=maker-Conservatory_Chirsutum.fna.gz.fasta_Chr3_4339711_4346290.fna-exonerate_protein2genome-gene-0.1-mRNA-1;Parent=maker-Conservatory_Chirsutum.fna.gz.fasta_Chr3_4339711_4346290.fna-exonerate_protein2genome-gene-0.1;Name=maker-Conservatory_Chirsutum.fna.gz.fasta_Chr3_4339711_4346290.fna-exonerate_protein2genome-gene-0.1-mRNA-1;_AED=0.09;_eAED=0.09;_QI=0|-1|0|1|-1|0|1|0|34
Chr3	maker	gene	4342792	4342974	.	+	.	ID=maker-Conservatory_Chirsutum.fna.gz.fasta_Chr3_4339711_4346290.fna-exonerate_protein2genome-gene-0.2;Name=maker-Conservatory_Chirsutum.fna.gz.fasta_Chr3_4339711_4346290.fna-exonerate_protein2genome-gene-0.2
Chr3	maker	CDS	4342792	4342974	.	+	0	ID=maker-Conservatory_Chirsutum.fna.gz.fasta_Chr3_4339711_4346290.fna-exonerate_protein2genome-gene-0.2-mRNA-1:cds;Parent=maker-Conservatory_Chirsutum.fna.gz.fasta_Chr3_4339711_4346290.fna-exonerate_protein2genome-gene-0.2-mRNA-1
Chr3	maker	exon	4342792	4342974	.	+	.	ID=maker-Conservatory_Chirsutum.fna.gz.fasta_Chr3_4339711_4346290.fna-exonerate_protein2genome-gene-0.2-mRNA-1:1;Parent=maker-Conservatory_Chirsutum.fna.gz.fasta_Chr3_4339711_4346290.fna-exonerate_protein2genome-gene-0.2-mRNA-1
Chr3	maker	mRNA	4342792	4342974	42.075	+	.	ID=maker-Conservatory_Chirsutum.fna.gz.fasta_Chr3_4339711_4346290.fna-exonerate_protein2genome-gene-0.2-mRNA-1;Parent=maker-Conservatory_Chirsutum.fna.gz.fasta_Chr3_4339711_4346290.fna-exonerate_protein2genome-gene-0.2;Name=maker-Conservatory_Chirsutum.fna.gz.fasta_Chr3_4339711_4346290.fna-exonerate_protein2genome-gene-0.2-mRNA-1;_AED=0.07;_eAED=0.07;_QI=0|-1|0|1|-1|0|1|0|60
Chr3	maker	exon	4343928	4344027	.	+	.	ID=maker-Conservatory_Chirsutum.fna.gz.fasta_Chr3_4339711_4346290.fna-exonerate_protein2genome-gene-0.9-mRNA-1:1;Parent=maker-Conservatory_Chirsutum.fna.gz.fasta_Chr3_4339711_4346290.fna-exonerate_protein2genome-gene-0.9-mRNA-1
Chr3	maker	mRNA	4343928	4344472	77.8214	+	.	ID=maker-Conservatory_Chirsutum.fna.gz.fasta_Chr3_4339711_4346290.fna-exonerate_protein2genome-gene-0.9-mRNA-1;Parent=maker-Conservatory_Chirsutum.fna.gz.fasta_Chr3_4339711_4346290.fna-exonerate_protein2genome-gene-0.9;Name=maker-Conservatory_Chirsutum.fna.gz.fasta_Chr3_4339711_4346290.fna-exonerate_protein2genome-gene-0.9-mRNA-1;_AED=0.20;_eAED=0.20;_QI=0|0|0|1|0|0|2|0|71
Chr3	maker	CDS	4343928	4344027	.	+	0	ID=maker-Conservatory_Chirsutum.fna.gz.fasta_Chr3_4339711_4346290.fna-exonerate_protein2genome-gene-0.9-mRNA-1:cds;Parent=maker-Conservatory_Chirsutum.fna.gz.fasta_Chr3_4339711_4346290.fna-exonerate_protein2genome-gene-0.9-mRNA-1
Chr3	maker	gene	4343928	4344472	.	+	.	ID=maker-Conservatory_Chirsutum.fna.gz.fasta_Chr3_4339711_4346290.fna-exonerate_protein2genome-gene-0.9;Name=maker-Conservatory_Chirsutum.fna.gz.fasta_Chr3_4339711_4346290.fna-exonerate_protein2genome-gene-0.9
Chr3	maker	CDS	4344357	4344472	.	+	2	ID=maker-Conservatory_Chirsutum.fna.gz.fasta_Chr3_4339711_4346290.fna-exonerate_protein2genome-gene-0.9-mRNA-1:cds;Parent=maker-Conservatory_Chirsutum.fna.gz.fasta_Chr3_4339711_4346290.fna-exonerate_protein2genome-gene-0.9-mRNA-1
Chr3	maker	exon	4344357	4344472	.	+	.	ID=maker-Conservatory_Chirsutum.fna.gz.fasta_Chr3_4339711_4346290.fna-exonerate_protein2genome-gene-0.9-mRNA-1:2;Parent=maker-Conservatory_Chirsutum.fna.gz.fasta_Chr3_4339711_4346290.fna-exonerate_protein2genome-gene-0.9-mRNA-1
Chr3	maker	CDS	4345190	4345243	.	+	0	ID=maker-Conservatory_Chirsutum.fna.gz.fasta_Chr3_4339711_4346290.fna-exonerate_protein2genome-gene-0.13-mRNA-1:cds;Parent=maker-Conservatory_Chirsutum.fna.gz.fasta_Chr3_4339711_4346290.fna-exonerate_protein2genome-gene-0.13-mRNA-1
Chr3	maker	exon	4345190	4345243	.	+	.	ID=maker-Conservatory_Chirsutum.fna.gz.fasta_Chr3_4339711_4346290.fna-exonerate_protein2genome-gene-0.13-mRNA-1:1;Parent=maker-Conservatory_Chirsutum.fna.gz.fasta_Chr3_4339711_4346290.fna-exonerate_protein2genome-gene-0.13-mRNA-1
Chr3	maker	mRNA	4345190	4345243	33.8	+	.	ID=maker-Conservatory_Chirsutum.fna.gz.fasta_Chr3_4339711_4346290.fna-exonerate_protein2genome-gene-0.13-mRNA-1;Parent=maker-Conservatory_Chirsutum.fna.gz.fasta_Chr3_4339711_4346290.fna-exonerate_protein2genome-gene-0.13;Name=maker-Conservatory_Chirsutum.fna.gz.fasta_Chr3_4339711_4346290.fna-exonerate_protein2genome-gene-0.13-mRNA-1;_AED=0.29;_eAED=1.00;_QI=0|-1|0|1|-1|0|1|0|17
Chr3	maker	gene	4345190	4345243	.	+	.	ID=maker-Conservatory_Chirsutum.fna.gz.fasta_Chr3_4339711_4346290.fna-exonerate_protein2genome-gene-0.13;Name=maker-Conservatory_Chirsutum.fna.gz.fasta_Chr3_4339711_4346290.fna-exonerate_protein2genome-gene-0.13
Chr3	maker	exon	13126333	13126511	.	-	.	ID=maker-Conservatory_Chirsutum.fna.gz.fasta_Chr3_13125518_13127889.fna-snap-gene-0.0-mRNA-1:2;Parent=maker-Conservatory_Chirsutum.fna.gz.fasta_Chr3_13125518_13127889.fna-snap-gene-0.0-mRNA-1
Chr3	maker	mRNA	13126333	13126990	.	-	.	ID=maker-Conservatory_Chirsutum.fna.gz.fasta_Chr3_13125518_13127889.fna-snap-gene-0.0-mRNA-1;Parent=maker-Conservatory_Chirsutum.fna.gz.fasta_Chr3_13125518_13127889.fna-snap-gene-0.0;Name=maker-Conservatory_Chirsutum.fna.gz.fasta_Chr3_13125518_13127889.fna-snap-gene-0.0-mRNA-1;_AED=0.06;_eAED=0.06;_QI=0|0|0|1|0|0|2|0|93
Chr3	maker	CDS	13126333	13126511	.	-	2	ID=maker-Conservatory_Chirsutum.fna.gz.fasta_Chr3_13125518_13127889.fna-snap-gene-0.0-mRNA-1:cds;Parent=maker-Conservatory_Chirsutum.fna.gz.fasta_Chr3_13125518_13127889.fna-snap-gene-0.0-mRNA-1
Chr3	maker	gene	13126333	13126990	.	-	.	ID=maker-Conservatory_Chirsutum.fna.gz.fasta_Chr3_13125518_13127889.fna-snap-gene-0.0;Name=maker-Conservatory_Chirsutum.fna.gz.fasta_Chr3_13125518_13127889.fna-snap-gene-0.0
Chr3	maker	exon	13126888	13126990	.	-	.	ID=maker-Conservatory_Chirsutum.fna.gz.fasta_Chr3_13125518_13127889.fna-snap-gene-0.0-mRNA-1:1;Parent=maker-Conservatory_Chirsutum.fna.gz.fasta_Chr3_13125518_13127889.fna-snap-gene-0.0-mRNA-1
Chr3	maker	CDS	13126888	13126990	.	-	0	ID=maker-Conservatory_Chirsutum.fna.gz.fasta_Chr3_13125518_13127889.fna-snap-gene-0.0-mRNA-1:cds;Parent=maker-Conservatory_Chirsutum.fna.gz.fasta_Chr3_13125518_13127889.fna-snap-gene-0.0-mRNA-1
Chr4	maker	CDS	5590109	5590208	.	+	0	ID=maker-Conservatory_Chirsutum.fna.gz.fasta_Chr4_5589322_5591372.fna-exonerate_protein2genome-gene-0.0-mRNA-1:cds;Parent=maker-Conservatory_Chirsutum.fna.gz.fasta_Chr4_5589322_5591372.fna-exonerate_protein2genome-gene-0.0-mRNA-1
Chr4	maker	exon	5590109	5590208	.	+	.	ID=maker-Conservatory_Chirsutum.fna.gz.fasta_Chr4_5589322_5591372.fna-exonerate_protein2genome-gene-0.0-mRNA-1:1;Parent=maker-Conservatory_Chirsutum.fna.gz.fasta_Chr4_5589322_5591372.fna-exonerate_protein2genome-gene-0.0-mRNA-1
Chr4	maker	gene	5590109	5590375	.	+	.	ID=maker-Conservatory_Chirsutum.fna.gz.fasta_Chr4_5589322_5591372.fna-exonerate_protein2genome-gene-0.0;Name=maker-Conservatory_Chirsutum.fna.gz.fasta_Chr4_5589322_5591372.fna-exonerate_protein2genome-gene-0.0
Chr4	maker	mRNA	5590109	5590375	78.1	+	.	ID=maker-Conservatory_Chirsutum.fna.gz.fasta_Chr4_5589322_5591372.fna-exonerate_protein2genome-gene-0.0-mRNA-1;Parent=maker-Conservatory_Chirsutum.fna.gz.fasta_Chr4_5589322_5591372.fna-exonerate_protein2genome-gene-0.0;Name=maker-Conservatory_Chirsutum.fna.gz.fasta_Chr4_5589322_5591372.fna-exonerate_protein2genome-gene-0.0-mRNA-1;_AED=0.23;_eAED=0.23;_QI=0|0|0|1|0|0|2|0|50
Chr4	maker	CDS	5590323	5590375	.	+	2	ID=maker-Conservatory_Chirsutum.fna.gz.fasta_Chr4_5589322_5591372.fna-exonerate_protein2genome-gene-0.0-mRNA-1:cds;Parent=maker-Conservatory_Chirsutum.fna.gz.fasta_Chr4_5589322_5591372.fna-exonerate_protein2genome-gene-0.0-mRNA-1
Chr4	maker	exon	5590323	5590375	.	+	.	ID=maker-Conservatory_Chirsutum.fna.gz.fasta_Chr4_5589322_5591372.fna-exonerate_protein2genome-gene-0.0-mRNA-1:2;Parent=maker-Conservatory_Chirsutum.fna.gz.fasta_Chr4_5589322_5591372.fna-exonerate_protein2genome-gene-0.0-mRNA-1
Chr4	maker	CDS	5647772	5647885	.	+	0	ID=maker-Conservatory_Chirsutum.fna.gz.fasta_Chr4_5646772_5648879.fna-exonerate_protein2genome-gene-0.0-mRNA-1:cds;Parent=maker-Conservatory_Chirsutum.fna.gz.fasta_Chr4_5646772_5648879.fna-exonerate_protein2genome-gene-0.0-mRNA-1
Chr4	maker	exon	5647772	5647885	.	+	.	ID=maker-Conservatory_Chirsutum.fna.gz.fasta_Chr4_5646772_5648879.fna-exonerate_protein2genome-gene-0.0-mRNA-1:1;Parent=maker-Conservatory_Chirsutum.fna.gz.fasta_Chr4_5646772_5648879.fna-exonerate_protein2genome-gene-0.0-mRNA-1
Chr4	maker	mRNA	5647772	5647885	38.6982	+	.	ID=maker-Conservatory_Chirsutum.fna.gz.fasta_Chr4_5646772_5648879.fna-exonerate_protein2genome-gene-0.0-mRNA-1;Parent=maker-Conservatory_Chirsutum.fna.gz.fasta_Chr4_5646772_5648879.fna-exonerate_protein2genome-gene-0.0;Name=maker-Conservatory_Chirsutum.fna.gz.fasta_Chr4_5646772_5648879.fna-exonerate_protein2genome-gene-0.0-mRNA-1;_AED=0.05;_eAED=0.05;_QI=0|-1|0|1|-1|0|1|0|37
Chr4	maker	gene	5647772	5647885	.	+	.	ID=maker-Conservatory_Chirsutum.fna.gz.fasta_Chr4_5646772_5648879.fna-exonerate_protein2genome-gene-0.0;Name=maker-Conservatory_Chirsutum.fna.gz.fasta_Chr4_5646772_5648879.fna-exonerate_protein2genome-gene-0.0
Chr4	maker	gene	5650559	5650666	.	+	.	ID=maker-Conservatory_Chirsutum.fna.gz.fasta_Chr4_5649559_5651788.fna-exonerate_protein2genome-gene-0.0;Name=maker-Conservatory_Chirsutum.fna.gz.fasta_Chr4_5649559_5651788.fna-exonerate_protein2genome-gene-0.0
Chr4	maker	CDS	5650559	5650666	.	+	0	ID=maker-Conservatory_Chirsutum.fna.gz.fasta_Chr4_5649559_5651788.fna-exonerate_protein2genome-gene-0.0-mRNA-1:cds;Parent=maker-Conservatory_Chirsutum.fna.gz.fasta_Chr4_5649559_5651788.fna-exonerate_protein2genome-gene-0.0-mRNA-1
Chr4	maker	exon	5650559	5650666	.	+	.	ID=maker-Conservatory_Chirsutum.fna.gz.fasta_Chr4_5649559_5651788.fna-exonerate_protein2genome-gene-0.0-mRNA-1:1;Parent=maker-Conservatory_Chirsutum.fna.gz.fasta_Chr4_5649559_5651788.fna-exonerate_protein2genome-gene-0.0-mRNA-1
Chr4	maker	mRNA	5650559	5650666	50.8404	+	.	ID=maker-Conservatory_Chirsutum.fna.gz.fasta_Chr4_5649559_5651788.fna-exonerate_protein2genome-gene-0.0-mRNA-1;Parent=maker-Conservatory_Chirsutum.fna.gz.fasta_Chr4_5649559_5651788.fna-exonerate_protein2genome-gene-0.0;Name=maker-Conservatory_Chirsutum.fna.gz.fasta_Chr4_5649559_5651788.fna-exonerate_protein2genome-gene-0.0-mRNA-1;_AED=0.11;_eAED=0.18;_QI=0|-1|0|1|-1|0|1|0|35
Chr4	maker	mRNA	7656767	7656880	45.6592	-	.	ID=maker-Conservatory_Chirsutum.fna.gz.fasta_Chr4_7655480_7657788.fna-exonerate_protein2genome-gene-0.0-mRNA-1;Parent=maker-Conservatory_Chirsutum.fna.gz.fasta_Chr4_7655480_7657788.fna-exonerate_protein2genome-gene-0.0;Name=maker-Conservatory_Chirsutum.fna.gz.fasta_Chr4_7655480_7657788.fna-exonerate_protein2genome-gene-0.0-mRNA-1;_AED=0.19;_eAED=0.19;_QI=0|-1|0|1|-1|0|1|0|37
Chr4	maker	CDS	7656767	7656880	.	-	0	ID=maker-Conservatory_Chirsutum.fna.gz.fasta_Chr4_7655480_7657788.fna-exonerate_protein2genome-gene-0.0-mRNA-1:cds;Parent=maker-Conservatory_Chirsutum.fna.gz.fasta_Chr4_7655480_7657788.fna-exonerate_protein2genome-gene-0.0-mRNA-1
Chr4	maker	gene	7656767	7656880	.	-	.	ID=maker-Conservatory_Chirsutum.fna.gz.fasta_Chr4_7655480_7657788.fna-exonerate_protein2genome-gene-0.0;Name=maker-Conservatory_Chirsutum.fna.gz.fasta_Chr4_7655480_7657788.fna-exonerate_protein2genome-gene-0.0
Chr4	maker	exon	7656767	7656880	.	-	.	ID=maker-Conservatory_Chirsutum.fna.gz.fasta_Chr4_7655480_7657788.fna-exonerate_protein2genome-gene-0.0-mRNA-1:1;Parent=maker-Conservatory_Chirsutum.fna.gz.fasta_Chr4_7655480_7657788.fna-exonerate_protein2genome-gene-0.0-mRNA-1
Chr6	maker	CDS	2999636	2999780	.	-	1	ID=maker-Conservatory_Chirsutum.fna.gz.fasta_Chr6_2998740_3002873.fna-exonerate_protein2genome-gene-0.3-mRNA-1:cds;Parent=maker-Conservatory_Chirsutum.fna.gz.fasta_Chr6_2998740_3002873.fna-exonerate_protein2genome-gene-0.3-mRNA-1
Chr6	maker	exon	2999636	2999780	.	-	.	ID=maker-Conservatory_Chirsutum.fna.gz.fasta_Chr6_2998740_3002873.fna-exonerate_protein2genome-gene-0.3-mRNA-1:2;Parent=maker-Conservatory_Chirsutum.fna.gz.fasta_Chr6_2998740_3002873.fna-exonerate_protein2genome-gene-0.3-mRNA-1
Chr6	maker	mRNA	2999636	3000686	56.7	-	.	ID=maker-Conservatory_Chirsutum.fna.gz.fasta_Chr6_2998740_3002873.fna-exonerate_protein2genome-gene-0.3-mRNA-1;Parent=maker-Conservatory_Chirsutum.fna.gz.fasta_Chr6_2998740_3002873.fna-exonerate_protein2genome-gene-0.3;Name=maker-Conservatory_Chirsutum.fna.gz.fasta_Chr6_2998740_3002873.fna-exonerate_protein2genome-gene-0.3-mRNA-1;_AED=0.24;_eAED=0.24;_QI=0|0|0|1|0|0|2|0|90
Chr6	maker	gene	2999636	3000686	.	-	.	ID=maker-Conservatory_Chirsutum.fna.gz.fasta_Chr6_2998740_3002873.fna-exonerate_protein2genome-gene-0.3;Name=maker-Conservatory_Chirsutum.fna.gz.fasta_Chr6_2998740_3002873.fna-exonerate_protein2genome-gene-0.3
Chr6	maker	CDS	3000559	3000686	.	-	0	ID=maker-Conservatory_Chirsutum.fna.gz.fasta_Chr6_2998740_3002873.fna-exonerate_protein2genome-gene-0.3-mRNA-1:cds;Parent=maker-Conservatory_Chirsutum.fna.gz.fasta_Chr6_2998740_3002873.fna-exonerate_protein2genome-gene-0.3-mRNA-1
Chr6	maker	exon	3000559	3000686	.	-	.	ID=maker-Conservatory_Chirsutum.fna.gz.fasta_Chr6_2998740_3002873.fna-exonerate_protein2genome-gene-0.3-mRNA-1:1;Parent=maker-Conservatory_Chirsutum.fna.gz.fasta_Chr6_2998740_3002873.fna-exonerate_protein2genome-gene-0.3-mRNA-1
Chr6	maker	CDS	3022191	3022273	.	-	2	ID=maker-Conservatory_Chirsutum.fna.gz.fasta_Chr6_3021274_3023935.fna-exonerate_protein2genome-gene-0.0-mRNA-1:cds;Parent=maker-Conservatory_Chirsutum.fna.gz.fasta_Chr6_3021274_3023935.fna-exonerate_protein2genome-gene-0.0-mRNA-1
Chr6	maker	mRNA	3022191	3022468	44.5061	-	.	ID=maker-Conservatory_Chirsutum.fna.gz.fasta_Chr6_3021274_3023935.fna-exonerate_protein2genome-gene-0.0-mRNA-1;Parent=maker-Conservatory_Chirsutum.fna.gz.fasta_Chr6_3021274_3023935.fna-exonerate_protein2genome-gene-0.0;Name=maker-Conservatory_Chirsutum.fna.gz.fasta_Chr6_3021274_3023935.fna-exonerate_protein2genome-gene-0.0-mRNA-1;_AED=0.12;_eAED=0.12;_QI=0|0|0|1|0|0|2|0|48
Chr6	maker	gene	3022191	3022468	.	-	.	ID=maker-Conservatory_Chirsutum.fna.gz.fasta_Chr6_3021274_3023935.fna-exonerate_protein2genome-gene-0.0;Name=maker-Conservatory_Chirsutum.fna.gz.fasta_Chr6_3021274_3023935.fna-exonerate_protein2genome-gene-0.0
Chr6	maker	exon	3022191	3022273	.	-	.	ID=maker-Conservatory_Chirsutum.fna.gz.fasta_Chr6_3021274_3023935.fna-exonerate_protein2genome-gene-0.0-mRNA-1:2;Parent=maker-Conservatory_Chirsutum.fna.gz.fasta_Chr6_3021274_3023935.fna-exonerate_protein2genome-gene-0.0-mRNA-1
Chr6	maker	CDS	3022405	3022468	.	-	0	ID=maker-Conservatory_Chirsutum.fna.gz.fasta_Chr6_3021274_3023935.fna-exonerate_protein2genome-gene-0.0-mRNA-1:cds;Parent=maker-Conservatory_Chirsutum.fna.gz.fasta_Chr6_3021274_3023935.fna-exonerate_protein2genome-gene-0.0-mRNA-1
Chr6	maker	exon	3022405	3022468	.	-	.	ID=maker-Conservatory_Chirsutum.fna.gz.fasta_Chr6_3021274_3023935.fna-exonerate_protein2genome-gene-0.0-mRNA-1:1;Parent=maker-Conservatory_Chirsutum.fna.gz.fasta_Chr6_3021274_3023935.fna-exonerate_protein2genome-gene-0.0-mRNA-1
Chr6	maker	exon	3067446	3067568	.	-	.	ID=maker-Conservatory_Chirsutum.fna.gz.fasta_Chr6_3066547_3068470.fna-exonerate_protein2genome-gene-0.0-mRNA-1:1;Parent=maker-Conservatory_Chirsutum.fna.gz.fasta_Chr6_3066547_3068470.fna-exonerate_protein2genome-gene-0.0-mRNA-1
Chr6	maker	gene	3067446	3067568	.	-	.	ID=maker-Conservatory_Chirsutum.fna.gz.fasta_Chr6_3066547_3068470.fna-exonerate_protein2genome-gene-0.0;Name=maker-Conservatory_Chirsutum.fna.gz.fasta_Chr6_3066547_3068470.fna-exonerate_protein2genome-gene-0.0
Chr6	maker	CDS	3067446	3067568	.	-	0	ID=maker-Conservatory_Chirsutum.fna.gz.fasta_Chr6_3066547_3068470.fna-exonerate_protein2genome-gene-0.0-mRNA-1:cds;Parent=maker-Conservatory_Chirsutum.fna.gz.fasta_Chr6_3066547_3068470.fna-exonerate_protein2genome-gene-0.0-mRNA-1
Chr6	maker	mRNA	3067446	3067568	29.3872	-	.	ID=maker-Conservatory_Chirsutum.fna.gz.fasta_Chr6_3066547_3068470.fna-exonerate_protein2genome-gene-0.0-mRNA-1;Parent=maker-Conservatory_Chirsutum.fna.gz.fasta_Chr6_3066547_3068470.fna-exonerate_protein2genome-gene-0.0;Name=maker-Conservatory_Chirsutum.fna.gz.fasta_Chr6_3066547_3068470.fna-exonerate_protein2genome-gene-0.0-mRNA-1;_AED=0.05;_eAED=0.05;_QI=0|-1|0|1|-1|0|1|0|40
Chr6	maker	gene	3114756	3114881	.	-	.	ID=maker-Conservatory_Chirsutum.fna.gz.fasta_Chr6_3113839_3115783.fna-exonerate_protein2genome-gene-0.0;Name=maker-Conservatory_Chirsutum.fna.gz.fasta_Chr6_3113839_3115783.fna-exonerate_protein2genome-gene-0.0
Chr6	maker	mRNA	3114756	3114881	36.4838	-	.	ID=maker-Conservatory_Chirsutum.fna.gz.fasta_Chr6_3113839_3115783.fna-exonerate_protein2genome-gene-0.0-mRNA-1;Parent=maker-Conservatory_Chirsutum.fna.gz.fasta_Chr6_3113839_3115783.fna-exonerate_protein2genome-gene-0.0;Name=maker-Conservatory_Chirsutum.fna.gz.fasta_Chr6_3113839_3115783.fna-exonerate_protein2genome-gene-0.0-mRNA-1;_AED=0.02;_eAED=0.02;_QI=0|-1|0|1|-1|0|1|0|41
Chr6	maker	exon	3114756	3114881	.	-	.	ID=maker-Conservatory_Chirsutum.fna.gz.fasta_Chr6_3113839_3115783.fna-exonerate_protein2genome-gene-0.0-mRNA-1:1;Parent=maker-Conservatory_Chirsutum.fna.gz.fasta_Chr6_3113839_3115783.fna-exonerate_protein2genome-gene-0.0-mRNA-1
Chr6	maker	CDS	3114756	3114881	.	-	0	ID=maker-Conservatory_Chirsutum.fna.gz.fasta_Chr6_3113839_3115783.fna-exonerate_protein2genome-gene-0.0-mRNA-1:cds;Parent=maker-Conservatory_Chirsutum.fna.gz.fasta_Chr6_3113839_3115783.fna-exonerate_protein2genome-gene-0.0-mRNA-1
Chr6	maker	gene	3120166	3120485	.	-	.	ID=maker-Conservatory_Chirsutum.fna.gz.fasta_Chr6_3119267_3121444.fna-snap-gene-0.3;Name=maker-Conservatory_Chirsutum.fna.gz.fasta_Chr6_3119267_3121444.fna-snap-gene-0.3
Chr6	maker	mRNA	3120166	3120485	.	-	.	ID=maker-Conservatory_Chirsutum.fna.gz.fasta_Chr6_3119267_3121444.fna-snap-gene-0.3-mRNA-1;Parent=maker-Conservatory_Chirsutum.fna.gz.fasta_Chr6_3119267_3121444.fna-snap-gene-0.3;Name=maker-Conservatory_Chirsutum.fna.gz.fasta_Chr6_3119267_3121444.fna-snap-gene-0.3-mRNA-1;_AED=0.20;_eAED=0.25;_QI=0|0|0|1|1|1|2|0|59
Chr6	maker	exon	3120166	3120269	.	-	.	ID=maker-Conservatory_Chirsutum.fna.gz.fasta_Chr6_3119267_3121444.fna-snap-gene-0.3-mRNA-1:1;Parent=maker-Conservatory_Chirsutum.fna.gz.fasta_Chr6_3119267_3121444.fna-snap-gene-0.3-mRNA-1
Chr6	maker	CDS	3120166	3120269	.	-	2	ID=maker-Conservatory_Chirsutum.fna.gz.fasta_Chr6_3119267_3121444.fna-snap-gene-0.3-mRNA-1:cds;Parent=maker-Conservatory_Chirsutum.fna.gz.fasta_Chr6_3119267_3121444.fna-snap-gene-0.3-mRNA-1
Chr6	maker	exon	3120410	3120485	.	-	.	ID=maker-Conservatory_Chirsutum.fna.gz.fasta_Chr6_3119267_3121444.fna-snap-gene-0.3-mRNA-1:2;Parent=maker-Conservatory_Chirsutum.fna.gz.fasta_Chr6_3119267_3121444.fna-snap-gene-0.3-mRNA-1
Chr6	maker	CDS	3120410	3120485	.	-	0	ID=maker-Conservatory_Chirsutum.fna.gz.fasta_Chr6_3119267_3121444.fna-snap-gene-0.3-mRNA-1:cds;Parent=maker-Conservatory_Chirsutum.fna.gz.fasta_Chr6_3119267_3121444.fna-snap-gene-0.3-mRNA-1
Chr6	maker	exon	3123199	3123324	.	-	.	ID=maker-Conservatory_Chirsutum.fna.gz.fasta_Chr6_3122258_3125384.fna-exonerate_protein2genome-gene-0.0-mRNA-1:1;Parent=maker-Conservatory_Chirsutum.fna.gz.fasta_Chr6_3122258_3125384.fna-exonerate_protein2genome-gene-0.0-mRNA-1
Chr6	maker	mRNA	3123199	3123324	40.02	-	.	ID=maker-Conservatory_Chirsutum.fna.gz.fasta_Chr6_3122258_3125384.fna-exonerate_protein2genome-gene-0.0-mRNA-1;Parent=maker-Conservatory_Chirsutum.fna.gz.fasta_Chr6_3122258_3125384.fna-exonerate_protein2genome-gene-0.0;Name=maker-Conservatory_Chirsutum.fna.gz.fasta_Chr6_3122258_3125384.fna-exonerate_protein2genome-gene-0.0-mRNA-1;_AED=0.17;_eAED=0.17;_QI=0|-1|0|1|-1|0|1|0|41
Chr6	maker	gene	3123199	3123324	.	-	.	ID=maker-Conservatory_Chirsutum.fna.gz.fasta_Chr6_3122258_3125384.fna-exonerate_protein2genome-gene-0.0;Name=maker-Conservatory_Chirsutum.fna.gz.fasta_Chr6_3122258_3125384.fna-exonerate_protein2genome-gene-0.0
Chr6	maker	CDS	3123199	3123324	.	-	0	ID=maker-Conservatory_Chirsutum.fna.gz.fasta_Chr6_3122258_3125384.fna-exonerate_protein2genome-gene-0.0-mRNA-1:cds;Parent=maker-Conservatory_Chirsutum.fna.gz.fasta_Chr6_3122258_3125384.fna-exonerate_protein2genome-gene-0.0-mRNA-1
Chr6	maker	mRNA	8695036	8695875	89.6196	+	.	ID=maker-Conservatory_Chirsutum.fna.gz.fasta_Chr6_8694036_8696863.fna-exonerate_protein2genome-gene-0.0-mRNA-1;Parent=maker-Conservatory_Chirsutum.fna.gz.fasta_Chr6_8694036_8696863.fna-exonerate_protein2genome-gene-0.0;Name=maker-Conservatory_Chirsutum.fna.gz.fasta_Chr6_8694036_8696863.fna-exonerate_protein2genome-gene-0.0-mRNA-1;_AED=0.17;_eAED=0.17;_QI=0|0|0|1|0|0|2|0|77
Chr6	maker	gene	8695036	8695875	.	+	.	ID=maker-Conservatory_Chirsutum.fna.gz.fasta_Chr6_8694036_8696863.fna-exonerate_protein2genome-gene-0.0;Name=maker-Conservatory_Chirsutum.fna.gz.fasta_Chr6_8694036_8696863.fna-exonerate_protein2genome-gene-0.0
Chr6	maker	exon	8695036	8695144	.	+	.	ID=maker-Conservatory_Chirsutum.fna.gz.fasta_Chr6_8694036_8696863.fna-exonerate_protein2genome-gene-0.0-mRNA-1:1;Parent=maker-Conservatory_Chirsutum.fna.gz.fasta_Chr6_8694036_8696863.fna-exonerate_protein2genome-gene-0.0-mRNA-1
Chr6	maker	CDS	8695036	8695144	.	+	0	ID=maker-Conservatory_Chirsutum.fna.gz.fasta_Chr6_8694036_8696863.fna-exonerate_protein2genome-gene-0.0-mRNA-1:cds;Parent=maker-Conservatory_Chirsutum.fna.gz.fasta_Chr6_8694036_8696863.fna-exonerate_protein2genome-gene-0.0-mRNA-1
Chr6	maker	exon	8695751	8695875	.	+	.	ID=maker-Conservatory_Chirsutum.fna.gz.fasta_Chr6_8694036_8696863.fna-exonerate_protein2genome-gene-0.0-mRNA-1:2;Parent=maker-Conservatory_Chirsutum.fna.gz.fasta_Chr6_8694036_8696863.fna-exonerate_protein2genome-gene-0.0-mRNA-1
Chr6	maker	CDS	8695751	8695875	.	+	2	ID=maker-Conservatory_Chirsutum.fna.gz.fasta_Chr6_8694036_8696863.fna-exonerate_protein2genome-gene-0.0-mRNA-1:cds;Parent=maker-Conservatory_Chirsutum.fna.gz.fasta_Chr6_8694036_8696863.fna-exonerate_protein2genome-gene-0.0-mRNA-1
Chr7	maker	CDS	3289594	3289752	.	+	0	ID=maker-Conservatory_Chirsutum.fna.gz.fasta_Chr7_3288513_3290800.fna-exonerate_protein2genome-gene-0.1-mRNA-1:cds;Parent=maker-Conservatory_Chirsutum.fna.gz.fasta_Chr7_3288513_3290800.fna-exonerate_protein2genome-gene-0.1-mRNA-1
Chr7	maker	exon	3289594	3289752	.	+	.	ID=maker-Conservatory_Chirsutum.fna.gz.fasta_Chr7_3288513_3290800.fna-exonerate_protein2genome-gene-0.1-mRNA-1:1;Parent=maker-Conservatory_Chirsutum.fna.gz.fasta_Chr7_3288513_3290800.fna-exonerate_protein2genome-gene-0.1-mRNA-1
Chr7	maker	mRNA	3289594	3289752	35.6713	+	.	ID=maker-Conservatory_Chirsutum.fna.gz.fasta_Chr7_3288513_3290800.fna-exonerate_protein2genome-gene-0.1-mRNA-1;Parent=maker-Conservatory_Chirsutum.fna.gz.fasta_Chr7_3288513_3290800.fna-exonerate_protein2genome-gene-0.1;Name=maker-Conservatory_Chirsutum.fna.gz.fasta_Chr7_3288513_3290800.fna-exonerate_protein2genome-gene-0.1-mRNA-1;_AED=0.18;_eAED=0.18;_QI=0|-1|0|1|-1|0|1|0|52
Chr7	maker	gene	3289594	3289752	.	+	.	ID=maker-Conservatory_Chirsutum.fna.gz.fasta_Chr7_3288513_3290800.fna-exonerate_protein2genome-gene-0.1;Name=maker-Conservatory_Chirsutum.fna.gz.fasta_Chr7_3288513_3290800.fna-exonerate_protein2genome-gene-0.1
Chr7	maker	CDS	12706138	12706185	.	+	0	ID=maker-Conservatory_Chirsutum.fna.gz.fasta_Chr7_12704922_12707250.fna-exonerate_protein2genome-gene-0.0-mRNA-1:cds;Parent=maker-Conservatory_Chirsutum.fna.gz.fasta_Chr7_12704922_12707250.fna-exonerate_protein2genome-gene-0.0-mRNA-1
Chr7	maker	exon	12706138	12706185	.	+	.	ID=maker-Conservatory_Chirsutum.fna.gz.fasta_Chr7_12704922_12707250.fna-exonerate_protein2genome-gene-0.0-mRNA-1:1;Parent=maker-Conservatory_Chirsutum.fna.gz.fasta_Chr7_12704922_12707250.fna-exonerate_protein2genome-gene-0.0-mRNA-1
Chr7	maker	gene	12706138	12706185	.	+	.	ID=maker-Conservatory_Chirsutum.fna.gz.fasta_Chr7_12704922_12707250.fna-exonerate_protein2genome-gene-0.0;Name=maker-Conservatory_Chirsutum.fna.gz.fasta_Chr7_12704922_12707250.fna-exonerate_protein2genome-gene-0.0
Chr7	maker	mRNA	12706138	12706185	31.7206	+	.	ID=maker-Conservatory_Chirsutum.fna.gz.fasta_Chr7_12704922_12707250.fna-exonerate_protein2genome-gene-0.0-mRNA-1;Parent=maker-Conservatory_Chirsutum.fna.gz.fasta_Chr7_12704922_12707250.fna-exonerate_protein2genome-gene-0.0;Name=maker-Conservatory_Chirsutum.fna.gz.fasta_Chr7_12704922_12707250.fna-exonerate_protein2genome-gene-0.0-mRNA-1;_AED=0.37;_eAED=1.00;_QI=0|-1|0|1|-1|0|1|0|15
Chr7	maker	exon	15688502	15688587	.	-	.	ID=snap_masked-Conservatory_Chirsutum.fna.gz.fasta_Chr7_15687585_15689538.fna-processed-gene-0.1-mRNA-1:1;Parent=snap_masked-Conservatory_Chirsutum.fna.gz.fasta_Chr7_15687585_15689538.fna-processed-gene-0.1-mRNA-1
Chr7	maker	CDS	15688502	15688587	.	-	2	ID=snap_masked-Conservatory_Chirsutum.fna.gz.fasta_Chr7_15687585_15689538.fna-processed-gene-0.1-mRNA-1:cds;Parent=snap_masked-Conservatory_Chirsutum.fna.gz.fasta_Chr7_15687585_15689538.fna-processed-gene-0.1-mRNA-1
Chr7	maker	gene	15688502	15688783	.	-	.	ID=snap_masked-Conservatory_Chirsutum.fna.gz.fasta_Chr7_15687585_15689538.fna-processed-gene-0.1;Name=snap_masked-Conservatory_Chirsutum.fna.gz.fasta_Chr7_15687585_15689538.fna-processed-gene-0.1
Chr7	maker	mRNA	15688502	15688783	.	-	.	ID=snap_masked-Conservatory_Chirsutum.fna.gz.fasta_Chr7_15687585_15689538.fna-processed-gene-0.1-mRNA-1;Parent=snap_masked-Conservatory_Chirsutum.fna.gz.fasta_Chr7_15687585_15689538.fna-processed-gene-0.1;Name=snap_masked-Conservatory_Chirsutum.fna.gz.fasta_Chr7_15687585_15689538.fna-processed-gene-0.1-mRNA-1;_AED=0.16;_eAED=0.16;_QI=0|0|0|1|1|1|2|0|65
Chr7	maker	exon	15688672	15688783	.	-	.	ID=snap_masked-Conservatory_Chirsutum.fna.gz.fasta_Chr7_15687585_15689538.fna-processed-gene-0.1-mRNA-1:2;Parent=snap_masked-Conservatory_Chirsutum.fna.gz.fasta_Chr7_15687585_15689538.fna-processed-gene-0.1-mRNA-1
Chr7	maker	CDS	15688672	15688783	.	-	0	ID=snap_masked-Conservatory_Chirsutum.fna.gz.fasta_Chr7_15687585_15689538.fna-processed-gene-0.1-mRNA-1:cds;Parent=snap_masked-Conservatory_Chirsutum.fna.gz.fasta_Chr7_15687585_15689538.fna-processed-gene-0.1-mRNA-1
Chr7	maker	CDS	23106251	23106372	.	-	2	ID=maker-Conservatory_Chirsutum.fna.gz.fasta_Chr7_23105358_23107703.fna-exonerate_protein2genome-gene-0.1-mRNA-1:cds;Parent=maker-Conservatory_Chirsutum.fna.gz.fasta_Chr7_23105358_23107703.fna-exonerate_protein2genome-gene-0.1-mRNA-1
Chr7	maker	gene	23106251	23106777	.	-	.	ID=maker-Conservatory_Chirsutum.fna.gz.fasta_Chr7_23105358_23107703.fna-exonerate_protein2genome-gene-0.1;Name=maker-Conservatory_Chirsutum.fna.gz.fasta_Chr7_23105358_23107703.fna-exonerate_protein2genome-gene-0.1
Chr7	maker	mRNA	23106251	23106777	70.0131	-	.	ID=maker-Conservatory_Chirsutum.fna.gz.fasta_Chr7_23105358_23107703.fna-exonerate_protein2genome-gene-0.1-mRNA-1;Parent=maker-Conservatory_Chirsutum.fna.gz.fasta_Chr7_23105358_23107703.fna-exonerate_protein2genome-gene-0.1;Name=maker-Conservatory_Chirsutum.fna.gz.fasta_Chr7_23105358_23107703.fna-exonerate_protein2genome-gene-0.1-mRNA-1;_AED=0.06;_eAED=0.07;_QI=0|0|0|1|0|0|2|0|74
Chr7	maker	exon	23106251	23106372	.	-	.	ID=maker-Conservatory_Chirsutum.fna.gz.fasta_Chr7_23105358_23107703.fna-exonerate_protein2genome-gene-0.1-mRNA-1:2;Parent=maker-Conservatory_Chirsutum.fna.gz.fasta_Chr7_23105358_23107703.fna-exonerate_protein2genome-gene-0.1-mRNA-1
Chr7	maker	CDS	23106675	23106777	.	-	0	ID=maker-Conservatory_Chirsutum.fna.gz.fasta_Chr7_23105358_23107703.fna-exonerate_protein2genome-gene-0.1-mRNA-1:cds;Parent=maker-Conservatory_Chirsutum.fna.gz.fasta_Chr7_23105358_23107703.fna-exonerate_protein2genome-gene-0.1-mRNA-1
Chr7	maker	exon	23106675	23106777	.	-	.	ID=maker-Conservatory_Chirsutum.fna.gz.fasta_Chr7_23105358_23107703.fna-exonerate_protein2genome-gene-0.1-mRNA-1:1;Parent=maker-Conservatory_Chirsutum.fna.gz.fasta_Chr7_23105358_23107703.fna-exonerate_protein2genome-gene-0.1-mRNA-1
Chr7	maker	mRNA	23110650	23110998	54.924	-	.	ID=maker-Conservatory_Chirsutum.fna.gz.fasta_Chr7_23109763_23111924.fna-exonerate_protein2genome-gene-0.0-mRNA-1;Parent=maker-Conservatory_Chirsutum.fna.gz.fasta_Chr7_23109763_23111924.fna-exonerate_protein2genome-gene-0.0;Name=maker-Conservatory_Chirsutum.fna.gz.fasta_Chr7_23109763_23111924.fna-exonerate_protein2genome-gene-0.0-mRNA-1;_AED=0.10;_eAED=0.10;_QI=0|0|0|1|0|0|2|0|75
Chr7	maker	CDS	23110650	23110771	.	-	2	ID=maker-Conservatory_Chirsutum.fna.gz.fasta_Chr7_23109763_23111924.fna-exonerate_protein2genome-gene-0.0-mRNA-1:cds;Parent=maker-Conservatory_Chirsutum.fna.gz.fasta_Chr7_23109763_23111924.fna-exonerate_protein2genome-gene-0.0-mRNA-1
Chr7	maker	exon	23110650	23110771	.	-	.	ID=maker-Conservatory_Chirsutum.fna.gz.fasta_Chr7_23109763_23111924.fna-exonerate_protein2genome-gene-0.0-mRNA-1:2;Parent=maker-Conservatory_Chirsutum.fna.gz.fasta_Chr7_23109763_23111924.fna-exonerate_protein2genome-gene-0.0-mRNA-1
Chr7	maker	gene	23110650	23110998	.	-	.	ID=maker-Conservatory_Chirsutum.fna.gz.fasta_Chr7_23109763_23111924.fna-exonerate_protein2genome-gene-0.0;Name=maker-Conservatory_Chirsutum.fna.gz.fasta_Chr7_23109763_23111924.fna-exonerate_protein2genome-gene-0.0
Chr7	maker	CDS	23110893	23110998	.	-	0	ID=maker-Conservatory_Chirsutum.fna.gz.fasta_Chr7_23109763_23111924.fna-exonerate_protein2genome-gene-0.0-mRNA-1:cds;Parent=maker-Conservatory_Chirsutum.fna.gz.fasta_Chr7_23109763_23111924.fna-exonerate_protein2genome-gene-0.0-mRNA-1
Chr7	maker	exon	23110893	23110998	.	-	.	ID=maker-Conservatory_Chirsutum.fna.gz.fasta_Chr7_23109763_23111924.fna-exonerate_protein2genome-gene-0.0-mRNA-1:1;Parent=maker-Conservatory_Chirsutum.fna.gz.fasta_Chr7_23109763_23111924.fna-exonerate_protein2genome-gene-0.0-mRNA-1

## Sheet: Supplementary Table 4
ID	PHATE_X	PHATE_Y	Dodeca	Pos_0	Pos_1	Pos_2	Pos_3	Pos_4	Pos_5	Pos_6	Pos_7	Pos_8	Pos_9	Pos_10	Pos_11	leiden	SP	neighbors_200_1	neighbors_200_2	neighbors_200_3	neighbors_400_1	neighbors_400_2	neighbors_400_3	neighbors_700_1	neighbors_700_2	neighbors_700_3	neighbors_1000_1	neighbors_1000_2	neighbors_1300_1	neighbors_1300_2	neighbors_1600_1	neighbors_1600_2	neighbors_1400_1	neighbors_1500_1	neighbors_1700_1	neighbors_1800_1	neighbors_1900_1	neighbors_2000_1	neighbors_3000_1	neighbors_4000_1	neighbors_5000_1	neighbors_8500_1	neighbors_10500_1
Raphanus_GCA_029531685.1_APGP_CSIRO_Rrap_0.1_genomic.fna_CM055950.1_31851715_31854476.fna	0.013175695527329246	-0.0153823	RVSLGGPDPQHH	R	V	S	L	G	G	P	D	P	Q	H	H	1	Yes	0	0	0	1	0	0	1	0	0	1	0	2	0	2	0	2	2	2	2	2	2	2	1	1	1	1
Raphanus_GCA_029531685.1_APGP_CSIRO_Rrap_0.1_genomic.fna_JAPWFF010000714.1_7684_10971.fna	-0.00742516	-0.00252058	RIVPSGPNPLHH	R	I	V	P	S	G	P	N	P	L	H	H	0	Yes	2	1	1	6	8	5	6	8	5	5	7	4	7	4	7	4	4	0	0	0	0	0	0	0	0	2
Raphanus_GCA_029531685.1_APGP_CSIRO_Rrap_0.1_genomic.fna_CM055952.1_33362858_33366136.fna	-0.0140619	0.00894367	RKIGRGSDPIHN	R	K	I	G	R	G	S	D	P	I	H	N	10	Yes	1	2	10	2	1	1	2	1	2	2	1	1	1	1	1	1	1	1	1	1	1	1	2	0	0	0
Raphanus_GCA_029531685.1_APGP_CSIRO_Rrap_0.1_genomic.fna_CM055951.1_23003153_23005791.fna	-0.00791541	-0.00368289	RLVPSGPNPLHN	R	L	V	P	S	G	P	N	P	L	H	N	0	Yes	2	1	13	0	2	15	0	2	13	0	3	0	3	0	4	0	0	0	0	0	0	0	0	0	0	0
Raphanus_GCA_029531685.1_APGP_CSIRO_Rrap_0.1_genomic.fna_CM055944.1_617573_620956.fna	0.0132727	-0.0152421	RVSPGGPDPQHH	R	V	S	P	G	G	P	D	P	Q	H	H	1	Yes	0	0	0	1	0	0	1	0	0	1	0	2	0	2	0	2	2	2	2	2	2	2	1	1	1	1
Raphanus_GCA_029531685.1_APGP_CSIRO_Rrap_0.1_genomic.fna_CM055947.1_14026826_14029608.fna	-0.00920476	-0.00328097	RIIPTGPNPLHN	R	I	I	P	T	G	P	N	P	L	H	N	0	Yes	2	7	5	3	7	6	0	4	7	0	4	0	4	0	3	0	0	0	0	0	0	0	0	0	0	0
Raphanus_GCA_029531685.1_APGP_CSIRO_Rrap_0.1_genomic.fna_CM055945.1_33857658_33860882.fna	0.00354565	0.020673392317479614	RKVKTGSNPLHN	R	K	V	K	T	G	S	N	P	L	H	N	7	Yes	8	12	16	3	11	13	4	4	12	6	4	5	4	0	3	0	0	0	0	0	0	0	0	0	0	0
Raphanus_GCA_029531685.1_APGP_CSIRO_Rrap_0.1_genomic.fna_CM055951.1_15499551_15502781.fna	0.013092015897428583	-0.0152818	RLSPGGPDPRHH	R	L	S	P	G	G	P	D	P	R	H	H	1	Yes	0	0	0	1	0	0	1	0	0	1	0	2	0	2	0	2	2	2	2	2	2	2	1	1	1	1
Raphanus_GCA_029531685.1_APGP_CSIRO_Rrap_0.1_genomic.fna_CM055949.1_7398931_7401692.fna	0.012995327288391501	-0.0152424	RVSPGGPDPQHH	R	V	S	P	G	G	P	D	P	Q	H	H	1	Yes	0	0	0	1	0	0	1	0	0	1	0	2	0	2	0	2	2	2	2	2	2	2	1	1	1	1
Raphanus_GCA_029531685.1_APGP_CSIRO_Rrap_0.1_genomic.fna_CM055951.1_23364239_23366973.fna	-0.00796234	-0.00359284	RLVPSGPNPLHN	R	L	V	P	S	G	P	N	P	L	H	N	0	Yes	2	1	13	0	2	15	0	2	13	0	3	0	3	0	4	0	0	0	0	0	0	0	0	0	0	0
Raphanus_GCA_029531685.1_APGP_CSIRO_Rrap_0.1_genomic.fna_CM055948.1_49855671_49858985.fna	-0.0103189	-0.00387311	RFVHTGPNPLHN	R	F	V	H	T	G	P	N	P	L	H	N	8	Yes	7	7	5	3	7	6	4	4	7	0	4	0	4	0	3	0	0	0	0	0	0	0	0	0	0	0
Raphanus_GCA_029531685.1_APGP_CSIRO_Rrap_0.1_genomic.fna_CM055948.1_8519462_8522773.fna	-0.00787874	-0.00524487	RLVPSGPNPLHH	R	L	V	P	S	G	P	N	P	L	H	H	0	Yes	3	3	3	0	3	9	0	3	8	0	2	0	2	0	2	0	0	0	0	0	0	0	0	0	0	0
Raphanus_GCA_029531685.1_APGP_CSIRO_Rrap_0.1_genomic.fna_CM055944.1_12319774_12323016.fna	0.013087215850120973	-0.0151753	RVSPGGPDPQHH	R	V	S	P	G	G	P	D	P	Q	H	H	1	Yes	0	0	0	1	0	0	1	0	0	1	0	2	0	2	0	2	2	2	2	2	2	2	1	1	1	1
Raphanus_GCA_029531685.1_APGP_CSIRO_Rrap_0.1_genomic.fna_JAPWFF010000399.1_217333_220106.fna	0.013237842140123886	-0.0154023	RLSPGGPDPRHH	R	L	S	P	G	G	P	D	P	R	H	H	1	Yes	0	0	0	1	0	0	1	0	0	1	0	2	0	2	0	2	2	2	2	2	2	2	1	1	1	1
Raphanus_GCA_029531685.1_APGP_CSIRO_Rrap_0.1_genomic.fna_CM055946.1_9257671_9260297.fna	-0.0145545	0.011455293204251066	RRVRRGSDPIHN	R	R	V	R	R	G	S	D	P	I	H	N	9	Yes	1	11	9	2	1	8	2	1	10	2	1	1	1	1	1	1	1	1	1	1	1	1	2	0	0	0
Raphanus_GCA_029531685.1_APGP_CSIRO_Rrap_0.1_genomic.fna_CM055947.1_34147406_34150170.fna	0.013223756276364561	-0.0154504	RLCPGGPNRGHH	R	L	C	P	G	G	P	N	R	G	H	H	1	Yes	0	0	0	1	0	0	1	0	0	1	0	2	0	2	0	2	2	2	2	2	2	2	1	1	1	1
Raphanus_GCA_029531685.1_APGP_CSIRO_Rrap_0.1_genomic.fna_CM055944.1_45764715_45768116.fna	0.013116804392569535	-0.0154171	RLSPGGSDPQHH	R	L	S	P	G	G	S	D	P	Q	H	H	1	Yes	0	0	0	1	0	0	1	0	0	1	0	2	0	2	0	2	2	2	2	2	2	2	1	1	1	1
Raphanus_GCA_029531685.1_APGP_CSIRO_Rrap_0.1_genomic.fna_CM055950.1_30925052_30928279.fna	0.00157774	0.01844	RKIPTGSNHLHN	R	K	I	P	T	G	S	N	H	L	H	N	7	Yes	8	12	16	3	11	13	4	4	12	6	4	5	4	0	3	0	0	0	0	0	0	0	0	0	0	0
Raphanus_GCA_029531685.1_APGP_CSIRO_Rrap_0.1_genomic.fna_CM055951.1_35898840_35902076.fna	0.012968636553727137	-0.0151959	RLSPGGPDPQHH	R	L	S	P	G	G	P	D	P	Q	H	H	1	Yes	0	0	0	1	0	0	1	0	0	1	0	2	0	2	0	2	2	2	2	2	2	2	1	1	1	1
Raphanus_GCA_029531685.1_APGP_CSIRO_Rrap_0.1_genomic.fna_CM055944.1_64317045_64320329.fna	-0.00822004	-0.00354851	RLVHTGPNPLHN	R	L	V	H	T	G	P	N	P	L	H	N	0	Yes	2	7	3	3	7	6	4	4	7	0	4	0	4	0	3	0	0	0	0	0	0	0	0	0	0	0
Raphanus_GCA_029531685.1_APGP_CSIRO_Rrap_0.1_genomic.fna_CM055948.1_5028447_5031764.fna	-0.00819891	-0.00351544	RLVPSGPNPLHN	R	L	V	P	S	G	P	N	P	L	H	N	0	Yes	2	1	1	0	2	4	0	2	16	0	3	0	3	0	4	0	0	0	0	0	0	0	0	0	0	0
Raphanus_GCA_029531685.1_APGP_CSIRO_Rrap_0.1_genomic.fna_CM055944.1_13068449_13071676.fna	-0.0119047	-0.00211341	RKIPTGSNPLHN	R	K	I	P	T	G	S	N	P	L	H	N	7	Yes	7	7	21	3	7	6	0	4	7	0	4	0	4	0	3	0	0	0	0	0	0	0	0	0	0	0
Raphanus_GCA_029531685.1_APGP_CSIRO_Rrap_0.1_genomic.fna_CM055949.1_20486440_20489775.fna	-0.0070878	-0.00979073	RLVPSGPNPLHN	R	L	V	P	S	G	P	N	P	L	H	N	15	Yes	14	14	13	0	12	15	0	2	13	0	3	0	3	0	4	0	0	0	0	0	0	0	0	0	0	0
Raphanus_GCA_029531685.1_APGP_CSIRO_Rrap_0.1_genomic.fna_CM055946.1_43540996_43543898.fna	-0.00458485	0.00101205	RQVPTGSDPLHH	R	Q	V	P	T	G	S	D	P	L	H	H	31	Yes	6	6	2	6	8	5	6	8	5	5	7	4	7	4	7	4	4	4	4	0	0	0	0	2	0	2
Raphanus_GCA_029531685.1_APGP_CSIRO_Rrap_0.1_genomic.fna_CM055948.1_3232380_3235733.fna	-0.0131237	0.00815522	RKVPRGSDPIHN	R	K	V	P	R	G	S	D	P	I	H	N	2	Yes	1	2	7	2	1	1	2	1	2	2	1	1	1	1	1	1	1	1	1	1	1	1	2	0	0	0
Raphanus_GCA_029531685.1_APGP_CSIRO_Rrap_0.1_genomic.fna_CM055949.1_7139610_7142365.fna	0.013214891327499013	-0.0152917	RVSPGGPDPQHH	R	V	S	P	G	G	P	D	P	Q	H	H	1	Yes	0	0	0	1	0	0	1	0	0	1	0	2	0	2	0	2	2	2	2	2	2	2	1	1	1	1
Raphanus_GCA_029531685.1_APGP_CSIRO_Rrap_0.1_genomic.fna_CM055945.1_34062588_34065364.fna	0.00363594	0.020784576735029203	RKVKTGSNPLHN	R	K	V	K	T	G	S	N	P	L	H	N	7	Yes	8	12	16	3	11	13	4	4	12	6	4	5	4	0	3	0	0	0	0	0	0	0	0	0	0	0
Raphanus_GCA_029531685.1_APGP_CSIRO_Rrap_0.1_genomic.fna_CM055947.1_26101208_26104528.fna	-0.00822243	-0.00354943	RLVHTGPNPLHN	R	L	V	H	T	G	P	N	P	L	H	N	0	Yes	2	1	13	0	2	15	0	2	13	0	3	0	3	0	4	0	0	0	0	0	0	0	0	0	0	0
Raphanus_GCA_029531685.1_APGP_CSIRO_Rrap_0.1_genomic.fna_CM055946.1_48451147_48454380.fna	0.013386289823487772	-0.0154911	RLSPGGSDPQHH	R	L	S	P	G	G	S	D	P	Q	H	H	1	Yes	0	0	0	1	0	0	1	0	0	1	0	2	0	2	0	2	2	2	2	2	2	2	1	1	1	1
Raphanus_GCA_029531685.1_APGP_CSIRO_Rrap_0.1_genomic.fna_CM055944.1_599466_602711.fna	0.013229280661350385	-0.0153214	RFSPGGPDPQHH	R	F	S	P	G	G	P	D	P	Q	H	H	1	Yes	0	0	0	1	0	0	1	0	0	1	0	2	0	2	0	2	2	2	2	2	2	2	1	1	1	1
Raphanus_GCA_029531685.1_APGP_CSIRO_Rrap_0.1_genomic.fna_CM055946.1_9548458_9551084.fna	-0.0145766	0.011650547181076163	RRVRRGSDPIHN	R	R	V	R	R	G	S	D	P	I	H	N	9	Yes	1	11	9	2	1	8	2	1	10	2	1	1	1	1	1	1	1	1	1	1	1	1	2	0	0	0
Raphanus_GCA_029531685.1_APGP_CSIRO_Rrap_0.1_genomic.fna_CM055950.1_32110033_32112791.fna	0.013064176360545047	-0.0150874	RVSPGGPDPQHH	R	V	S	P	G	G	P	D	P	Q	H	H	1	Yes	0	0	0	1	0	0	1	0	0	1	0	2	0	2	0	2	2	2	2	2	2	2	1	1	1	1
Raphanus_GCA_029531685.1_APGP_CSIRO_Rrap_0.1_genomic.fna_CM055944.1_12295942_12299181.fna	0.013241290736882846	-0.015407	RFSPGGPDPQHH	R	F	S	P	G	G	P	D	P	Q	H	H	1	Yes	0	0	0	1	0	0	1	0	0	1	0	2	0	2	0	2	2	2	2	2	2	2	1	1	1	1
Raphanus_GCA_029531685.1_APGP_CSIRO_Rrap_0.1_genomic.fna_CM055946.1_4947175_4950405.fna	0.0133857	-0.0152855	RLSPGGPDPRHH	R	L	S	P	G	G	P	D	P	R	H	H	1	Yes	0	0	0	1	0	0	1	0	0	1	0	2	0	2	0	2	2	2	2	2	2	2	1	1	1	1
Raphanus_GCA_029531685.1_APGP_CSIRO_Rrap_0.1_genomic.fna_CM055947.1_35973238_35975870.fna	-0.0147387	0.011790621372135601	RHVRRGPDPIHN	R	H	V	R	R	G	P	D	P	I	H	N	9	Yes	1	11	9	2	1	8	2	1	10	2	1	1	1	1	1	1	1	1	1	1	1	1	2	0	0	0
Raphanus_GCA_029531685.1_APGP_CSIRO_Rrap_0.1_genomic.fna_CM055944.1_61915249_61918530.fna	-0.00594359	0.00427013	RPVPSGPDPLHN	R	P	V	P	S	G	P	D	P	L	H	N	4	Yes	5	8	11	5	5	11	5	6	6	4	6	1	6	1	6	1	1	1	1	1	1	0	0	0	0	0
Raphanus_GCA_029531685.1_APGP_CSIRO_Rrap_0.1_genomic.fna_CM055952.1_28156057_28159398.fna	-0.00830723	-0.00367129	RLVPSGPNPLHN	R	L	V	P	S	G	P	N	P	L	H	N	0	Yes	2	1	13	0	2	15	0	2	13	0	3	0	3	0	4	0	0	0	0	0	0	0	0	0	0	0
Raphanus_GCA_029531685.1_APGP_CSIRO_Rrap_0.1_genomic.fna_JAPWFF010000003.1_12855_16106.fna	0.023015853531979873	-0.00611501	HGVPSGPNPISN	H	G	V	P	S	G	P	N	P	I	S	N	14	Yes	4	4	18	4	4	2	3	5	1	3	5	3	5	3	5	3	3	3	3	3	3	3	3	1	1	1
Raphanus_GCA_029531685.1_APGP_CSIRO_Rrap_0.1_genomic.fna_CM055951.1_21627225_21629944.fna	-0.01404	0.00879691	RIIGRGSDPIHN	R	I	I	G	R	G	S	D	P	I	H	N	10	Yes	1	2	10	2	1	1	2	1	2	2	1	1	1	1	1	1	1	1	1	1	1	1	2	0	0	0
Raphanus_GCA_029531685.1_APGP_CSIRO_Rrap_0.1_genomic.fna_CM055952.1_9839082_9842369.fna	-0.00736875	-0.00320383	RIVPSGPNPLHH	R	I	V	P	S	G	P	N	P	L	H	H	0	Yes	2	1	13	0	8	5	0	8	5	0	7	0	7	0	7	0	0	0	0	0	0	0	0	0	0	2
Raphanus_GCA_029531685.1_APGP_CSIRO_Rrap_0.1_genomic.fna_CM055944.1_14674710_14677973.fna	0.022950734253823105	-0.00604113	HGVPSGPNPISN	H	G	V	P	S	G	P	N	P	I	S	N	14	Yes	4	4	18	4	4	2	3	5	1	3	5	3	5	3	5	3	3	3	3	3	3	3	3	1	1	1
Raphanus_GCA_029531685.1_APGP_CSIRO_Rrap_0.1_genomic.fna_CM055949.1_43373221_43375988.fna	0.00319046	0.00710833	RKVPTGSDPLHH	R	K	V	P	T	G	S	D	P	L	H	H	31	Yes	6	6	2	6	8	5	6	8	5	5	7	4	7	4	7	4	4	4	4	0	0	0	0	0	2	2
Raphanus_GCA_029531685.1_APGP_CSIRO_Rrap_0.1_genomic.fna_CM055944.1_12287135_12290380.fna	0.0131575	-0.0152024	RLSPGGPDPRHH	R	L	S	P	G	G	P	D	P	R	H	H	1	Yes	0	0	0	1	0	0	1	0	0	1	0	2	0	2	0	2	2	2	2	2	2	2	1	1	1	1
Raphanus_GCA_029531685.1_APGP_CSIRO_Rrap_0.1_genomic.fna_CM055950.1_30966602_30969375.fna	0.00237871	0.0193864	RKIPTGSNHLHN	R	K	I	P	T	G	S	N	H	L	H	N	7	Yes	8	12	16	3	11	13	4	4	12	6	4	5	4	0	3	0	0	0	0	0	0	0	0	0	0	0
Raphanus_GCA_029531685.1_APGP_CSIRO_Rrap_0.1_genomic.fna_CM055944.1_53330237_53333440.fna	-0.00876013	0.00392089	RKVPNGPDPIHN	R	K	V	P	N	G	P	D	P	I	H	N	4	Yes	5	8	14	5	5	11	2	6	6	2	6	1	6	1	1	1	1	1	1	1	1	1	2	0	0	0
Raphanus_GCA_029531685.1_APGP_CSIRO_Rrap_0.1_genomic.fna_CM055952.1_41911667_41914897.fna	0.00301284	0.020211730153384674	RKVKTGSNPLHN	R	K	V	K	T	G	S	N	P	L	H	N	7	Yes	8	12	16	3	11	13	4	4	12	6	4	5	4	0	3	0	0	0	0	0	0	0	0	0	0	0
Raphanus_GCA_029531685.1_APGP_CSIRO_Rrap_0.1_genomic.fna_CM055948.1_5752344_5754988.fna	-0.0122658	0.00638856	RRVRRGSDPIHN	R	R	V	R	R	G	S	D	P	I	H	N	2	Yes	1	2	7	2	1	1	2	1	2	2	1	1	1	1	1	1	1	1	1	1	1	1	2	0	0	0
Raphanus_GCA_019706035.1_IVFCAAS_Rs09_1.0_genomic.fna_CM033983.1_17152573_17155343.fna	0.013084329656120384	-0.0155376	RLSPGGSDPEHH	R	L	S	P	G	G	S	D	P	E	H	H	1	Yes	0	0	0	1	0	0	1	0	0	1	0	2	0	2	0	2	2	2	2	2	2	2	1	1	1	1
Raphanus_GCA_019706005.1_IVFCAAS_Rs08_1.0_genomic.fna_CM033977.1_27805956_27808588.fna	-0.0145776	0.011780684671600998	RHVRRGSDPIHN	R	H	V	R	R	G	S	D	P	I	H	N	9	Yes	1	11	9	2	1	8	2	1	10	2	1	1	1	1	1	1	1	1	1	1	1	1	2	0	0	0
Camelina_GCA_029034625.1_Cneglecta_1CN_genomic.fna_CM054956.1_22634018_22636788.fna	0.013106436694919616	-0.0152469	RLSPGGPDPRHH	R	L	S	P	G	G	P	D	P	R	H	H	1	Yes	0	0	0	1	0	0	1	0	0	1	0	2	0	2	0	2	2	2	2	2	2	2	1	1	1	1
Camelina_GCA_029034625.1_Cneglecta_1CN_genomic.fna_CM054955.1_11318469_11320993.fna	-0.00724053	-0.00946623	RLVPSGPNPLHN	R	L	V	P	S	G	P	N	P	L	H	N	15	Yes	14	14	13	0	12	15	0	2	13	0	3	0	3	0	4	0	0	0	0	0	0	0	0	0	0	0
Camelina_GCA_029034625.1_Cneglecta_1CN_genomic.fna_CM054956.1_19486013_19489339.fna	-0.00781343	-0.00462085	RLVPSGPNPLHN	R	L	V	P	S	G	P	N	P	L	H	N	0	Yes	2	1	13	0	2	4	0	2	13	0	3	0	3	0	4	0	0	0	0	0	0	0	0	0	0	0
Camelina_GCA_029034625.1_Cneglecta_1CN_genomic.fna_CM054956.1_3656660_3659418.fna	-0.0110202	-0.0015289	RKIPTGSNPLHN	R	K	I	P	T	G	S	N	P	L	H	N	7	Yes	7	7	21	3	7	6	0	4	7	0	4	0	4	0	3	0	0	0	0	0	0	0	0	0	0	0
Camelina_GCA_029034625.1_Cneglecta_1CN_genomic.fna_CM054959.1_4917784_4920683.fna	0.00248098	0.00645587	RQVPTGSDPLHH	R	Q	V	P	T	G	S	D	P	L	H	H	31	Yes	6	6	2	6	8	5	6	8	5	5	7	4	7	0	7	0	0	0	0	0	0	0	0	0	0	2
Camelina_GCA_029034625.1_Cneglecta_1CN_genomic.fna_CM054956.1_4701112_4703864.fna	0.012748473529172728	-0.0150786	RFSPGGPDPQHH	R	F	S	P	G	G	P	D	P	Q	H	H	1	Yes	0	0	0	1	0	0	1	0	0	1	0	2	0	2	0	2	2	2	2	2	2	2	1	1	1	1
Camelina_GCA_029034625.1_Cneglecta_1CN_genomic.fna_CM054955.1_1892103_1894876.fna	0.00192519	0.018512389408057116	RKVKTGSNPLHN	R	K	V	K	T	G	S	N	P	L	H	N	7	Yes	8	12	16	3	11	13	4	4	12	6	4	5	4	0	3	0	0	0	0	0	0	0	0	0	0	0
Camelina_GCA_029034625.1_Cneglecta_1CN_genomic.fna_CM054956.1_4705483_4708244.fna	0.013037731671064406	-0.0153394	RLSPGGPDPRHH	R	L	S	P	G	G	P	D	P	R	H	H	1	Yes	0	0	0	1	0	0	1	0	0	1	0	2	0	2	0	2	2	2	2	2	2	2	1	1	1	1
Camelina_GCA_029034625.1_Cneglecta_1CN_genomic.fna_CM054956.1_19751141_19754515.fna	-0.0130586	0.00799987	RRVRRGSDPIHN	R	R	V	R	R	G	S	D	P	I	H	N	2	Yes	1	2	10	2	1	1	2	1	2	2	1	1	1	1	1	1	1	1	1	1	1	1	2	0	0	0
Camelina_GCA_029034625.1_Cneglecta_1CN_genomic.fna_CM054956.1_4686760_4689476.fna	0.013301364317761504	-0.0154495	RVSPGGPNPQHH	R	V	S	P	G	G	P	N	P	Q	H	H	1	Yes	0	0	0	1	0	0	1	0	0	1	0	2	0	2	0	2	2	2	2	2	2	2	1	1	1	1
Camelina_GCA_029034625.1_Cneglecta_1CN_genomic.fna_CM054956.1_30111143_30113541.fna	0.00911665	0.012773506454505782	RTVPSGPDPLHH	R	T	V	P	S	G	P	D	P	L	H	H	5	Yes	6	6	2	6	8	5	6	8	5	5	7	4	7	4	7	4	4	4	4	0	0	0	0	2	2	2
Camelina_GCA_029034625.1_Cneglecta_1CN_genomic.fna_CM054960.1_46544531_46547860.fna	-0.00828415	-0.00310187	RSIPTGPNPLHN	R	S	I	P	T	G	P	N	P	L	H	N	0	Yes	2	1	1	0	2	4	0	2	21	0	6	0	6	0	6	0	0	0	0	0	0	0	0	0	0	0
Camelina_GCA_029034625.1_Cneglecta_1CN_genomic.fna_CM054958.1_3150162_3152896.fna	-0.00496263	0.00607694	RMVPSCPDPLHN	R	M	V	P	S	C	P	D	P	L	H	N	4	Yes	5	8	11	5	5	11	5	6	6	4	6	1	6	1	6	1	1	1	1	1	1	1	2	0	0	0
Camelina_GCA_029034625.1_Cneglecta_1CN_genomic.fna_CM054960.1_12360153_12362923.fna	0.013257547281405479	-0.0154423	RLSPGGPDPQHH	R	L	S	P	G	G	P	D	P	Q	H	H	1	Yes	0	0	0	1	0	0	1	0	0	1	0	2	0	2	0	2	2	2	2	2	2	2	1	1	1	1
Camelina_GCA_029034625.1_Cneglecta_1CN_genomic.fna_CM054960.1_18511365_18514033.fna	0.024449770821193022	-0.00116536	HEVPSGPNPISN	H	E	V	P	S	G	P	N	P	I	S	N	3	Yes	4	4	8	4	4	2	3	5	1	3	5	3	5	3	5	3	3	3	3	3	3	3	3	1	1	1
Camelina_GCA_029034625.1_Cneglecta_1CN_genomic.fna_CM054957.1_13692319_13695546.fna	-0.00792637	0.00100673	RVIPTGPNPLHN	R	V	I	P	T	G	P	N	P	L	H	N	4	Yes	5	8	14	5	5	11	5	6	6	4	6	1	6	1	6	1	1	1	1	1	1	1	2	0	0	0
Camelina_GCA_029034625.1_Cneglecta_1CN_genomic.fna_CM054956.1_4677583_4680341.fna	0.013135518091901291	-0.0151101	RVSPGGPDPQHH	R	V	S	P	G	G	P	D	P	Q	H	H	1	Yes	0	0	0	1	0	0	1	0	0	1	0	2	0	2	0	2	2	2	2	2	2	2	1	1	1	1
Camelina_GCA_029034625.1_Cneglecta_1CN_genomic.fna_CM054958.1_21335835_21339098.fna	0.024332836351165305	-0.00515393	HGVPSGPNPISN	H	G	V	P	S	G	P	N	P	I	S	N	14	Yes	4	4	18	4	4	2	3	5	1	3	5	3	5	3	5	3	3	3	3	3	3	3	3	1	1	1
Camelina_GCA_029034625.1_Cneglecta_1CN_genomic.fna_CM054955.1_2416985_2420236.fna	0.013281192192813984	-0.0154718	RLSPGGPDPRHH	R	L	S	P	G	G	P	D	P	R	H	H	1	Yes	0	0	0	1	0	0	1	0	0	1	0	2	0	2	0	2	2	2	2	2	2	2	1	1	1	1
Raphanus_GCA_000801105.3_ASM80110v3_genomic.fna_CM052946.1_13269856_13272632.fna	0.013409287794652358	-0.0154586	RLSPGGPDPQHH	R	L	S	P	G	G	P	D	P	Q	H	H	1	Yes	0	0	0	1	0	0	1	0	0	1	0	2	0	2	0	2	2	2	2	2	2	2	1	1	1	1
Raphanus_GCA_000801105.3_ASM80110v3_genomic.fna_CM052947.1_2422135_2425455.fna	-0.00738452	-0.00715986	RLVPSGPNPLHN	R	L	V	P	S	G	P	N	P	L	H	N	15	Yes	14	14	13	0	12	15	0	2	13	0	3	0	3	0	4	0	0	0	0	0	0	0	0	0	0	0
Raphanus_GCA_000801105.3_ASM80110v3_genomic.fna_CM052944.1_35920917_35923585.fna	-0.00720559	-0.00978533	RLVPSGPNPLHN	R	L	V	P	S	G	P	N	P	L	H	N	15	Yes	14	14	13	0	12	15	0	2	13	0	3	0	3	0	4	0	0	0	0	0	0	0	0	0	0	0
Raphanus_GCA_000801105.3_ASM80110v3_genomic.fna_CM052944.1_47129858_47133103.fna	0.012961272256856577	-0.0151593	RVSPGGPDPQHH	R	V	S	P	G	G	P	D	P	Q	H	H	1	Yes	0	0	0	1	0	0	1	0	0	1	0	2	0	2	0	2	2	2	2	2	2	2	1	1	1	1
Raphanus_GCA_000801105.3_ASM80110v3_genomic.fna_JRUI03004782.1_1864_5337.fna	0.00892551	0.012515923377615874	RTVPSGPDPLHH	R	T	V	P	S	G	P	D	P	L	H	H	5	Yes	6	6	2	6	8	5	6	8	5	5	7	4	7	4	7	4	4	4	4	0	0	0	0	2	2	2
Raphanus_GCA_000801105.3_ASM80110v3_genomic.fna_CM052947.1_33078282_33081593.fna	-0.00967036	-0.00354651	RFVHTGPNPLHN	R	F	V	H	T	G	P	N	P	L	H	N	8	Yes	7	7	5	3	7	6	4	4	7	0	4	0	4	0	3	0	0	0	0	0	0	0	0	0	0	0
Raphanus_GCA_000801105.3_ASM80110v3_genomic.fna_CM052939.1_3625597_3628881.fna	0.013143301653874152	-0.0150159	RLSPGGPDPRHH	R	L	S	P	G	G	P	D	P	R	H	H	1	Yes	0	0	0	1	0	0	1	0	0	1	0	2	0	2	0	2	2	2	2	2	2	2	1	1	1	1
Raphanus_GCA_000801105.3_ASM80110v3_genomic.fna_CM052945.1_10959724_10963095.fna	-0.0146505	0.011847499397837554	RHVRRGSDPIHN	R	H	V	R	R	G	S	D	P	I	H	N	9	Yes	1	11	9	2	1	8	2	1	10	2	1	1	1	1	1	1	1	1	1	1	1	1	2	0	0	0
Raphanus_GCA_000801105.3_ASM80110v3_genomic.fna_JRUI03003530.1_5234_8464.fna	0.00320842	0.020359597876181405	RKVKTGSNPLHN	R	K	V	K	T	G	S	N	P	L	H	N	7	Yes	8	12	16	3	11	13	4	4	12	6	4	5	4	0	3	0	0	0	0	0	0	0	0	0	0	0
Raphanus_GCA_000801105.3_ASM80110v3_genomic.fna_JRUI03000377.1_21385_24621.fna	0.013330820603776338	-0.0153875	RLCPGGPNRGHH	R	L	C	P	G	G	P	N	R	G	H	H	1	Yes	0	0	0	1	0	0	1	0	0	1	0	2	0	2	0	2	2	2	2	2	2	2	1	1	1	1
Raphanus_GCA_000801105.3_ASM80110v3_genomic.fna_CM052940.1_30854267_30857500.fna	0.0134181	-0.0155834	RLSPGGSDPQHH	R	L	S	P	G	G	S	D	P	Q	H	H	1	Yes	0	0	0	1	0	0	1	0	0	1	0	2	0	2	0	2	2	2	2	2	2	2	1	1	1	1
Raphanus_GCA_000801105.3_ASM80110v3_genomic.fna_CM052942.1_35611904_35614434.fna	0.00897438	0.012582563320365532	RTVPSGPDPLHH	R	T	V	P	S	G	P	D	P	L	H	H	5	Yes	6	6	2	6	8	5	6	8	5	5	7	4	7	4	7	4	4	4	4	0	0	0	0	2	2	2
Raphanus_GCA_000801105.3_ASM80110v3_genomic.fna_JRUI03000928.1_1663_4445.fna	-0.00978339	-0.00321219	RIIPTGPNPLHN	R	I	I	P	T	G	P	N	P	L	H	N	0	Yes	2	7	5	3	7	6	0	4	7	0	4	0	4	0	3	0	0	0	0	1	1	1	0	0	0	0
Raphanus_GCA_000801105.3_ASM80110v3_genomic.fna_CM052939.1_22096237_22098953.fna	-0.00754871	-0.00346101	RIVPSGPNPLHH	R	I	V	P	S	G	P	N	P	L	H	H	0	Yes	2	1	13	0	2	15	0	8	5	0	7	0	7	0	7	0	0	0	0	0	0	0	0	0	0	2
Raphanus_GCA_000801105.3_ASM80110v3_genomic.fna_CM052940.1_27440894_27443424.fna	-0.00545397	0.000734534	RQVPTGSDPLHH	R	Q	V	P	T	G	S	D	P	L	H	H	31	Yes	6	6	2	6	8	5	6	8	5	5	7	4	7	0	7	4	0	0	0	0	0	0	0	0	0	0
Raphanus_GCA_000801105.3_ASM80110v3_genomic.fna_CM052940.1_3196630_3199860.fna	0.013024692477023378	-0.0149992	RLSPGGPDPRHH	R	L	S	P	G	G	P	D	P	R	H	H	1	Yes	0	0	0	1	0	0	1	0	0	1	0	2	0	2	0	2	2	2	2	2	2	2	1	1	1	1
Raphanus_GCA_000801105.3_ASM80110v3_genomic.fna_CM052947.1_2944384_2947121.fna	-0.013196	0.00820775	RKVPRGSDPIHN	R	K	V	P	R	G	S	D	P	I	H	N	2	Yes	1	2	7	2	1	1	2	1	2	2	1	1	1	1	1	1	1	1	1	1	1	1	2	0	0	0
Raphanus_GCA_000801105.3_ASM80110v3_genomic.fna_CM052939.1_2411749_2414522.fna	0.00284736	0.019981095552950114	RKVKTGSNPLHN	R	K	V	K	T	G	S	N	P	L	H	N	7	Yes	8	12	16	3	11	13	4	4	12	6	4	5	4	0	3	0	0	0	0	0	0	0	0	0	0	0
Raphanus_GCA_000801105.3_ASM80110v3_genomic.fna_CM052943.1_21409161_21411937.fna	0.00366582	0.020833810242066642	RKVKTGSNPLHN	R	K	V	K	T	G	S	N	P	L	H	N	7	Yes	8	12	16	3	11	13	4	4	12	6	4	5	4	0	3	0	0	0	0	0	0	0	0	0	0	0
Raphanus_GCA_000801105.3_ASM80110v3_genomic.fna_CM052942.1_39034760_39038023.fna	0.022826886268813292	-0.00618314	HGVPSGPNPISN	H	G	V	P	S	G	P	N	P	I	S	N	14	Yes	4	4	18	4	4	2	3	5	1	3	5	3	5	3	5	3	3	3	3	3	3	3	3	1	1	1
Raphanus_GCA_000801105.3_ASM80110v3_genomic.fna_CM052941.1_19132014_19134799.fna	0.00128069	0.018188	RKIPTGSNHLHN	R	K	I	P	T	G	S	N	H	L	H	N	7	Yes	8	12	16	3	11	13	4	4	12	6	4	5	4	0	3	0	0	0	0	0	0	0	0	0	0	0
Raphanus_GCA_000801105.3_ASM80110v3_genomic.fna_CM052946.1_3422090_3424809.fna	-0.0142429	0.00900118	RIIGRGSDPIHN	R	I	I	G	R	G	S	D	P	I	H	N	10	Yes	1	2	10	2	1	1	2	1	2	2	1	1	1	1	1	1	1	1	1	1	1	1	2	0	0	0
Raphanus_GCA_000801105.3_ASM80110v3_genomic.fna_JRUI03002691.1_12534_15304.fna	0.0131154	-0.0155717	RLSPGGSDPEHH	R	L	S	P	G	G	S	D	P	E	H	H	1	Yes	0	0	0	1	0	0	1	0	0	1	0	2	0	2	0	2	2	2	2	2	2	2	1	1	1	1
Raphanus_GCA_000801105.3_ASM80110v3_genomic.fna_CM052941.1_19927930_19930691.fna	0.013308848738462418	-0.0151465	RVSPGGPDPQHH	R	V	S	P	G	G	P	D	P	Q	H	H	1	Yes	0	0	0	1	0	0	1	0	0	1	0	2	0	2	0	2	2	2	2	2	2	2	1	1	1	1
Raphanus_GCA_000801105.3_ASM80110v3_genomic.fna_JRUI03000230.1_27868_31218.fna	-0.00719649	-0.00932939	RLVPSGPNPLHN	R	L	V	P	S	G	P	N	P	L	H	N	15	Yes	14	14	13	0	12	15	0	2	13	0	3	0	3	0	4	0	0	0	0	0	0	0	0	0	0	0
Raphanus_GCA_000801105.3_ASM80110v3_genomic.fna_CM052942.1_38044733_38047963.fna	-0.0122912	-0.00238944	RKIPTGSNPLHN	R	K	I	P	T	G	S	N	P	L	H	N	7	Yes	7	7	21	3	7	6	0	4	7	0	4	0	4	0	3	0	0	0	0	0	0	0	0	0	0	0
Raphanus_GCA_000801105.3_ASM80110v3_genomic.fna_CM052944.1_19255276_19258596.fna	-0.00835872	-0.0039055	RLVHTGPNPLHN	R	L	V	H	T	G	P	N	P	L	H	N	0	Yes	2	1	13	0	2	15	0	2	13	0	3	0	3	0	4	0	0	0	0	0	0	0	0	0	0	0
Raphanus_GCA_000801105.3_ASM80110v3_genomic.fna_CM052941.1_19182548_19185321.fna	0.00182415	0.0188056	RKIPTGSNHLHN	R	K	I	P	T	G	S	N	H	L	H	N	7	Yes	8	12	16	3	11	13	4	4	12	6	4	5	4	0	3	0	0	0	0	0	0	0	0	0	0	0
Raphanus_GCA_000801105.3_ASM80110v3_genomic.fna_CM052947.1_3547115_3550393.fna	-0.00821519	-0.00415841	RVVHTGPNPLHN	R	V	V	H	T	G	P	N	P	L	H	N	0	Yes	2	1	1	0	2	4	0	2	9	0	3	0	3	0	4	0	0	0	0	0	0	0	0	0	0	0
Raphanus_GCA_000801105.3_ASM80110v3_genomic.fna_CM052942.1_37229012_37232221.fna	0.013210459425277416	-0.0152112	RLSPGGPDPRHH	R	L	S	P	G	G	P	D	P	R	H	H	1	Yes	0	0	0	1	0	0	1	0	0	1	0	2	0	2	0	2	2	2	2	2	2	2	1	1	1	1
Raphanus_GCA_000801105.3_ASM80110v3_genomic.fna_CM052945.1_12329421_12332278.fna	0.013035238977292337	-0.0152801	RLSPGGPDPRHH	R	L	S	P	G	G	P	D	P	R	H	H	1	Yes	0	0	0	1	0	0	1	0	0	1	0	2	0	2	0	2	2	2	2	2	2	2	1	1	1	1
Raphanus_GCA_000801105.3_ASM80110v3_genomic.fna_CM052942.1_37279444_37282686.fna	0.0131216	-0.0151734	RVSPGGPDPQHH	R	V	S	P	G	G	P	D	P	Q	H	H	1	Yes	0	0	0	1	0	0	1	0	0	1	0	2	0	2	0	2	2	2	2	2	2	2	1	1	1	1
Raphanus_GCA_000801105.3_ASM80110v3_genomic.fna_CM052942.1_6890219_6892986.fna	0.013047511837621904	-0.0154724	RLSPGGSDPEHH	R	L	S	P	G	G	S	D	P	E	H	H	1	Yes	0	0	0	1	0	0	1	0	0	1	0	2	0	2	0	2	2	2	2	2	2	2	1	1	1	1
Raphanus_GCA_000801105.3_ASM80110v3_genomic.fna_CM052942.1_37244531_37247770.fna	0.013555280159393562	-0.0151941	RFSPGGPDPQHH	R	F	S	P	G	G	P	D	P	Q	H	H	1	Yes	0	0	0	1	0	0	1	0	0	1	0	2	0	2	0	2	2	2	2	2	2	2	1	1	1	1
Raphanus_GCA_000801105.3_ASM80110v3_genomic.fna_JRUI03000377.1_17582_20812.fna	0.012931989645330723	-0.015273	RLSPGGPDPRHH	R	L	S	P	G	G	P	D	P	R	H	H	1	Yes	0	0	0	1	0	0	1	0	0	1	0	2	0	2	0	2	2	2	2	2	2	2	1	1	1	1
Raphanus_GCA_000801105.3_ASM80110v3_genomic.fna_CM052947.1_5379317_5382628.fna	-0.00788181	-0.00461597	RLVPSGPNPLHH	R	L	V	P	S	G	P	N	P	L	H	H	15	Yes	2	3	13	0	12	15	0	2	13	0	3	0	3	0	4	0	0	0	0	0	0	0	0	0	0	0
Raphanus_GCA_000801105.3_ASM80110v3_genomic.fna_CM052942.1_13847971_13851252.fna	-0.00606435	0.0041215	RPVPSGPDPLHN	R	P	V	P	S	G	P	D	P	L	H	N	4	Yes	5	8	11	5	5	11	5	6	6	4	6	1	6	1	6	1	1	1	1	1	1	0	0	0	0	0
Raphanus_GCA_000801105.3_ASM80110v3_genomic.fna_CM052939.1_11163954_11166616.fna	-0.00815302	-0.00353833	RLVPSGPNPLHN	R	L	V	P	S	G	P	N	P	L	H	N	0	Yes	2	1	1	0	2	4	0	2	9	0	3	0	3	0	4	0	0	0	0	0	0	0	0	0	0	0
Raphanus_GCA_000801105.3_ASM80110v3_genomic.fna_CM052941.1_19874819_19877580.fna	0.013409145253486411	-0.0154725	RVSPGGPDPQHH	R	V	S	P	G	G	P	D	P	Q	H	H	1	Yes	0	0	0	1	0	0	1	0	0	1	0	2	0	2	0	2	2	2	2	2	2	2	1	1	1	1
Raphanus_GCA_000801105.3_ASM80110v3_genomic.fna_JRUI03002691.1_2011_4781.fna	0.013270252162850377	-0.0152976	RLSPGGSDPQHH	R	L	S	P	G	G	S	D	P	Q	H	H	1	Yes	0	0	0	1	0	0	1	0	0	1	0	2	0	2	0	2	2	2	2	2	2	2	1	1	1	1
Raphanus_GCA_000801105.3_ASM80110v3_genomic.fna_CM052939.1_8295928_8298650.fna	-0.0144309	0.00933711	RKIGRGSDPIHN	R	K	I	G	R	G	S	D	P	I	H	N	10	Yes	1	2	10	2	1	1	2	1	2	2	1	1	1	1	1	1	1	1	1	1	1	1	2	0	0	0
Raphanus_GCA_000801105.3_ASM80110v3_genomic.fna_CM052941.1_26029792_26032899.fna	0.0021411	0.00625963	RQVPTGSDPLHH	R	Q	V	P	T	G	S	D	P	L	H	H	31	Yes	6	6	2	6	8	5	6	8	5	5	7	0	7	0	7	0	0	0	0	0	0	0	0	0	0	0
Raphanus_GCA_000801105.3_ASM80110v3_genomic.fna_CM052942.1_12718553_12721756.fna	-0.00802478	0.00374455	RKVPNGPDPIHN	R	K	V	P	N	G	P	D	P	I	H	N	4	Yes	5	8	14	5	5	11	5	6	6	4	6	1	6	1	6	1	1	1	1	1	1	1	2	0	0	0
Raphanus_GCA_000801105.3_ASM80110v3_genomic.fna_CM052940.1_3190233_3193463.fna	0.0132691	-0.0153662	RLSPGGPDPRHH	R	L	S	P	G	G	P	D	P	R	H	H	1	Yes	0	0	0	1	0	0	1	0	0	1	0	2	0	2	0	2	2	2	2	2	2	2	1	1	1	1
Raphanus_GCA_000801105.3_ASM80110v3_genomic.fna_CM052947.1_2627870_2631226.fna	-0.0129014	0.00694027	RRVRRGSDPIHN	R	R	V	R	R	G	S	D	P	I	H	N	2	Yes	1	2	7	2	1	1	2	1	2	2	1	1	1	1	1	1	1	1	1	1	1	1	2	0	0	0
Raphanus_GCA_000801105.3_ASM80110v3_genomic.fna_CM052944.1_48710562_48713813.fna	0.023571378466073274	-0.00621041	HGVPSGPNPISN	H	G	V	P	S	G	P	N	P	I	S	N	14	Yes	4	4	18	4	4	2	3	5	1	3	5	3	5	3	5	3	3	3	3	3	3	3	3	1	1	1
Raphanus_GCA_000801105.3_ASM80110v3_genomic.fna_CM052945.1_3540412_3543669.fna	0.00299839	0.00696587	RKVPTGSDPLHH	R	K	V	P	T	G	S	D	P	L	H	H	31	Yes	6	6	2	6	8	5	6	8	5	5	7	4	7	4	7	4	4	4	4	0	0	0	0	0	0	2
Raphanus_GCA_000801105.3_ASM80110v3_genomic.fna_CM052944.1_47724075_47727302.fna	-0.0124534	-0.00213725	RKIPTGSNPLHN	R	K	I	P	T	G	S	N	P	L	H	N	7	Yes	7	7	21	3	7	6	0	4	7	0	4	0	4	0	3	0	0	0	0	0	0	0	0	0	0	0
Raphanus_GCA_000801105.3_ASM80110v3_genomic.fna_CM052944.1_9073287_9076069.fna	-0.00914166	-0.00340163	RIIPTGPNPLHN	R	I	I	P	T	G	P	N	P	L	H	N	0	Yes	2	7	5	0	7	6	0	4	7	0	4	0	4	0	3	0	0	0	0	0	0	0	0	0	0	0
Raphanus_GCA_000801105.3_ASM80110v3_genomic.fna_CM052940.1_5632319_5634945.fna	-0.0145463	0.011461203438345589	RRVRRGSDPIHN	R	R	V	R	R	G	S	D	P	I	H	N	9	Yes	1	11	9	2	1	8	2	1	10	2	1	1	1	1	1	1	1	1	1	1	1	1	2	0	0	0
Raphanus_GCA_019705865.1_IVFCAAS_Rs02_1.0_genomic.fna_CM033932.1_26389353_26391985.fna	-0.0147387	0.0118681	RHVRRGPDPIHN	R	H	V	R	R	G	P	D	P	I	H	N	9	Yes	1	11	9	2	1	8	2	1	10	2	1	1	1	1	1	1	1	1	1	1	1	1	2	0	0	0
Raphanus_GCA_902824885.1_Qing_genomic.fna_CADDZY010000075.1_86026_88742.fna	0.0190538	-0.00974951	RLVPSGANPLHH	R	L	V	P	S	G	A	N	P	L	H	H	27	Yes	13	20	30	7	14	24	0	10	20	0	11	0	11	2	9	2	2	2	2	2	2	2	1	1	1	1
Cardamine_GCA_028015245.1_CEMPS_Cocculta_1.0_genomic.fna_CM051363.1_1650445_1653224.fna	0.00292421	0.0200744	RKVKTGSNPLHN	R	K	V	K	T	G	S	N	P	L	H	N	7	Yes	8	12	16	3	11	13	4	4	12	6	4	5	4	0	3	0	0	0	0	0	0	0	0	0	0	0
Cardamine_GCA_028015245.1_CEMPS_Cocculta_1.0_genomic.fna_CM051375.1_7272936_7275697.fna	0.013280987586374898	-0.0153394	RVSPGGPDPQHH	R	V	S	P	G	G	P	D	P	Q	H	H	1	Yes	0	0	0	1	0	0	1	0	0	1	0	2	0	2	0	2	2	2	2	2	2	2	1	1	1	1
Cardamine_GCA_028015245.1_CEMPS_Cocculta_1.0_genomic.fna_CM051377.1_11875284_11878526.fna	0.012760357855820586	-0.0153066	RVSPGGPDPQHH	R	V	S	P	G	G	P	D	P	Q	H	H	1	Yes	0	0	27	1	0	20	1	0	0	1	0	2	0	2	0	2	2	2	2	2	2	2	1	1	1	1
Cardamine_GCA_028015245.1_CEMPS_Cocculta_1.0_genomic.fna_CM051368.1_17191792_17195115.fna	-0.00731145	-0.00956199	RLVPSGPNPLHN	R	L	V	P	S	G	P	N	P	L	H	N	15	Yes	14	14	13	0	12	15	0	2	13	0	3	0	3	0	4	0	0	0	0	0	0	0	0	0	0	0
Cardamine_GCA_028015245.1_CEMPS_Cocculta_1.0_genomic.fna_CM051367.1_14236692_14239462.fna	0.013342387775793477	-0.0153265	RLSPGGPDPRHH	R	L	S	P	G	G	P	D	P	R	H	H	1	Yes	0	0	0	1	0	0	1	0	0	1	0	2	0	2	0	2	2	2	2	2	2	2	1	1	1	1
Cardamine_GCA_028015245.1_CEMPS_Cocculta_1.0_genomic.fna_CM051371.1_10624885_10628106.fna	-0.00823694	-0.00238134	RVIPTGPNPLHN	R	V	I	P	T	G	P	N	P	L	H	N	0	Yes	2	1	28	0	12	21	0	6	18	0	6	0	6	0	6	0	0	0	0	0	0	0	0	0	0	0
Cardamine_GCA_028015245.1_CEMPS_Cocculta_1.0_genomic.fna_CM051388.1_9803270_9806037.fna	0.013282450643978502	-0.0154055	RLSPGGPDPQHH	R	L	S	P	G	G	P	D	P	Q	H	H	1	Yes	0	0	0	1	0	0	1	0	0	1	0	2	0	2	0	2	2	2	2	2	2	2	1	1	1	1
Cardamine_GCA_028015245.1_CEMPS_Cocculta_1.0_genomic.fna_CM051374.1_16254404_16257655.fna	0.013450139038333095	-0.0155481	RFSPGGPDPQHH	R	F	S	P	G	G	P	D	P	Q	H	H	1	Yes	0	0	0	1	0	0	1	0	0	1	0	2	0	2	0	2	2	2	2	2	2	2	1	1	1	1
Cardamine_GCA_028015245.1_CEMPS_Cocculta_1.0_genomic.fna_CM051375.1_5552688_5555419.fna	0.023866457615175165	-0.00224606	HGVPSGPNPISN	H	G	V	P	S	G	P	N	P	I	S	N	3	Yes	4	4	8	4	4	2	3	5	1	3	5	3	5	3	5	3	3	3	3	3	3	3	3	1	1	1
Cardamine_GCA_028015245.1_CEMPS_Cocculta_1.0_genomic.fna_CM051374.1_16280018_16283260.fna	0.0131446	-0.0151426	RVSPGGPDPQHH	R	V	S	P	G	G	P	D	P	Q	H	H	1	Yes	0	0	0	1	0	0	1	0	0	1	0	2	0	2	0	2	2	2	2	2	2	2	1	1	1	1
Cardamine_GCA_028015245.1_CEMPS_Cocculta_1.0_genomic.fna_CM051362.1_8171759_8174478.fna	-0.0141806	0.00922377	RMIGRGSDPIHN	R	M	I	G	R	G	S	D	P	I	H	N	10	Yes	1	2	10	2	1	1	2	1	2	2	1	1	1	1	1	1	1	1	1	1	1	1	2	0	0	0
Cardamine_GCA_028015245.1_CEMPS_Cocculta_1.0_genomic.fna_CM051365.1_16682403_16685128.fna	-0.0140442	0.00893822	RMIGRGSDPIHN	R	M	I	G	R	G	S	D	P	I	H	N	10	Yes	1	2	10	2	1	1	2	1	2	2	1	1	1	1	1	1	1	1	1	1	1	1	2	0	0	0
Cardamine_GCA_028015245.1_CEMPS_Cocculta_1.0_genomic.fna_CM051362.1_2059378_2062157.fna	0.0028545	0.020047233965631454	RKVKTGSNPLHN	R	K	V	K	T	G	S	N	P	L	H	N	7	Yes	8	12	16	3	11	13	4	4	12	6	4	5	4	0	3	0	0	0	0	0	0	0	0	0	0	0
Cardamine_GCA_028015245.1_CEMPS_Cocculta_1.0_genomic.fna_CM051368.1_17352097_17355468.fna	-0.0127007	0.00769955	RRVRRGSDPIHN	R	R	V	R	R	G	S	D	P	I	H	N	2	Yes	1	2	10	2	1	1	2	1	2	2	1	1	1	1	1	1	1	1	1	1	1	1	2	0	0	0
Cardamine_GCA_028015245.1_CEMPS_Cocculta_1.0_genomic.fna_CM051375.1_7270958_7273602.fna	0.0130604	-0.0150885	RVSPGGPDPQHH	R	V	S	P	G	G	P	D	P	Q	H	H	1	Yes	0	0	0	1	0	0	1	0	0	1	0	2	0	2	0	2	2	2	2	2	2	2	1	1	1	1
Cardamine_GCA_028015245.1_CEMPS_Cocculta_1.0_genomic.fna_CM051367.1_12435869_12439186.fna	-0.00736667	-0.0102749	RLVPSGPNPLHN	R	L	V	P	S	G	P	N	P	L	H	N	15	Yes	14	14	13	0	12	15	0	2	13	0	3	0	3	0	4	0	0	0	0	0	0	0	0	0	0	0
Cardamine_GCA_028015245.1_CEMPS_Cocculta_1.0_genomic.fna_CM051378.1_3163698_3166444.fna	-0.00632565	0.00387861	RTVPSCPDPLHN	R	T	V	P	S	C	P	D	P	L	H	N	4	Yes	5	8	11	5	5	11	5	6	6	4	6	1	6	1	6	1	1	1	1	1	1	1	2	0	0	0
Cardamine_GCA_028015245.1_CEMPS_Cocculta_1.0_genomic.fna_CM051374.1_16247506_16250748.fna	0.013011594961878998	-0.0152541	RLSPGGPDPRHH	R	L	S	P	G	G	P	D	P	R	H	H	1	Yes	0	0	0	1	0	0	1	0	0	1	0	2	0	2	0	2	2	2	2	2	2	2	1	1	1	1
Cardamine_GCA_028015245.1_CEMPS_Cocculta_1.0_genomic.fna_CM051377.1_11854955_11858197.fna	0.013159968896937371	-0.0152931	RLSPGGPDPRHH	R	L	S	P	G	G	P	D	P	R	H	H	1	Yes	0	0	0	1	0	0	1	0	0	1	0	2	0	2	0	2	2	2	2	2	2	2	1	1	1	1
Cardamine_GCA_028015245.1_CEMPS_Cocculta_1.0_genomic.fna_CM051382.1_20177093_20180224.fna	0.0028479	0.00675588	RQVPTGSDPLHH	R	Q	V	P	T	G	S	D	P	L	H	H	31	Yes	6	6	2	6	8	5	6	8	5	5	7	4	7	4	7	4	4	4	4	0	0	0	0	0	2	2
Cardamine_GCA_028015245.1_CEMPS_Cocculta_1.0_genomic.fna_CM051370.1_10655607_10658389.fna	-0.0113623	-0.00507274	RVIHTGPNPLHN	R	V	I	H	T	G	P	N	P	L	H	N	8	Yes	7	7	5	3	7	6	4	4	7	0	4	0	4	0	3	0	0	0	0	0	0	0	0	0	0	0
Cardamine_GCA_028015245.1_CEMPS_Cocculta_1.0_genomic.fna_CM051363.1_6818433_6821158.fna	-0.0141038	0.00891804	RMIGRGSDPIHN	R	M	I	G	R	G	S	D	P	I	H	N	10	Yes	1	2	10	2	1	1	2	1	2	2	1	1	1	1	1	1	1	1	1	1	1	1	2	0	0	0
Cardamine_GCA_028015245.1_CEMPS_Cocculta_1.0_genomic.fna_CM051377.1_9037867_9041194.fna	0.00908009	0.012739640146079829	RMVPSGPDPLHH	R	M	V	P	S	G	P	D	P	L	H	H	5	Yes	6	6	2	6	8	5	6	8	5	5	7	4	7	4	7	4	4	4	4	0	0	0	0	2	2	2
Cardamine_GCA_028015245.1_CEMPS_Cocculta_1.0_genomic.fna_CM051380.1_16396056_16399358.fna	-0.0106603	0.00586343	RKVPNGPDPIHN	R	K	V	P	N	G	P	D	P	I	H	N	2	Yes	1	5	4	2	6	3	2	7	4	2	8	1	8	1	1	1	1	1	1	1	1	1	2	0	0	0
Cardamine_GCA_028015245.1_CEMPS_Cocculta_1.0_genomic.fna_CM051383.1_15242141_15245488.fna	0.0027284	0.00665627	RQVPTGSDPLHH	R	Q	V	P	T	G	S	D	P	L	H	H	31	Yes	6	6	2	6	8	5	6	8	5	5	7	4	7	4	7	4	4	4	4	0	0	0	0	0	2	2
Cardamine_GCA_028015245.1_CEMPS_Cocculta_1.0_genomic.fna_CM051389.1_10536000_10539233.fna	0.013405190135552946	-0.0155672	RLSPGGPDPQHH	R	L	S	P	G	G	P	D	P	Q	H	H	1	Yes	0	0	0	1	0	0	1	0	0	1	0	2	0	2	0	2	2	2	2	2	2	2	1	1	1	1
Cardamine_GCA_028015245.1_CEMPS_Cocculta_1.0_genomic.fna_CM051376.1_9516251_9519024.fna	0.013208700820062287	-0.0154096	RLSPGGPDPRHH	R	L	S	P	G	G	P	D	P	R	H	H	1	Yes	0	0	0	1	0	0	1	0	0	1	0	2	0	2	0	2	2	2	2	2	2	2	1	1	1	1
Cardamine_GCA_028015245.1_CEMPS_Cocculta_1.0_genomic.fna_CM051366.1_16852017_16855388.fna	-0.0130403	0.00792351	RRVRRGSDPIHN	R	R	V	R	R	G	S	D	P	I	H	N	2	Yes	1	2	10	2	1	1	2	1	2	2	1	1	1	1	1	1	1	1	1	1	1	1	2	0	0	0
Cardamine_GCA_028015245.1_CEMPS_Cocculta_1.0_genomic.fna_CM051372.1_258014_260751.fna	0.0241508	-0.00182077	HGVPSGPNPISN	H	G	V	P	S	G	P	N	P	I	S	N	3	Yes	4	4	8	4	4	2	3	5	1	3	5	3	5	3	5	3	3	3	3	3	3	3	3	1	1	1
Cardamine_GCA_028015245.1_CEMPS_Cocculta_1.0_genomic.fna_CM051374.1_16277732_16280974.fna	0.012884870824876023	-0.0153903	RVSPGGPDPQHH	R	V	S	P	G	G	P	D	P	Q	H	H	1	Yes	0	0	27	1	0	20	1	0	0	1	0	2	0	2	0	2	2	2	2	2	2	2	1	1	1	1
Cardamine_GCA_028015245.1_CEMPS_Cocculta_1.0_genomic.fna_CM051368.1_19026929_19029699.fna	0.013326797585562817	-0.0154437	RLSPGGPDPCHH	R	L	S	P	G	G	P	D	P	C	H	H	1	Yes	0	0	0	1	0	0	1	0	0	1	0	2	0	2	0	2	2	2	2	2	2	2	1	1	1	1
Cardamine_GCA_028015245.1_CEMPS_Cocculta_1.0_genomic.fna_CM051367.1_10434794_10437555.fna	-0.0077942	-0.00487305	REVPEGPNPLHN	R	E	V	P	E	G	P	N	P	L	H	N	0	Yes	3	3	3	0	3	9	0	3	8	0	2	0	2	0	2	0	0	0	0	0	0	0	0	0	0	0
Cardamine_GCA_028015245.1_CEMPS_Cocculta_1.0_genomic.fna_CM051375.1_7290422_7293195.fna	0.0132674	-0.0154997	RLSPGGPDPRHH	R	L	S	P	G	G	P	D	P	R	H	H	1	Yes	0	0	0	1	0	7	1	0	3	1	0	2	0	2	0	2	2	2	2	2	2	2	1	1	1	1
Cardamine_GCA_028015245.1_CEMPS_Cocculta_1.0_genomic.fna_CM051379.1_7929450_7932728.fna	-0.010247	0.00335136	RKVPNGPDPIHN	R	K	V	P	N	G	P	D	P	I	H	N	2	Yes	1	8	14	2	5	17	2	6	6	2	8	1	8	1	1	1	1	1	1	1	1	1	2	0	0	0
Cardamine_GCA_028015245.1_CEMPS_Cocculta_1.0_genomic.fna_CM051378.1_4922665_4925456.fna	-0.0104368	0.00449381	RKVPNGPDPIHN	R	K	V	P	N	G	P	D	P	I	H	N	2	Yes	1	5	4	2	6	3	2	7	4	2	6	1	6	1	1	1	1	1	1	1	1	1	2	0	0	0
Cardamine_GCA_028015245.1_CEMPS_Cocculta_1.0_genomic.fna_CM051369.1_1344489_1347725.fna	-0.0078928	-0.00439589	REVPDGPNPLHN	R	E	V	P	D	G	P	N	P	L	H	N	0	Yes	3	3	3	0	3	9	0	3	8	0	2	0	2	0	2	0	0	0	0	0	0	0	0	0	0	0
Cardamine_GCA_028015245.1_CEMPS_Cocculta_1.0_genomic.fna_CM051369.1_16559292_16562573.fna	-0.0084013	-0.00403498	RVVHTGPNPLHN	R	V	V	H	T	G	P	N	P	L	H	N	0	Yes	2	1	1	0	2	4	0	2	9	0	3	0	3	0	4	0	0	0	0	0	0	0	0	0	0	0
Cardamine_GCA_028015245.1_CEMPS_Cocculta_1.0_genomic.fna_CM051368.1_943838_947074.fna	-0.00800905	-0.00456837	REVPDGPNPLHN	R	E	V	P	D	G	P	N	P	L	H	N	0	Yes	3	3	3	0	3	9	0	3	8	0	2	0	2	0	2	0	0	0	0	0	0	0	0	0	0	0
Cardamine_GCA_028015245.1_CEMPS_Cocculta_1.0_genomic.fna_CM051377.1_11860876_11864127.fna	0.0131624	-0.0154077	RFSPGGPDPQHH	R	F	S	P	G	G	P	D	P	Q	H	H	1	Yes	0	0	0	1	0	0	1	0	0	1	0	2	0	2	0	2	2	2	2	2	2	2	1	1	1	1
Cardamine_GCA_028015245.1_CEMPS_Cocculta_1.0_genomic.fna_CM051379.1_5279355_5282101.fna	-0.00414618	0.00710964	RTVPSCPDPLHN	R	T	V	P	S	C	P	D	P	L	H	N	4	Yes	5	8	11	5	5	11	5	6	6	4	6	1	6	1	6	1	1	1	1	1	1	1	2	0	0	0
Cardamine_GCA_028015245.1_CEMPS_Cocculta_1.0_genomic.fna_CM051387.1_11074739_11077972.fna	0.013325942841613396	-0.0152571	RLSPGGPDPQHH	R	L	S	P	G	G	P	D	P	Q	H	H	1	Yes	0	0	0	1	0	0	1	0	0	1	0	2	0	2	0	2	2	2	2	2	2	2	1	1	1	1
Cardamine_GCA_028015245.1_CEMPS_Cocculta_1.0_genomic.fna_CM051377.1_13523356_13526619.fna	0.024370721957470406	-0.00146412	HGVPSGPNPISN	H	G	V	P	S	G	P	N	P	I	S	N	3	Yes	4	4	8	4	4	2	3	5	1	3	5	3	5	3	5	3	3	3	3	3	3	3	3	1	1	1
Cardamine_GCA_028015245.1_CEMPS_Cocculta_1.0_genomic.fna_CM051376.1_12360141_12363536.fna	0.00828653	0.0117193	RMVPSGPDPLHH	R	M	V	P	S	G	P	D	P	L	H	H	5	Yes	6	6	2	6	8	5	6	8	5	5	7	4	7	4	7	4	4	4	4	0	0	0	0	2	2	2
Cardamine_GCA_028015245.1_CEMPS_Cocculta_1.0_genomic.fna_CM051369.1_15776697_15780014.fna	-0.00799667	-0.0046353	RLVPSGPNPLHN	R	L	V	P	S	G	P	N	P	L	H	N	0	Yes	2	1	1	0	2	15	0	2	13	0	3	0	3	0	4	0	0	0	0	0	0	0	0	0	0	0
Cardamine_GCA_028015245.1_CEMPS_Cocculta_1.0_genomic.fna_CM051381.1_14382071_14385322.fna	-0.00629452	0.00362793	RTVPSCPDPLHN	R	T	V	P	S	C	P	D	P	L	H	N	4	Yes	5	8	11	5	5	11	5	6	6	4	6	0	6	0	6	0	0	0	0	0	0	0	0	0	0	0
Cardamine_GCA_028015245.1_CEMPS_Cocculta_1.0_genomic.fna_CM051374.1_18275422_18278685.fna	0.024058282743555905	-0.0019448	HGVPSGPNPISN	H	G	V	P	S	G	P	N	P	I	S	N	3	Yes	4	4	8	4	4	2	3	5	1	3	5	3	5	3	5	3	3	3	3	3	3	3	3	1	1	1
Cardamine_GCA_028015245.1_CEMPS_Cocculta_1.0_genomic.fna_CM051381.1_12572458_12575760.fna	-0.0101404	0.00406366	RKVPNGPDPIHN	R	K	V	P	N	G	P	D	P	I	H	N	2	Yes	1	5	4	5	5	3	2	7	4	2	6	1	6	1	1	1	1	1	1	1	1	1	2	0	0	0
Cardamine_GCA_028015245.1_CEMPS_Cocculta_1.0_genomic.fna_CM051375.1_7285238_7287993.fna	0.013297634125637402	-0.0155361	RFSPGGPDPQHH	R	F	S	P	G	G	P	D	P	Q	H	H	1	Yes	0	0	0	1	0	0	1	0	0	1	0	2	0	2	0	2	2	2	2	2	2	2	1	1	1	1
Cardamine_GCA_028015245.1_CEMPS_Cocculta_1.0_genomic.fna_CM051365.1_22237070_22240309.fna	0.00362194	0.020783898762674724	RKVKTGSNPLHN	R	K	V	K	T	G	S	N	P	L	H	N	7	Yes	8	12	16	3	11	13	4	4	12	6	4	5	4	0	3	0	0	0	0	0	0	0	0	0	0	0
Cardamine_GCA_028015245.1_CEMPS_Cocculta_1.0_genomic.fna_CM051392.1_1377127_1379864.fna	-0.00799056	-0.00432309	RFIPSGPNPLHN	R	F	I	P	S	G	P	N	P	L	H	N	15	Yes	2	14	13	0	12	15	0	2	13	0	3	0	3	0	4	0	0	0	0	0	0	0	0	0	0	0
Cardamine_GCA_028015245.1_CEMPS_Cocculta_1.0_genomic.fna_CM051364.1_21057904_21061191.fna	-0.0139885	0.00882564	RMIGRGSDPIHN	R	M	I	G	R	G	S	D	P	I	H	N	10	Yes	1	2	10	2	1	1	2	1	2	2	1	1	1	1	1	1	1	1	1	1	1	1	2	0	0	0
Cardamine_GCA_028015245.1_CEMPS_Cocculta_1.0_genomic.fna_CM051376.1_9498862_9501617.fna	0.013269796204643337	-0.015233	RFSPGGPDPQHH	R	F	S	P	G	G	P	D	P	Q	H	H	1	Yes	0	0	0	1	0	0	1	0	0	1	0	2	0	2	0	2	2	2	2	2	2	2	1	1	1	1
Cardamine_GCA_028015245.1_CEMPS_Cocculta_1.0_genomic.fna_CM051366.1_18938533_18941303.fna	0.012963215449293035	-0.0151607	RLSPGGPDPRHH	R	L	S	P	G	G	P	D	P	R	H	H	1	Yes	0	0	0	1	0	0	1	0	0	1	0	2	0	2	0	2	2	2	2	2	2	2	1	1	1	1
Cardamine_GCA_028015245.1_CEMPS_Cocculta_1.0_genomic.fna_CM051372.1_10321293_10324075.fna	-0.00855162	-0.00156228	RVIPTGPNPLHN	R	V	I	P	T	G	P	N	P	L	H	N	0	Yes	2	1	14	0	2	12	0	7	14	0	8	0	8	0	10	0	0	0	0	0	0	0	0	0	0	0
Cardamine_GCA_028015245.1_CEMPS_Cocculta_1.0_genomic.fna_CM051374.1_17089197_17092424.fna	0.00188878	0.018738098673147595	RKIPTGSNPLHN	R	K	I	P	T	G	S	N	P	L	H	N	7	Yes	8	12	16	3	11	13	4	4	12	6	4	5	4	0	3	0	0	0	0	0	0	0	0	0	0	0
Cardamine_GCA_028015245.1_CEMPS_Cocculta_1.0_genomic.fna_CM051367.1_13241623_13244904.fna	-0.00826857	-0.00419768	RVVHTGPNPLHN	R	V	V	H	T	G	P	N	P	L	H	N	0	Yes	2	1	1	0	2	12	0	2	14	0	3	0	3	0	4	0	0	0	0	0	0	0	0	0	0	0
Cardamine_GCA_028015245.1_CEMPS_Cocculta_1.0_genomic.fna_CM051368.1_18012773_18016054.fna	-0.00845554	-0.00378476	RVVHTGPNPLHN	R	V	V	H	T	G	P	N	P	L	H	N	0	Yes	2	1	1	0	2	4	0	2	9	0	3	0	3	0	4	0	0	0	0	0	0	0	0	0	0	0
Cardamine_GCA_028015245.1_CEMPS_Cocculta_1.0_genomic.fna_CM051393.1_16589705_16593022.fna	-0.0083042	-0.00358693	RVIPSGPNPLHN	R	V	I	P	S	G	P	N	P	L	H	N	0	Yes	2	3	15	0	3	12	0	3	14	0	2	0	2	0	8	0	0	0	0	0	0	0	0	0	0	0
Cardamine_GCA_028015245.1_CEMPS_Cocculta_1.0_genomic.fna_CM051369.1_17651717_17654487.fna	0.0132244	-0.0153197	RLSPGGPDPRHH	R	L	S	P	G	G	P	D	P	R	H	H	1	Yes	0	0	0	1	0	0	1	0	0	1	0	2	0	2	0	2	2	2	2	2	2	2	1	1	1	1
Cardamine_GCA_028015245.1_CEMPS_Cocculta_1.0_genomic.fna_CM051386.1_10092140_10094910.fna	0.013249051149553596	-0.0155425	RVSPGGPDPQHH	R	V	S	P	G	G	P	D	P	Q	H	H	1	Yes	0	0	0	1	0	14	1	0	0	1	0	2	0	2	0	2	2	2	2	2	2	2	1	1	1	1
Cardamine_GCA_028015245.1_CEMPS_Cocculta_1.0_genomic.fna_CM051379.1_18766654_18770181.fna	0.00327473	0.00724782	RQVPTGSDPLHH	R	Q	V	P	T	G	S	D	P	L	H	H	31	Yes	6	6	2	6	8	5	6	8	5	5	7	4	7	4	7	4	4	4	4	0	0	0	0	0	2	2
Cardamine_GCA_028015245.1_CEMPS_Cocculta_1.0_genomic.fna_CM051373.1_4508811_4512035.fna	-0.00831154	-0.00210577	RVIPTGPNPLHN	R	V	I	P	T	G	P	N	P	L	H	N	0	Yes	2	1	14	0	2	12	0	6	6	0	6	0	6	0	6	0	0	0	0	0	1	1	2	0	0	0
Cardamine_GCA_028015245.1_CEMPS_Cocculta_1.0_genomic.fna_CM051366.1_16676996_16680313.fna	-0.00735968	-0.0100586	RLVPSGPNPLHN	R	L	V	P	S	G	P	N	P	L	H	N	15	Yes	14	14	13	0	12	15	0	2	13	0	3	0	3	0	4	0	0	0	0	0	0	0	0	0	0	0
Cardamine_GCA_028015245.1_CEMPS_Cocculta_1.0_genomic.fna_CM051366.1_14402529_14405290.fna	-0.00777178	-0.00441564	REVPEGPNPLHN	R	E	V	P	E	G	P	N	P	L	H	N	0	Yes	3	3	3	0	3	9	0	3	8	0	2	0	2	0	2	0	0	0	0	0	0	0	0	0	0	0
Cardamine_GCA_028015245.1_CEMPS_Cocculta_1.0_genomic.fna_CM051390.1_20448646_20451933.fna	-0.00807923	-0.00261919	RFIPSGPNPLHN	R	F	I	P	S	G	P	N	P	L	H	N	0	Yes	2	1	13	0	8	5	0	8	5	0	7	0	4	0	3	0	0	0	0	0	0	0	0	0	0	0
Cardamine_GCA_028015245.1_CEMPS_Cocculta_1.0_genomic.fna_CM051364.1_26390256_26393480.fna	0.00332778	0.020575	RKVKTGSNPLHN	R	K	V	K	T	G	S	N	P	L	H	N	7	Yes	8	12	16	3	11	13	4	4	12	6	4	5	4	0	3	0	0	0	0	0	0	0	0	0	0	0
Cardamine_GCA_028015245.1_CEMPS_Cocculta_1.0_genomic.fna_CM051367.1_12591184_12594555.fna	-0.0130256	0.00801176	RRVRRGSDPIHN	R	R	V	R	R	G	S	D	P	I	H	N	2	Yes	1	2	10	2	1	1	2	1	2	2	1	1	1	1	1	1	1	1	1	1	1	1	2	0	0	0
Cardamine_GCA_028015245.1_CEMPS_Cocculta_1.0_genomic.fna_CM051380.1_17878219_17881476.fna	-0.00724974	0.00434366	RTVPSCPDPLHN	R	T	V	P	S	C	P	D	P	L	H	N	4	Yes	5	8	11	5	5	11	5	6	6	4	6	1	6	1	6	1	1	1	1	1	1	1	2	0	0	0
Cardamine_GCA_028015245.1_CEMPS_Cocculta_1.0_genomic.fna_CM051376.1_8627219_8629992.fna	0.00170776	0.0185971	RKIPTGSNPFHN	R	K	I	P	T	G	S	N	P	F	H	N	7	Yes	8	12	16	3	11	13	4	4	12	6	4	5	4	0	3	0	0	0	0	0	0	0	0	0	0	0
Cardamine_GCA_028015245.1_CEMPS_Cocculta_1.0_genomic.fna_CM051391.1_2272862_2275596.fna	-0.00926572	-0.00387749	RFIPSGPNPLHN	R	F	I	P	S	G	P	N	P	L	H	N	43	Yes	2	7	5	3	7	6	0	4	7	0	4	0	4	0	3	0	0	0	0	0	0	0	0	0	0	0
Arabidopsis_GCA_000001735.2_TAIR10.1_genomic.fna_CP002685.1_14732770_14736033.fna	0.0240607	-0.00550333	HGVPSGPNPISN	H	G	V	P	S	G	P	N	P	I	S	N	14	Yes	4	4	18	4	4	2	3	5	1	3	5	3	5	3	5	3	3	3	3	3	3	3	3	1	1	1
Arabidopsis_GCA_000001735.2_TAIR10.1_genomic.fna_CP002685.1_13250705_13254046.fna	0.013141	-0.0151763	RVSPGGPDPQHH	R	V	S	P	G	G	P	D	P	Q	H	H	1	Yes	0	0	0	1	0	23	1	0	0	1	0	2	0	2	0	2	2	2	2	2	2	2	1	1	1	1
Arabidopsis_GCA_000001735.2_TAIR10.1_genomic.fna_CP002687.1_10210592_10213816.fna	0.0133328	-0.0156204	RLSPGGPDPQHH	R	L	S	P	G	G	P	D	P	Q	H	H	1	Yes	0	0	0	1	0	0	1	0	3	1	0	2	0	2	0	2	2	2	2	2	2	2	1	1	1	1
Arabidopsis_GCA_000001735.2_TAIR10.1_genomic.fna_CP002684.1_24627335_24630033.fna	-0.00957443	0.00432959	RQIPTGPDPLHN	R	Q	I	P	T	G	P	D	P	L	H	N	26	Yes	1	5	4	2	6	3	2	7	4	2	8	1	8	1	10	1	1	1	1	1	1	0	0	0	0	0
Arabidopsis_GCA_000001735.2_TAIR10.1_genomic.fna_CP002685.1_13239940_13243197.fna	0.0135001	-0.0155027	RFSPGGPDPQHH	R	F	S	P	G	G	P	D	P	Q	H	H	1	Yes	0	0	0	1	0	0	1	0	0	1	0	2	0	2	0	2	2	2	2	2	2	2	1	1	1	1
Arabidopsis_GCA_000001735.2_TAIR10.1_genomic.fna_BK010421.1_0_1881.fna	0.0192464	-0.0098384	VPPSGPSKQHNS	V	P	P	S	G	P	S	K	Q	H	N	S	27	Yes	13	20	30	7	14	24	0	10	20	0	11	2	11	2	9	2	2	2	2	2	2	2	1	1	1	1
Arabidopsis_GCA_000001735.2_TAIR10.1_genomic.fna_CP002684.1_26060425_26063745.fna	-0.00815527	-0.00453221	RLVPSGPNPLHN	R	L	V	P	S	G	P	N	P	L	H	N	0	Yes	2	1	1	0	2	4	0	2	9	0	3	0	3	0	4	0	0	0	0	0	0	0	0	0	0	0
Arabidopsis_GCA_000001735.2_TAIR10.1_genomic.fna_CP002686.1_9485123_9487851.fna	-0.00544484	0.00605413	RIVPSCPDPLHN	R	I	V	P	S	C	P	D	P	L	H	N	4	Yes	5	8	11	5	5	11	5	6	6	4	6	1	6	1	6	1	1	1	1	1	1	1	2	0	0	0
Arabidopsis_GCA_000001735.2_TAIR10.1_genomic.fna_CP002686.1_8767448_8770669.fna	-0.00845799	-0.00180876	RVIPTGPNPLHN	R	V	I	P	T	G	P	N	P	L	H	N	0	Yes	2	1	1	5	5	11	5	6	6	4	6	0	6	1	6	1	1	1	1	0	0	0	0	0	0	0
Arabidopsis_GCA_000001735.2_TAIR10.1_genomic.fna_CP002684.1_1904475_1907723.fna	0.013360465298364089	-0.0155253	RLSPGGPDPRHH	R	L	S	P	G	G	P	D	P	R	H	H	1	Yes	0	0	0	1	0	0	1	0	0	1	0	2	0	2	0	2	2	2	2	2	2	2	1	1	1	1
Arabidopsis_GCA_000001735.2_TAIR10.1_genomic.fna_CP002688.1_4108268_4111020.fna	0.00236953	0.00648592	RQVPTGSDPLHH	R	Q	V	P	T	G	S	D	P	L	H	H	31	Yes	6	6	2	6	8	5	6	8	5	5	7	4	7	0	7	0	0	0	0	0	0	0	0	0	0	0
Arabidopsis_GCA_000001735.2_TAIR10.1_genomic.fna_CP002684.1_25410196_25412939.fna	-0.00717054	0.00244753	RRVPTGPNPLHH	R	R	V	P	T	G	P	N	P	L	H	H	26	Yes	1	5	4	2	6	3	2	7	4	2	8	1	8	0	10	1	0	0	0	0	0	0	0	0	0	0
Arabidopsis_GCA_000001735.2_TAIR10.1_genomic.fna_CP002684.1_27507449_27510228.fna	0.013280825887519372	-0.0155237	RLSPGGPDPRHH	R	L	S	P	G	G	P	D	P	R	H	H	1	Yes	0	0	0	1	0	0	1	0	0	1	0	2	0	2	0	2	2	2	2	2	2	2	1	1	1	1
Arabidopsis_GCA_000001735.2_TAIR10.1_genomic.fna_CP002688.1_25904583_25907900.fna	-0.00928032	-0.00386638	RSIPTGPNPLHN	R	S	I	P	T	G	P	N	P	L	H	N	43	Yes	2	7	5	3	7	6	0	4	7	0	4	0	4	0	3	0	0	0	0	0	0	0	0	0	0	0
Arabidopsis_GCA_000001735.2_TAIR10.1_genomic.fna_CP002684.1_23459271_23462032.fna	-0.00869187	-0.00681183	RLVPKGPNPLHN	R	L	V	P	K	G	P	N	P	L	H	N	11	Yes	3	9	12	0	9	10	0	3	11	0	2	0	2	0	2	0	0	0	0	0	0	0	0	0	0	0
Arabidopsis_GCA_000001735.2_TAIR10.1_genomic.fna_CP002684.1_1453720_1456472.fna	0.00315442	0.020278320066783827	RKVKTGSNPLHN	R	K	V	K	T	G	S	N	P	L	H	N	7	Yes	8	12	16	3	11	13	4	4	12	6	4	5	4	0	3	0	0	0	0	0	0	0	0	0	0	0
Arabidopsis_GCA_000001735.2_TAIR10.1_genomic.fna_CP002684.1_26726670_26729966.fna	-0.00809347	-0.00409686	RVVHTGPNPLHN	R	V	V	H	T	G	P	N	P	L	H	N	0	Yes	2	1	15	0	2	12	0	2	14	0	3	0	3	0	4	0	0	0	0	0	0	0	0	0	0	0
Arabidopsis_GCA_000001735.2_TAIR10.1_genomic.fna_CP002684.1_26176650_26180021.fna	-0.012646	0.00757374	RRVRRGSDPIHN	R	R	V	R	R	G	S	D	P	I	H	N	2	Yes	1	2	10	2	6	1	2	7	4	2	8	1	8	1	1	1	1	1	1	1	1	1	2	0	0	0
Arabidopsis_GCA_000001735.2_TAIR10.1_genomic.fna_CP002685.1_13252763_13256005.fna	0.013261752301859072	-0.0152653	RVSPGGPDPQHH	R	V	S	P	G	G	P	D	P	Q	H	H	1	Yes	0	0	0	1	0	0	1	0	0	1	0	2	0	2	0	2	2	2	2	2	2	2	1	1	1	1
Arabidopsis_GCA_000001735.2_TAIR10.1_genomic.fna_CP002685.1_13236603_13239842.fna	0.013120570860330933	-0.015288	RLSPGGPDPRHH	R	L	S	P	G	G	P	D	P	R	H	H	1	Yes	0	0	0	1	0	0	1	0	0	1	0	2	0	2	0	2	2	2	2	2	2	2	1	1	1	1
Arabidopsis_GCA_000222325.1_Bur-0_2010-09-30_genomic.fna_GL989716.1_280907_283635.fna	-0.0147463	0.00946939	RMIGRGSDPIHN	R	M	I	G	R	G	S	D	P	I	H	N	10	Yes	1	2	10	2	1	8	2	1	2	2	1	1	1	1	1	1	1	1	1	1	1	1	2	0	0	0
Boechera_GCA_026770425.1_BoeM4B_genomic.fna_CM049192.1_24675355_24678621.fna	-0.011435	0.00569828	RKIPNGPDPIHN	R	K	I	P	N	G	P	D	P	I	H	N	2	Yes	1	2	7	2	1	1	2	1	2	2	1	1	1	1	1	1	1	1	1	1	1	1	2	0	0	0
Boechera_GCA_026770425.1_BoeM4B_genomic.fna_CM049185.1_12635481_12638263.fna	-0.00780015	0.00248172	RVIPTGPNPLHN	R	V	I	P	T	G	P	N	P	L	H	N	4	Yes	5	8	14	5	5	11	5	6	6	4	6	1	6	1	6	1	1	1	1	1	1	1	2	0	0	0
Boechera_GCA_026770425.1_BoeM4B_genomic.fna_CM049183.1_23535750_23538520.fna	0.013182447805100962	-0.0153593	RLSPGGPDPRHH	R	L	S	P	G	G	P	D	P	R	H	H	1	Yes	0	0	0	1	0	0	1	0	0	1	0	2	0	2	0	2	2	2	2	2	2	2	1	1	1	1
Boechera_GCA_026770425.1_BoeM4B_genomic.fna_CM049187.1_14090611_14093853.fna	0.013468325520850073	-0.0156683	RLSPGGPDPRHH	R	L	S	P	G	G	P	D	P	R	H	H	1	Yes	0	0	0	1	0	0	1	0	0	1	0	2	0	2	0	2	2	2	2	2	2	2	1	1	1	1
Boechera_GCA_026770425.1_BoeM4B_genomic.fna_CM049185.1_12762496_12765717.fna	-0.00829948	0.00231656	RVIPTGPNPLHN	R	V	I	P	T	G	P	N	P	L	H	N	4	Yes	5	8	14	5	5	11	5	6	6	4	6	1	6	1	6	1	1	1	1	1	1	1	2	0	0	0
Boechera_GCA_026770425.1_BoeM4B_genomic.fna_JAMKOQ010000524.1_21234_24007.fna	0.013047117168471217	-0.0151007	RLSPGGPDPRHH	R	L	S	P	G	G	P	D	P	R	H	H	1	Yes	0	0	0	1	0	0	1	0	0	1	0	2	0	2	0	2	2	2	2	2	2	2	1	1	1	1
Boechera_GCA_026770425.1_BoeM4B_genomic.fna_CM049180.1_2469809_2473045.fna	0.013110219231076832	-0.0152933	RLSPGGPDPRHH	R	L	S	P	G	G	P	D	P	R	H	H	1	Yes	0	0	0	1	0	0	1	0	0	1	0	2	0	2	0	2	2	2	2	2	2	2	1	1	1	1
Boechera_GCA_026770425.1_BoeM4B_genomic.fna_CM049183.1_21128790_21132107.fna	-0.00814574	-0.00428095	RLVPSGPNPLHN	R	L	V	P	S	G	P	N	P	L	H	N	0	Yes	2	1	1	0	2	4	0	2	9	0	3	0	3	0	4	0	0	0	0	0	0	0	0	0	0	0
Boechera_GCA_026770425.1_BoeM4B_genomic.fna_CM049181.1_26255119_26257883.fna	-0.00797044	-0.00513567	RSVPQGPNPLHN	R	S	V	P	Q	G	P	N	P	L	H	N	0	Yes	3	3	3	0	3	9	0	3	8	0	2	0	2	0	2	0	0	0	0	0	0	0	0	0	0	0
Boechera_GCA_026770425.1_BoeM4B_genomic.fna_CM049193.1_25386753_25389971.fna	-0.0118768	0.00638262	RKIPNGPDPIHN	R	K	I	P	N	G	P	D	P	I	H	N	2	Yes	1	2	7	2	1	1	2	1	2	2	1	1	1	1	1	1	1	1	1	1	1	1	2	0	0	0
Boechera_GCA_026770425.1_BoeM4B_genomic.fna_CM049179.1_8640877_8643641.fna	-0.00786684	-0.00490317	RSVPQGPNPLHN	R	S	V	P	Q	G	P	N	P	L	H	N	0	Yes	3	3	3	0	3	9	0	3	8	0	2	0	2	0	2	0	0	0	0	0	0	0	0	0	0	0
Boechera_GCA_026770425.1_BoeM4B_genomic.fna_CM049186.1_10428197_10430625.fna	0.0090433	0.012722208181914052	RTVPSGPDPLHH	R	T	V	P	S	G	P	D	P	L	H	H	5	Yes	6	6	2	6	8	5	6	8	5	5	7	4	7	4	7	4	4	4	4	0	0	0	0	2	2	2
Boechera_GCA_026770425.1_BoeM4B_genomic.fna_CM049183.1_21331438_21334809.fna	-0.01286	0.00788761	RRVRRGSDPIHN	R	R	V	R	R	G	S	D	P	I	H	N	2	Yes	1	2	10	2	1	1	2	1	2	2	1	1	1	1	1	1	1	1	1	1	1	1	2	0	0	0
Boechera_GCA_026770425.1_BoeM4B_genomic.fna_CM049183.1_2686379_2689077.fna	-0.0137987	0.00848101	RMIGRGSDPIHN	R	M	I	G	R	G	S	D	P	I	H	N	2	Yes	1	2	10	2	1	1	2	1	2	2	1	1	1	1	1	1	1	1	1	1	1	1	2	0	0	0
Boechera_GCA_026770425.1_BoeM4B_genomic.fna_CM049181.1_3000571_3003819.fna	0.013084041766837466	-0.0152984	RLSPGGPDPRHH	R	L	S	P	G	G	P	D	P	R	H	H	1	Yes	0	0	0	1	0	0	1	0	0	1	0	2	0	2	0	2	2	2	2	2	2	2	1	1	1	1
Boechera_GCA_026770425.1_BoeM4B_genomic.fna_CM049182.1_2430200_2432898.fna	-0.013957	0.00894268	RMIGRGSDPIHN	R	M	I	G	R	G	S	D	P	I	H	N	2	Yes	1	2	10	2	1	1	2	1	2	2	1	1	1	1	1	1	1	1	1	1	1	1	2	0	0	0
Boechera_GCA_026770425.1_BoeM4B_genomic.fna_CM049189.1_17716669_17719403.fna	-0.00711588	0.00338425	RLVPSCPDPLHN	R	L	V	P	S	C	P	D	P	L	H	N	4	Yes	5	8	11	5	5	11	5	6	6	4	6	1	6	1	6	1	1	1	1	1	1	1	2	0	0	0
Boechera_GCA_026770425.1_BoeM4B_genomic.fna_CM049181.1_2363633_2366406.fna	0.00347529	0.020561985912373876	RKVKTGSNPLHN	R	K	V	K	T	G	S	N	P	L	H	N	7	Yes	8	12	16	3	11	13	4	4	12	6	4	5	4	0	3	0	0	0	0	0	0	0	0	0	0	0
Boechera_GCA_026770425.1_BoeM4B_genomic.fna_CM049186.1_16185524_16188790.fna	0.024083667615424915	-0.00554102	HGVPSGPNPISN	H	G	V	P	S	G	P	N	P	I	S	N	14	Yes	4	4	18	4	4	2	3	5	1	3	5	3	5	3	5	3	3	3	3	3	3	3	3	1	1	1
Boechera_GCA_026770425.1_BoeM4B_genomic.fna_CM049184.1_12380920_12383702.fna	-0.00790523	0.00210772	RVIPTGPNPLHN	R	V	I	P	T	G	P	N	P	L	H	N	4	Yes	5	8	14	5	5	11	5	6	6	4	6	1	6	1	6	1	1	1	1	1	1	1	2	0	0	0
Boechera_GCA_026770425.1_BoeM4B_genomic.fna_JAMKOQ010000581.1_806_3591.fna	0.013330528551835913	-0.015596	RLSPGGPDPQHH	R	L	S	P	G	G	P	D	P	Q	H	H	1	Yes	0	0	0	1	0	0	1	0	0	1	0	2	0	2	0	2	2	2	2	2	2	2	1	1	1	1
Boechera_GCA_026770425.1_BoeM4B_genomic.fna_CM049192.1_11153786_11156571.fna	0.0133552	-0.0156109	RLSPGGPDPQHH	R	L	S	P	G	G	P	D	P	Q	H	H	1	Yes	0	0	0	1	0	0	1	0	3	1	0	2	0	2	0	2	2	2	2	2	2	2	1	1	1	1
Boechera_GCA_026770425.1_BoeM4B_genomic.fna_CM049187.1_14123985_14127227.fna	0.013246765252285643	-0.0151074	RVSPGGPDPQHH	R	V	S	P	G	G	P	D	P	Q	H	H	1	Yes	0	0	0	1	0	0	1	0	0	1	0	2	0	2	0	2	2	2	2	2	2	2	1	1	1	1
Boechera_GCA_026770425.1_BoeM4B_genomic.fna_JAMKOQ010000406.1_6718_9503.fna	0.013367104784025299	-0.015405	RLSPGGPDPQHH	R	L	S	P	G	G	P	D	P	Q	H	H	1	Yes	0	0	0	1	0	0	1	0	0	1	0	2	0	2	0	2	2	2	2	2	2	2	1	1	1	1
Boechera_GCA_026770425.1_BoeM4B_genomic.fna_CM049187.1_15025466_15028687.fna	-0.0069771	0.003155	REIPTGSNPLHN	R	E	I	P	T	G	S	N	P	L	H	N	7	Yes	8	12	21	3	11	13	4	4	12	6	4	0	4	0	3	0	0	0	0	0	0	0	0	0	0	0
Boechera_GCA_026770425.1_BoeM4B_genomic.fna_CM049182.1_22826640_22830011.fna	-0.01291	0.00772541	RRVRRGSDPIHN	R	R	V	R	R	G	S	D	P	I	H	N	2	Yes	1	2	10	2	1	1	2	1	2	2	1	1	1	1	1	1	1	1	1	1	1	1	2	0	0	0
Boechera_GCA_026770425.1_BoeM4B_genomic.fna_CM049182.1_5572295_5574906.fna	-0.00732713	-0.0102563	RLVPSGPNPLHN	R	L	V	P	S	G	P	N	P	L	H	N	15	Yes	14	14	13	0	12	15	0	2	13	0	3	0	3	0	4	0	0	0	0	0	0	0	0	0	0	0
Boechera_GCA_026770425.1_BoeM4B_genomic.fna_CM049186.1_14902858_14906094.fna	-0.0020281	0.00996741	REIPTGSNPLHN	R	E	I	P	T	G	S	N	P	L	H	N	7	Yes	8	12	16	3	11	13	4	4	12	6	4	5	4	0	3	0	0	0	0	0	0	0	0	0	0	0
Boechera_GCA_026770425.1_BoeM4B_genomic.fna_CM049180.1_1894119_1896892.fna	0.00343765	0.020529355527290055	RKVKTGSNPLHN	R	K	V	K	T	G	S	N	P	L	H	N	7	Yes	8	12	16	3	11	13	4	4	12	6	4	5	4	0	3	0	0	0	0	0	0	0	0	0	0	0
Boechera_GCA_026770425.1_BoeM4B_genomic.fna_CM049186.1_13755128_13758379.fna	0.013266535214775738	-0.0155203	RFSPGGPDAQHH	R	F	S	P	G	G	P	D	A	Q	H	H	1	Yes	0	0	0	1	0	0	1	0	0	1	0	2	0	2	0	2	2	2	2	2	2	2	1	1	1	1
Boechera_GCA_026770425.1_BoeM4B_genomic.fna_CM049187.1_10723739_10726167.fna	0.00903549	0.012671305895214478	RTVPSGPDPLHH	R	T	V	P	S	G	P	D	P	L	H	H	5	Yes	6	6	2	6	8	5	6	8	5	5	7	4	7	4	7	4	4	4	4	0	0	0	0	2	2	2
Boechera_GCA_026770425.1_BoeM4B_genomic.fna_CM049185.1_33115129_33118449.fna	-0.00824355	-0.00235848	RSIPTGPNPLHN	R	S	I	P	T	G	P	N	P	L	H	N	0	Yes	2	1	14	0	5	22	0	6	6	0	6	0	6	0	6	0	0	0	0	0	0	0	0	0	0	0
Boechera_GCA_026770425.1_BoeM4B_genomic.fna_CM049186.1_13749850_13753092.fna	0.013293874779511263	-0.0154573	RLSPGGPDPRHH	R	L	S	P	G	G	P	D	P	R	H	H	1	Yes	0	0	0	1	0	0	1	0	3	1	0	2	0	2	0	2	2	2	2	2	2	2	1	1	1	1
Boechera_GCA_026770425.1_BoeM4B_genomic.fna_CM049186.1_13803949_13807191.fna	0.013183158278793895	-0.0151489	RVSPGGPDPQHH	R	V	S	P	G	G	P	D	P	Q	H	H	1	Yes	0	0	0	1	0	0	1	0	0	1	0	2	0	2	0	2	2	2	2	2	2	2	1	1	1	1
Boechera_GCA_026770425.1_BoeM4B_genomic.fna_CM049182.1_25440783_25444103.fna	-0.00785569	-0.00539621	RLVPSGPNPLHH	R	L	V	P	S	G	P	N	P	L	H	H	0	Yes	3	3	3	0	3	9	0	3	8	0	2	0	2	0	2	0	0	0	0	0	0	0	0	0	0	0
Boechera_GCA_026770425.1_BoeM4B_genomic.fna_CM049190.1_5027753_5031080.fna	-0.00609565	0.000762331	RQVPTGSDPLHH	R	Q	V	P	T	G	S	D	P	L	H	H	31	Yes	6	6	2	6	8	5	6	8	5	5	7	4	7	0	7	4	0	0	0	0	0	0	0	0	0	0
Boechera_GCA_026770425.1_BoeM4B_genomic.fna_CM049191.1_5510370_5513697.fna	-0.00605182	0.00144188	RQVPTGSDPLHH	R	Q	V	P	T	G	S	D	P	L	H	H	31	Yes	6	6	2	6	8	5	6	8	5	5	7	4	7	0	7	0	0	0	0	0	0	0	0	0	0	0
Boechera_GCA_026770425.1_BoeM4B_genomic.fna_CM049182.1_22651346_22654654.fna	-0.0081828	-0.00417988	RLVPSGPNPLHN	R	L	V	P	S	G	P	N	P	L	H	N	0	Yes	2	1	1	0	2	4	0	2	9	0	3	0	3	0	4	0	0	0	0	0	0	0	0	0	0	0
Boechera_GCA_026770425.1_BoeM4B_genomic.fna_CM049188.1_18597383_18600117.fna	-0.00693972	0.00415953	RLVPSCPDPLHN	R	L	V	P	S	C	P	D	P	L	H	N	4	Yes	5	8	11	5	5	11	5	6	6	4	6	1	6	1	6	1	1	1	1	1	1	1	2	0	0	0
Boechera_GCA_026770425.1_BoeM4B_genomic.fna_CM049183.1_5913741_5916352.fna	-0.00735739	-0.0102756	RLVPSGPNPLHN	R	L	V	P	S	G	P	N	P	L	H	N	15	Yes	14	14	13	0	12	15	0	2	13	0	3	0	3	0	4	0	0	0	0	0	0	0	0	0	0	0
Boechera_GCA_026770425.1_BoeM4B_genomic.fna_CM049182.1_23691524_23694862.fna	-0.00804366	-0.00544873	RVVHTGPNPLHN	R	V	V	H	T	G	P	N	P	L	H	N	0	Yes	3	3	3	0	3	9	0	3	8	0	2	0	2	0	2	0	0	0	0	0	0	0	0	0	0	0
Boechera_GCA_026770425.1_BoeM4B_genomic.fna_CM049187.1_16375893_16379159.fna	0.024072719591992166	-0.00564592	HGVPSGPNPISN	H	G	V	P	S	G	P	N	P	I	S	N	14	Yes	4	4	18	4	4	2	3	5	1	3	5	3	5	3	5	3	3	3	3	3	3	3	3	1	1	1
Boechera_GCA_026770425.1_BoeM4B_genomic.fna_CM049187.1_14096507_14099758.fna	0.013465070581680004	-0.0156338	RFSPGGPDPQHH	R	F	S	P	G	G	P	D	P	Q	H	H	1	Yes	0	0	0	1	0	0	1	0	0	1	0	2	0	2	0	2	2	2	2	2	2	2	1	1	1	1
Boechera_GCA_026122555.1_BD02V05_genomic.fna_CM047475.1_6630510_6633731.fna	-0.01032	-0.00351512	RVIPTGPNSLHN	R	V	I	P	T	G	P	N	S	L	H	N	8	Yes	7	7	5	3	7	6	4	4	7	0	4	0	4	0	3	0	0	0	0	0	0	0	0	0	0	0
Boechera_GCA_026122555.1_BD02V05_genomic.fna_JALPBV010008723.1_0_1837.fna	-0.00802608	0.00219872	RSVPTGPNPLHN	R	S	V	P	T	G	P	N	P	L	H	N	26	Yes	1	5	4	2	6	3	2	7	4	0	8	0	8	0	10	0	0	0	0	0	0	0	0	0	0	0
Boechera_GCA_026122555.1_BD02V05_genomic.fna_CM047478.1_22252928_22256146.fna	-0.0131083	0.0071662	RKIPNGADPIHN	R	K	I	P	N	G	A	D	P	I	H	N	2	Yes	1	2	7	2	1	1	2	1	2	2	1	1	1	1	1	1	1	1	1	1	1	1	2	0	0	0
Brassica_GCA_000751015.1_AST_PRJEB5043_v1_genomic.fna_LK031978.1_14885_17526.fna	-0.0146402	0.011736524329908774	RHVRRGSDPIHN	R	H	V	R	R	G	S	D	P	I	H	N	9	Yes	1	11	9	2	1	8	2	1	10	2	1	1	1	1	1	1	1	1	1	1	1	1	2	0	0	0
Brassica_GCA_000751015.1_AST_PRJEB5043_v1_genomic.fna_LK033861.1_16636_19896.fna	-0.00758317	-0.00425024	REAPAGPNPLHN	R	E	A	P	A	G	P	N	P	L	H	N	0	Yes	3	3	3	0	3	9	0	3	8	0	2	0	2	0	2	0	0	0	0	0	0	0	0	0	0	0
Brassica_GCA_000751015.1_AST_PRJEB5043_v1_genomic.fna_LK031840.1_1386455_1389237.fna	-0.0082156	-5.82382e-05	RIIPTGPNPLHN	R	I	I	P	T	G	P	N	P	L	H	N	4	Yes	5	8	14	5	5	11	5	6	6	4	6	1	6	1	6	1	1	1	1	1	1	1	2	0	0	0
Brassica_GCA_000751015.1_AST_PRJEB5043_v1_genomic.fna_LK031950.1_1009182_1011817.fna	-0.0145131	0.0115216	RHVRRGSDPIHN	R	H	V	R	R	G	S	D	P	I	H	N	9	Yes	1	11	9	2	1	8	2	1	10	2	1	1	1	1	1	1	1	1	1	1	1	1	2	0	0	0
Brassica_GCA_000751015.1_AST_PRJEB5043_v1_genomic.fna_LK031833.1_760474_763199.fna	-0.00455341	0.00673108	RTVPSGPDPLHN	R	T	V	P	S	G	P	D	P	L	H	N	4	Yes	5	8	11	5	5	11	5	6	6	4	6	1	6	1	6	1	1	1	1	1	1	1	2	0	0	0
Brassica_GCA_000751015.1_AST_PRJEB5043_v1_genomic.fna_LK031897.1_1227408_1230310.fna	0.00132364	0.00541663	RKVPTGADPLHH	R	K	V	P	T	G	A	D	P	L	H	H	31	Yes	6	6	2	6	8	5	6	8	5	5	7	4	7	4	7	4	4	4	4	0	0	0	0	0	0	2
Brassica_GCA_000751015.1_AST_PRJEB5043_v1_genomic.fna_LK032222.1_268649_272020.fna	-0.0128248	0.00781854	RRVRRGSDPIHN	R	R	V	R	R	G	S	D	P	I	H	N	2	Yes	1	2	10	2	1	1	2	1	2	2	1	1	1	1	1	1	1	1	1	1	1	1	2	0	0	0
Brassica_GCA_000751015.1_AST_PRJEB5043_v1_genomic.fna_LK033822.1_44257_47039.fna	0.013232059582440588	-0.0154735	RLSPGGPDPRHH	R	L	S	P	G	G	P	D	P	R	H	H	1	Yes	0	0	0	1	0	0	1	0	0	1	0	2	0	2	0	2	2	2	2	2	2	2	1	1	1	1
Brassica_GCA_000751015.1_AST_PRJEB5043_v1_genomic.fna_LK032083.1_686367_689140.fna	0.00365505	0.0208848	RKVKTGSNPLHN	R	K	V	K	T	G	S	N	P	L	H	N	7	Yes	8	12	16	3	11	13	4	4	12	6	4	5	4	0	3	0	0	0	0	0	0	0	0	0	0	0
Brassica_GCA_000751015.1_AST_PRJEB5043_v1_genomic.fna_LK032093.1_600001_602726.fna	-0.0143942	0.00928173	RKIGRGSDPIHN	R	K	I	G	R	G	S	D	P	I	H	N	10	Yes	1	2	10	2	1	1	2	1	2	2	1	1	1	1	1	1	1	1	1	1	1	1	2	0	0	0
Brassica_GCA_000751015.1_AST_PRJEB5043_v1_genomic.fna_LK031894.1_902735_905517.fna	0.013212642786296193	-0.0154464	RLSPGGPDPRHH	R	L	S	P	G	G	P	D	P	R	H	H	1	Yes	0	0	0	1	0	0	1	0	0	1	0	2	0	2	0	2	2	2	2	2	2	2	1	1	1	1
Brassica_GCA_000751015.1_AST_PRJEB5043_v1_genomic.fna_LK032578.1_135265_138636.fna	-0.0130299	0.00803925	RRVRRGSDPIHN	R	R	V	R	R	G	S	D	P	I	H	N	2	Yes	1	2	10	2	1	1	2	1	2	2	1	1	1	1	1	1	1	1	1	1	1	1	2	0	0	0
Brassica_GCA_000751015.1_AST_PRJEB5043_v1_genomic.fna_LK032432.1_158769_161506.fna	-0.012792	0.00735483	RKVPRGSDPIHN	R	K	V	P	R	G	S	D	P	I	H	N	2	Yes	1	2	7	2	1	1	2	1	2	2	1	1	1	1	1	1	1	1	1	1	1	1	2	0	0	0
Brassica_GCA_000751015.1_AST_PRJEB5043_v1_genomic.fna_LK032012.1_609437_612700.fna	-0.0123649	0.00681162	RKVPRGSDPIHN	R	K	V	P	R	G	S	D	P	I	H	N	2	Yes	1	2	7	2	1	1	2	1	2	2	1	1	1	1	1	1	1	1	1	1	1	1	2	0	0	0
Brassica_GCA_000751015.1_AST_PRJEB5043_v1_genomic.fna_LK031807.1_1785764_1788528.fna	0.013373402593118767	-0.0155208	RLSPGGPDPQHH	R	L	S	P	G	G	P	D	P	Q	H	H	1	Yes	0	0	0	1	0	0	1	0	0	1	0	2	0	2	0	2	2	2	2	2	2	2	1	1	1	1
Brassica_GCA_000751015.1_AST_PRJEB5043_v1_genomic.fna_LK031841.1_217279_220082.fna	-0.00853109	0.00307597	RKVPNGPDPIHN	R	K	V	P	N	G	P	D	P	I	H	N	4	Yes	5	8	14	5	5	11	5	6	6	4	6	1	6	1	6	1	1	1	1	1	1	1	2	0	0	0
Brassica_GCA_000751015.1_AST_PRJEB5043_v1_genomic.fna_LK032092.1_537870_541100.fna	-0.0120989	-0.00182933	RKIPTGSNPLHN	R	K	I	P	T	G	S	N	P	L	H	N	7	Yes	7	7	21	3	7	6	4	4	7	0	4	0	4	0	3	0	0	0	0	0	0	0	0	0	0	0
Brassica_GCA_000751015.1_AST_PRJEB5043_v1_genomic.fna_LK032621.1_205090_208311.fna	-0.00823677	-0.000396945	RIIPTGPNPLHN	R	I	I	P	T	G	P	N	P	L	H	N	4	Yes	5	8	14	5	5	11	5	6	6	4	6	1	6	1	6	1	1	1	1	1	1	1	2	0	0	0
Brassica_GCA_000751015.1_AST_PRJEB5043_v1_genomic.fna_LK032254.1_444291_447464.fna	0.00852685	0.011901254556149517	RTVPSGPDPLHH	R	T	V	P	S	G	P	D	P	L	H	H	5	Yes	6	6	2	6	8	5	6	8	5	5	7	4	7	4	7	4	4	4	4	0	0	0	0	0	2	2
Brassica_GCA_000751015.1_AST_PRJEB5043_v1_genomic.fna_LK032092.1_24487_27741.fna	0.013204176036018637	-0.0152897	RFSPGGPDPQHH	R	F	S	P	G	G	P	D	P	Q	H	H	1	Yes	0	0	0	1	0	0	1	0	3	1	0	2	0	2	0	2	2	2	2	2	2	2	1	1	1	1
Brassica_GCA_000751015.1_AST_PRJEB5043_v1_genomic.fna_LK032009.1_448049_451401.fna	0.012927986359531827	-0.0151686	RLSPGGPDPRHH	R	L	S	P	G	G	P	D	P	R	H	H	1	Yes	0	0	0	1	0	0	1	0	0	1	0	2	0	2	0	2	2	2	2	2	2	2	1	1	1	1
Brassica_GCA_000751015.1_AST_PRJEB5043_v1_genomic.fna_LK038112.1_0_2442.fna	0.013395446396923935	-0.0152752	RLSPGGPDPRHH	R	L	S	P	G	G	P	D	P	R	H	H	1	Yes	0	0	0	1	0	0	1	0	0	1	0	2	0	2	0	2	2	2	2	2	2	2	1	1	1	1
Brassica_GCA_000751015.1_AST_PRJEB5043_v1_genomic.fna_LK031868.1_1388348_1391507.fna	0.00864891	0.012176812244853428	RTVPSGPDPLHH	R	T	V	P	S	G	P	D	P	L	H	H	5	Yes	6	6	2	6	8	5	6	8	5	5	7	4	7	4	7	4	4	4	4	0	0	0	0	2	2	2
Brassica_GCA_000751015.1_AST_PRJEB5043_v1_genomic.fna_LK031865.1_1056096_1059197.fna	-0.0061048	-0.00262411	RRVPTGSDPLHH	R	R	V	P	T	G	S	D	P	L	H	H	0	Yes	3	3	3	0	3	9	0	3	8	0	2	0	2	0	2	0	0	0	0	0	0	0	0	0	0	2
Brassica_GCA_000751015.1_AST_PRJEB5043_v1_genomic.fna_LK032487.1_62361_65083.fna	-0.00584634	0.00351328	RTVPSCPDPLHN	R	T	V	P	S	C	P	D	P	L	H	N	4	Yes	5	8	11	5	5	11	5	6	6	4	6	0	6	0	6	0	0	0	0	0	0	0	0	0	0	0
Brassica_GCA_000751015.1_AST_PRJEB5043_v1_genomic.fna_LK032012.1_621843_625256.fna	-0.0121292	0.00672651	RKVPRGSDPIHN	R	K	V	P	R	G	S	D	P	I	H	N	2	Yes	1	2	7	2	1	1	2	1	2	2	1	1	1	1	1	1	1	1	1	1	1	1	2	0	0	0
Brassica_GCA_000751015.1_AST_PRJEB5043_v1_genomic.fna_LK032044.1_82270_85587.fna	-0.00820405	-0.0013669	RIIPAGPNPLHN	R	I	I	P	A	G	P	N	P	L	H	N	0	Yes	2	8	11	5	5	11	5	6	6	4	6	0	6	0	6	0	0	0	0	0	0	0	0	0	0	0
Brassica_GCA_000751015.1_AST_PRJEB5043_v1_genomic.fna_LK035810.1_5617_8871.fna	0.0241057	-0.00293586	HGVPSGPNPISN	H	G	V	P	S	G	P	N	P	I	S	N	3	Yes	4	4	8	4	4	2	3	5	1	3	5	3	5	3	5	3	3	3	3	3	3	3	3	1	1	1
Brassica_GCA_000751015.1_AST_PRJEB5043_v1_genomic.fna_LK031787.1_4581894_4585124.fna	0.0130248	-0.0150918	RLSPGGPDPRHH	R	L	S	P	G	G	P	D	P	R	H	H	1	Yes	0	0	0	1	0	0	1	0	0	1	0	2	0	2	0	2	2	2	2	2	2	2	1	1	1	1
Brassica_GCA_000751015.1_AST_PRJEB5043_v1_genomic.fna_LK031895.1_610940_614224.fna	-0.0148446	0.00970057	RMIGRGSDPIHN	R	M	I	G	R	G	S	D	P	I	H	N	10	Yes	1	2	10	2	1	1	2	1	2	2	1	1	1	1	1	1	1	1	1	1	1	1	2	0	0	0
Brassica_GCA_000751015.1_AST_PRJEB5043_v1_genomic.fna_LK033196.1_18069_21299.fna	0.00315479	0.020340140016626373	RKVKTGSNPLHN	R	K	V	K	T	G	S	N	P	L	H	N	7	Yes	8	12	16	3	11	13	4	4	12	6	4	5	4	0	3	0	0	0	0	0	0	0	0	0	0	0
Brassica_GCA_000751015.1_AST_PRJEB5043_v1_genomic.fna_LK032152.1_201071_203754.fna	0.0131223	-0.0150968	RVSPGGPDPQHH	R	V	S	P	G	G	P	D	P	Q	H	H	1	Yes	0	0	0	1	0	0	1	0	0	1	0	2	0	2	0	2	2	2	2	2	2	2	1	1	1	1
Brassica_GCA_000751015.1_AST_PRJEB5043_v1_genomic.fna_LK032750.1_123103_125867.fna	0.0133406	-0.0153106	RLSPGGPDPRHH	R	L	S	P	G	G	P	D	P	R	H	H	1	Yes	0	0	0	1	0	0	1	0	0	1	0	2	0	2	0	2	2	2	2	2	2	2	1	1	1	1
Brassica_GCA_000751015.1_AST_PRJEB5043_v1_genomic.fna_LK031836.1_1316017_1318757.fna	0.0238626	-0.00237511	HGVPSGPNPISN	H	G	V	P	S	G	P	N	P	I	S	N	3	Yes	4	4	8	4	4	2	3	5	1	3	5	3	5	3	5	3	3	3	3	3	3	3	3	1	1	1
Brassica_GCA_000751015.1_AST_PRJEB5043_v1_genomic.fna_LK031809.1_856383_859631.fna	0.0130468	-0.0151828	RLSPGGPDPRHH	R	L	S	P	G	G	P	D	P	R	H	H	1	Yes	0	0	0	1	0	0	1	0	0	1	0	2	0	2	0	2	2	2	2	2	2	2	1	1	1	1
Brassica_GCA_000751015.1_AST_PRJEB5043_v1_genomic.fna_LK031827.1_694688_697921.fna	0.013063130038881852	-0.0152037	RLSPGGPDPRHH	R	L	S	P	G	G	P	D	P	R	H	H	1	Yes	0	0	0	1	0	0	1	0	0	1	0	2	0	2	0	2	2	2	2	2	2	2	1	1	1	1
Brassica_GCA_000751015.1_AST_PRJEB5043_v1_genomic.fna_LK031797.1_30934_34212.fna	-0.00789103	-0.00525101	RVVHTGPNPLHN	R	V	V	H	T	G	P	N	P	L	H	N	0	Yes	3	3	15	0	3	12	0	3	14	0	2	0	2	0	2	0	0	0	0	0	0	0	0	0	0	0
Brassica_GCA_000751015.1_AST_PRJEB5043_v1_genomic.fna_LK032006.1_620677_623922.fna	0.0131409	-0.0149917	RVSPGGPDPQHH	R	V	S	P	G	G	P	D	P	Q	H	H	1	Yes	0	0	0	1	0	0	1	0	0	1	0	2	0	2	0	2	2	2	2	2	2	2	1	1	1	1
Brassica_GCA_000751015.1_AST_PRJEB5043_v1_genomic.fna_LK031989.1_865341_868021.fna	-0.00828935	-0.00124747	RIIPAGPNPLHN	R	I	I	P	A	G	P	N	P	L	H	N	0	Yes	2	1	11	5	5	11	0	6	6	0	6	0	6	0	6	0	0	0	0	0	0	0	0	0	0	0
Brassica_GCA_000751015.1_AST_PRJEB5043_v1_genomic.fna_LK031929.1_117187_119834.fna	-0.0125884	0.00679835	RRVRRGSDPIHN	R	R	V	R	R	G	S	D	P	I	H	N	2	Yes	1	2	7	2	1	1	2	1	2	2	1	1	1	1	1	1	1	1	1	1	1	1	2	0	0	0
Brassica_GCA_000751015.1_AST_PRJEB5043_v1_genomic.fna_LK045719.1_348_3578.fna	0.0129639	-0.0151946	RLSPGGPDPRHH	R	L	S	P	G	G	P	D	P	R	H	H	1	Yes	0	0	0	1	0	0	1	0	0	1	0	2	0	2	0	2	2	2	2	2	2	2	1	1	1	1
Brassica_GCA_000751015.1_AST_PRJEB5043_v1_genomic.fna_LK031811.1_947805_951026.fna	-0.00842869	0.000275511	RIIPTGPNPLHN	R	I	I	P	T	G	P	N	P	L	H	N	4	Yes	2	8	14	5	5	11	5	6	6	4	6	1	6	1	6	1	1	1	1	1	1	1	2	0	0	0
Brassica_GCA_000751015.1_AST_PRJEB5043_v1_genomic.fna_LK032018.1_290974_293747.fna	-0.0119968	-0.00209637	RKIPTGSNPLHN	R	K	I	P	T	G	S	N	P	L	H	N	7	Yes	7	7	21	3	7	6	0	4	7	0	4	0	4	0	3	0	0	0	0	0	0	0	0	0	0	0
Brassica_GCA_000751015.1_AST_PRJEB5043_v1_genomic.fna_LK032000.1_640475_643702.fna	0.00365357	0.020852623427797205	RKVKTGSNPLHN	R	K	V	K	T	G	S	N	P	L	H	N	7	Yes	8	12	16	3	11	13	4	4	12	6	4	5	4	0	3	0	0	0	0	0	0	0	0	0	0	0
Brassica_GCA_000751015.1_AST_PRJEB5043_v1_genomic.fna_LK050668.1_0_1889.fna	0.00166908	0.018315333526919764	RKIPTGSNHLHN	R	K	I	P	T	G	S	N	H	L	H	N	7	Yes	8	12	16	3	11	13	4	4	12	6	4	5	4	0	3	0	0	0	0	0	0	0	0	0	0	0
Brassica_GCA_000751015.1_AST_PRJEB5043_v1_genomic.fna_LK031892.1_199476_202153.fna	-0.00793583	-0.00407707	RLVPSGPNPLHN	R	L	V	P	S	G	P	N	P	L	H	N	0	Yes	2	1	13	0	12	15	0	2	13	0	3	0	3	0	4	0	0	0	0	0	0	0	0	0	0	0
Brassica_GCA_000751015.1_AST_PRJEB5043_v1_genomic.fna_LK031927.1_525085_528318.fna	0.013190604846703948	-0.0156354	RLSPGGSDPEHH	R	L	S	P	G	G	S	D	P	E	H	H	1	Yes	0	0	0	1	0	0	1	0	0	1	0	2	0	2	0	2	2	2	2	2	2	2	1	1	1	1
Brassica_GCA_000751015.1_AST_PRJEB5043_v1_genomic.fna_LK032163.1_108848_112093.fna	0.013348583777275921	-0.0154725	RVSPGGPDPQHH	R	V	S	P	G	G	P	D	P	Q	H	H	1	Yes	0	0	0	1	0	0	1	0	0	1	0	2	0	2	0	2	2	2	2	2	2	2	1	1	1	1
Brassica_GCA_000751015.1_AST_PRJEB5043_v1_genomic.fna_LK031901.1_96972_99727.fna	0.013205927475868559	-0.0154203	RFSPGGPDPQHH	R	F	S	P	G	G	P	D	P	Q	H	H	1	Yes	0	0	31	1	0	0	1	0	0	1	0	2	0	2	0	2	2	2	2	2	2	2	1	1	1	1
Brassica_GCA_000751015.1_AST_PRJEB5043_v1_genomic.fna_LK032484.1_89943_93272.fna	-0.00795508	-0.0040546	RLVPSGPNPLHN	R	L	V	P	S	G	P	N	P	L	H	N	0	Yes	2	1	13	0	2	15	0	2	13	0	3	0	3	0	4	0	0	0	0	0	0	0	0	0	0	0
Brassica_GCA_000751015.1_AST_PRJEB5043_v1_genomic.fna_LK031901.1_59769_62530.fna	0.013141137733427689	-0.0151571	RVSPGGPDPQHH	R	V	S	P	G	G	P	D	P	Q	H	H	1	Yes	0	0	0	1	0	0	1	0	0	1	0	2	0	2	0	2	2	2	2	2	2	2	1	1	1	1
Brassica_GCA_000751015.1_AST_PRJEB5043_v1_genomic.fna_LK032710.1_102853_106104.fna	-0.00798894	-0.00514792	REVPDGPNPLHN	R	E	V	P	D	G	P	N	P	L	H	N	0	Yes	3	3	3	0	3	9	0	3	8	0	2	0	2	0	2	0	0	0	0	0	0	0	0	0	0	0
Brassica_GCA_000751015.1_AST_PRJEB5043_v1_genomic.fna_LK032622.1_165565_168816.fna	-0.0082114	-0.00657859	KKIPGGPNPLHN	K	K	I	P	G	G	P	N	P	L	H	N	16	Yes	10	9	20	0	9	10	0	9	16	0	9	0	2	0	2	0	0	0	0	0	0	0	0	0	0	0
Brassica_GCA_000751015.1_AST_PRJEB5043_v1_genomic.fna_LK038069.1_0_2173.fna	0.013347240825904714	-0.0153951	RLSPGGSDPQHH	R	L	S	P	G	G	S	D	P	Q	H	H	1	Yes	0	0	0	1	0	0	1	0	0	1	0	2	0	2	0	2	2	2	2	2	2	2	1	1	1	1
Brassica_GCA_000751015.1_AST_PRJEB5043_v1_genomic.fna_LK031815.1_1030070_1033141.fna	0.00244305	0.00665168	RQVPTGSDPLHH	R	Q	V	P	T	G	S	D	P	L	H	H	31	Yes	6	6	2	6	8	5	6	8	5	5	4	4	4	0	3	0	0	0	0	0	0	0	0	0	0	0
Brassica_GCA_000751015.1_AST_PRJEB5043_v1_genomic.fna_LK031842.1_1162607_1165708.fna	-0.00614169	-0.00292509	RRVPTGSDPLHH	R	R	V	P	T	G	S	D	P	L	H	H	0	Yes	3	3	3	0	3	9	0	3	8	0	2	0	2	0	2	0	0	0	0	0	0	0	0	0	0	2
Brassica_GCA_000751015.1_AST_PRJEB5043_v1_genomic.fna_LK033993.1_20922_23692.fna	-0.0122177	-0.00239954	RKIPTGSNPLHN	R	K	I	P	T	G	S	N	P	L	H	N	7	Yes	7	7	21	3	7	6	0	4	7	0	4	0	4	0	3	0	0	0	0	0	0	0	0	0	0	0
Brassica_GCA_000751015.1_AST_PRJEB5043_v1_genomic.fna_LK038442.1_2730_5470.fna	-0.00798809	-0.00414039	REAPAGPNPLHN	R	E	A	P	A	G	P	N	P	L	H	N	0	Yes	2	3	3	0	3	9	0	3	8	0	2	0	2	0	2	0	0	0	0	0	0	0	0	0	0	0
Brassica_GCA_000751015.1_AST_PRJEB5043_v1_genomic.fna_LK034510.1_24488_27234.fna	0.0241885	-0.00264287	HGVPSGPNPISN	H	G	V	P	S	G	P	N	P	I	S	N	3	Yes	4	4	8	4	4	2	3	5	1	3	5	3	5	3	5	3	3	3	3	3	3	3	3	1	1	1
Brassica_GCA_000751015.1_AST_PRJEB5043_v1_genomic.fna_LK031816.1_516397_519630.fna	0.013388377190093786	-0.0154823	RLSPGGSDPQHH	R	L	S	P	G	G	S	D	P	Q	H	H	1	Yes	0	0	0	1	0	0	1	0	0	1	0	2	0	2	0	2	2	2	2	2	2	2	1	1	1	1
Brassica_GCA_000751015.1_AST_PRJEB5043_v1_genomic.fna_LK033082.1_48566_51249.fna	-0.00831608	-0.00382895	RLVHTGPNPLHN	R	L	V	H	T	G	P	N	P	L	H	N	0	Yes	2	1	13	0	12	15	0	2	13	0	3	0	3	0	4	0	0	0	0	0	0	0	0	0	0	0
Brassica_GCA_000751015.1_AST_PRJEB5043_v1_genomic.fna_LK032092.1_57428_60670.fna	0.0131805	-0.0151417	RVSPGGPDPQHH	R	V	S	P	G	G	P	D	P	Q	H	H	1	Yes	0	0	0	1	0	0	1	0	0	1	0	2	0	2	0	2	2	2	2	2	2	2	1	1	1	1
Brassica_GCA_000751015.1_AST_PRJEB5043_v1_genomic.fna_LK032001.1_438228_441476.fna	0.013184	-0.0153169	RLSPGGPDPRHH	R	L	S	P	G	G	P	D	P	R	H	H	1	Yes	0	0	0	1	0	0	1	0	0	1	0	2	0	2	0	2	2	2	2	2	2	2	1	1	1	1
Brassica_GCA_000751015.1_AST_PRJEB5043_v1_genomic.fna_LK031790.1_1320356_1323592.fna	0.00331553	0.00724669	RKVPTGADPLHH	R	K	V	P	T	G	A	D	P	L	H	H	31	Yes	6	6	2	6	8	5	6	8	5	5	7	4	7	4	7	4	4	4	4	0	0	0	0	2	2	2
Brassica_GCA_000751015.1_AST_PRJEB5043_v1_genomic.fna_LK033261.1_1435_4668.fna	0.0133677	-0.015429	RLSPGGSDPQHH	R	L	S	P	G	G	S	D	P	Q	H	H	1	Yes	0	0	0	1	0	0	1	0	0	1	0	2	0	2	0	2	2	2	2	2	2	2	1	1	1	1
Brassica_GCA_000751015.1_AST_PRJEB5043_v1_genomic.fna_LK035010.1_1322_4567.fna	0.0134422	-0.015637	RLSPGGPDPRHH	R	L	S	P	G	G	P	D	P	R	H	H	1	Yes	0	0	0	1	0	0	1	0	0	1	0	2	0	2	0	2	2	2	2	2	2	2	1	1	1	1
Brassica_GCA_000751015.1_AST_PRJEB5043_v1_genomic.fna_LK031847.1_6533_9267.fna	-0.0091019	0.00392031	RTVPAGPNAKHN	R	T	V	P	A	G	P	N	A	K	H	N	26	Yes	1	5	4	2	6	3	2	7	4	2	8	1	8	1	10	1	1	1	1	1	1	0	0	0	0	0
Brassica_GCA_000751015.1_AST_PRJEB5043_v1_genomic.fna_LK032277.1_147994_151257.fna	0.0230311	-0.00627495	HGVPSGPNPISN	H	G	V	P	S	G	P	N	P	I	S	N	14	Yes	4	4	18	4	4	2	3	5	1	3	5	3	5	3	5	3	3	3	3	3	3	3	3	1	1	1
Brassica_GCA_000751015.1_AST_PRJEB5043_v1_genomic.fna_LK032777.1_100272_103045.fna	-0.0120336	-0.00158025	RKIPTGSNPLHN	R	K	I	P	T	G	S	N	P	L	H	N	7	Yes	7	7	21	3	7	6	4	4	7	0	4	0	4	0	3	0	0	0	0	0	0	0	0	0	0	0
Brassica_GCA_000751015.1_AST_PRJEB5043_v1_genomic.fna_LK031948.1_462730_465461.fna	-0.0106581	0.00611987	RKVPNGADPIHN	R	K	V	P	N	G	A	D	P	I	H	N	2	Yes	1	5	4	2	6	3	2	7	4	2	8	1	8	1	1	1	1	1	1	1	1	1	2	0	0	0
Brassica_GCA_000751015.1_AST_PRJEB5043_v1_genomic.fna_LK031797.1_1746008_1749322.fna	-0.00769397	-0.00501042	RLVPSGPNPLHH	R	L	V	P	S	G	P	N	P	L	H	H	0	Yes	3	3	3	0	3	9	0	3	8	0	2	0	2	0	2	0	0	0	0	0	0	0	0	0	0	2
Brassica_GCA_000751015.1_AST_PRJEB5043_v1_genomic.fna_LK031892.1_49490_52134.fna	-0.0129995	0.00716253	RRVRRGSDPIHN	R	R	V	R	R	G	S	D	P	I	H	N	2	Yes	1	2	7	2	1	1	2	1	2	2	1	1	1	1	1	1	1	1	1	1	1	1	2	0	0	0
Brassica_GCA_000751015.1_AST_PRJEB5043_v1_genomic.fna_LK031968.1_52353_55129.fna	0.0035633	0.0207838	RKVKTGSNPLHN	R	K	V	K	T	G	S	N	P	L	H	N	7	Yes	8	12	16	3	11	13	4	4	12	6	4	5	4	0	3	0	0	0	0	0	0	0	0	0	0	0
Brassica_GCA_000751015.1_AST_PRJEB5043_v1_genomic.fna_LK033428.1_58026_61262.fna	0.0132732	-0.0154735	RLSPGGPDPQHH	R	L	S	P	G	G	P	D	P	Q	H	H	1	Yes	0	0	0	1	0	0	1	0	0	1	0	2	0	2	0	2	2	2	2	2	2	2	1	1	1	1
Brassica_GCA_000751015.1_AST_PRJEB5043_v1_genomic.fna_LK032467.1_31017_34361.fna	-0.00725212	-0.0102184	RLVPSGPNPLHN	R	L	V	P	S	G	P	N	P	L	H	N	15	Yes	14	14	13	0	12	15	0	2	13	0	3	0	3	0	4	0	0	0	0	0	0	0	0	0	0	0
Brassica_GCA_000751015.1_AST_PRJEB5043_v1_genomic.fna_LK032082.1_213897_217118.fna	-0.00778955	-0.00069223	RIIPTGPNPLHN	R	I	I	P	T	G	P	N	P	L	H	N	0	Yes	2	8	14	5	5	11	5	6	6	4	6	1	6	1	6	1	1	1	1	1	1	1	2	0	0	0
Brassica_GCA_000751015.1_AST_PRJEB5043_v1_genomic.fna_LK032193.1_321548_324826.fna	-0.0144755	0.00931393	RKIGRGSDPIHN	R	K	I	G	R	G	S	D	P	I	H	N	10	Yes	1	2	10	2	1	1	2	1	2	2	1	1	1	1	1	1	1	1	1	1	1	1	2	0	0	0
Brassica_GCA_000751015.1_AST_PRJEB5043_v1_genomic.fna_LK031809.1_1157329_1159844.fna	0.00905711	0.012698553740812624	RTVPSGPDPLHH	R	T	V	P	S	G	P	D	P	L	H	H	5	Yes	6	6	2	6	8	5	6	8	5	5	7	4	7	4	7	4	4	4	4	0	0	0	0	2	2	2
Brassica_GCA_000751015.1_AST_PRJEB5043_v1_genomic.fna_LK031838.1_1321563_1324216.fna	0.013016593390317048	-0.014861	RVSPGGPDPQHH	R	V	S	P	G	G	P	D	P	Q	H	H	1	Yes	0	0	0	1	0	0	1	0	0	1	0	2	0	2	0	2	2	2	2	2	2	2	1	1	1	1
Brassica_GCA_000751015.1_AST_PRJEB5043_v1_genomic.fna_LK031834.1_554925_558209.fna	-0.0151247	0.010060579302453108	RMIGRGSDPIHN	R	M	I	G	R	G	S	D	P	I	H	N	10	Yes	1	2	10	2	1	8	2	1	2	2	1	1	1	1	1	1	1	1	1	1	1	1	2	0	0	0
Brassica_GCA_000751015.1_AST_PRJEB5043_v1_genomic.fna_LK031910.1_849362_852129.fna	0.013390627283067863	-0.0155805	RLSPGGSDPQHH	R	L	S	P	G	G	S	D	P	Q	H	H	1	Yes	0	0	0	1	0	0	1	0	0	1	0	2	0	2	0	2	2	2	2	2	2	2	1	1	1	1
Brassica_GCA_000751015.1_AST_PRJEB5043_v1_genomic.fna_LK032564.1_33894_36640.fna	0.024130016537331468	-0.00229248	HGVPSGPNPISN	H	G	V	P	S	G	P	N	P	I	S	N	3	Yes	4	4	8	4	4	2	3	5	1	3	5	3	5	3	5	3	3	3	3	3	3	3	3	1	1	1
Brassica_GCA_000751015.1_AST_PRJEB5043_v1_genomic.fna_LK031845.1_1537215_1540445.fna	-0.00719505	0.00499967	RKVPNGPDPIHN	R	K	V	P	N	G	P	D	P	I	H	N	4	Yes	5	8	11	5	5	11	5	6	6	4	6	1	6	1	6	1	1	1	1	1	1	1	2	0	0	0
Brassica_GCA_026691275.1_ASM2669127v1_genomic.fna_CM048942.1_7760468_7763713.fna	0.0131759	-0.0152594	RFSPGGPDPQHH	R	F	S	P	G	G	P	D	P	Q	H	H	1	Yes	0	0	17	1	0	0	1	0	0	1	0	2	0	2	0	2	2	2	2	2	2	2	1	1	1	1
Brassica_GCA_026691275.1_ASM2669127v1_genomic.fna_CM048945.1_39292885_39296115.fna	-0.0128527	-0.00229029	RKIPTGSNPLHN	R	K	I	P	T	G	S	N	P	L	H	N	7	Yes	7	7	21	3	7	6	4	4	7	0	4	0	4	0	3	0	0	0	0	0	0	0	0	0	0	0
Brassica_GCA_026691275.1_ASM2669127v1_genomic.fna_CM048943.1_957942_960718.fna	0.00370539	0.020968052395661064	RKVKTGSNPLHN	R	K	V	K	T	G	S	N	P	L	H	N	7	Yes	8	12	16	3	11	13	4	4	12	6	4	5	4	0	3	0	0	0	0	0	0	0	0	0	0	0
Brassica_GCA_026691275.1_ASM2669127v1_genomic.fna_CM048938.1_10797328_10800570.fna	0.012980626510466553	-0.0152544	RVSPGGPDPQHH	R	V	S	P	G	G	P	D	P	Q	H	H	1	Yes	0	0	27	1	0	20	1	0	0	1	0	2	0	2	0	2	2	2	2	2	2	2	1	1	1	1
Brassica_GCA_026691275.1_ASM2669127v1_genomic.fna_CM048938.1_11536515_11539291.fna	-0.0120762	-0.00159482	RKIPTGSNPLHN	R	K	I	P	T	G	S	N	P	L	H	N	7	Yes	7	7	21	3	7	6	4	4	7	0	4	0	4	0	3	0	0	0	0	0	0	0	0	0	0	0
Brassica_GCA_026691275.1_ASM2669127v1_genomic.fna_CM048943.1_44783805_44786530.fna	-0.00550928	0.00478751	RTVPSGPDPLHN	R	T	V	P	S	G	P	D	P	L	H	N	4	Yes	5	8	11	5	5	11	5	6	6	4	6	1	6	1	6	1	1	1	1	1	1	0	0	0	0	0
Brassica_GCA_026691275.1_ASM2669127v1_genomic.fna_CM048941.1_23526719_23529492.fna	0.013010158898353436	-0.0151629	RLSPGGPNPRHH	R	L	S	P	G	G	P	N	P	R	H	H	1	Yes	0	13	17	1	0	14	1	0	0	1	0	2	0	2	0	2	2	2	2	2	2	2	1	1	1	1
Brassica_GCA_026691275.1_ASM2669127v1_genomic.fna_CM048939.1_26138430_26141711.fna	-0.0143385	0.00924117	RKIGRGSDPIHN	R	K	I	G	R	G	S	D	P	I	H	N	10	Yes	1	2	10	2	1	1	2	1	2	2	1	1	1	1	1	1	1	1	1	1	1	1	2	0	0	0
Brassica_GCA_026691275.1_ASM2669127v1_genomic.fna_CM048943.1_45572002_45574793.fna	-0.00971467	0.00385679	RKVPNGPDPIHN	R	K	V	P	N	G	P	D	P	I	H	N	2	Yes	5	8	14	5	5	11	2	6	6	2	6	1	6	1	6	1	1	1	1	1	1	1	2	0	0	0
Brassica_GCA_026691275.1_ASM2669127v1_genomic.fna_CM048945.1_38633826_38637068.fna	0.0129806	-0.0149813	RVSPGGPDPQHH	R	V	S	P	G	G	P	D	P	Q	H	H	1	Yes	0	0	0	1	0	0	1	0	0	1	0	2	0	2	0	2	2	2	2	2	2	2	1	1	1	1
Brassica_GCA_026691275.1_ASM2669127v1_genomic.fna_CM048941.1_19075291_19078641.fna	-0.013163	0.00857788	RKVPRGSDPIHN	R	K	V	P	R	G	S	D	P	I	H	N	2	Yes	1	2	7	2	1	1	2	1	2	2	1	1	1	1	1	1	1	1	1	1	1	1	2	0	0	0
Brassica_GCA_026691275.1_ASM2669127v1_genomic.fna_CM048938.1_4487214_4489954.fna	0.0231688	-0.00581346	HGVPSGPNPISN	H	G	V	P	S	G	P	N	P	I	S	N	14	Yes	4	4	18	4	4	2	3	5	1	3	5	3	5	3	5	3	3	3	3	3	3	3	3	1	1	1
Brassica_GCA_026691275.1_ASM2669127v1_genomic.fna_CM048940.1_43398631_43401864.fna	0.013381878876080793	-0.0152918	RLSPGGSDPQHH	R	L	S	P	G	G	S	D	P	Q	H	H	1	Yes	0	0	0	1	0	0	1	0	0	1	0	2	0	2	0	2	2	2	2	2	2	2	1	1	1	1
Brassica_GCA_026691275.1_ASM2669127v1_genomic.fna_CM048943.1_47228680_47231447.fna	0.013113957225881804	-0.0155451	RLSPGGSDPEHH	R	L	S	P	G	G	S	D	P	E	H	H	1	Yes	0	0	0	1	0	0	1	0	0	1	0	2	0	2	0	2	2	2	2	2	2	2	1	1	1	1
Brassica_GCA_026691275.1_ASM2669127v1_genomic.fna_CM048940.1_36837874_36840521.fna	-0.00744496	-0.0104255	RLVPSGPNPLHN	R	L	V	P	S	G	P	N	P	L	H	N	15	Yes	14	14	13	0	12	15	0	2	13	0	3	0	3	0	4	0	0	0	0	0	0	0	0	0	0	0
Brassica_GCA_026691275.1_ASM2669127v1_genomic.fna_SMSH01005678.1_0_2292.fna	-0.0143756	0.0092244	RMIGRGSDPIHN	R	M	I	G	R	G	S	D	P	I	H	N	10	Yes	1	2	10	2	1	1	2	1	2	2	1	1	1	1	1	1	1	1	1	1	1	1	2	0	0	0
Brassica_GCA_026691275.1_ASM2669127v1_genomic.fna_CM048944.1_21423600_21426836.fna	0.013373914916458647	-0.0154937	RLSPGGPDPQHH	R	L	S	P	G	G	P	D	P	Q	H	H	1	Yes	0	0	0	1	0	0	1	0	0	1	0	2	0	2	0	2	2	2	2	2	2	2	1	1	1	1
Brassica_GCA_026691275.1_ASM2669127v1_genomic.fna_CM048939.1_39219970_39223299.fna	-0.00814337	-0.00348037	RLVHTGPNPLHN	R	L	V	H	T	G	P	N	P	L	H	N	0	Yes	2	1	1	0	2	4	0	2	9	0	3	0	3	0	4	0	0	0	0	0	0	0	0	0	0	0
Brassica_GCA_026691275.1_ASM2669127v1_genomic.fna_CM048941.1_19399896_19402540.fna	-0.0125739	0.00660236	RRVRRGSDPIHN	R	R	V	R	R	G	S	D	P	I	H	N	2	Yes	1	2	7	2	1	1	2	1	2	2	1	1	1	1	1	1	1	1	1	1	1	1	2	0	0	0
Brassica_GCA_026691275.1_ASM2669127v1_genomic.fna_CM048938.1_35298938_35302168.fna	0.00351528	0.020775670786232946	RKVKTGSNPLHN	R	K	V	K	T	G	S	N	P	L	H	N	7	Yes	8	12	16	3	11	13	4	4	12	6	4	5	4	0	3	0	0	0	0	0	0	0	0	0	0	0
Brassica_GCA_026691275.1_ASM2669127v1_genomic.fna_CM048943.1_47224683_47227456.fna	0.0131926	-0.0152674	RLSPGGSDPQHH	R	L	S	P	G	G	S	D	P	Q	H	H	1	Yes	0	0	0	1	0	0	1	0	0	1	0	2	0	2	0	2	2	2	2	2	2	2	1	1	1	1
Brassica_GCA_026691275.1_ASM2669127v1_genomic.fna_CM048940.1_3143239_3146457.fna	0.013134973555125936	-0.0153353	RLSPGGPDPRHH	R	L	S	P	G	G	P	D	P	R	H	H	1	Yes	0	0	0	1	0	0	1	0	0	1	0	2	0	2	0	2	2	2	2	2	2	2	1	1	1	1
Brassica_GCA_026691275.1_ASM2669127v1_genomic.fna_CM048945.1_38579657_38582902.fna	0.0131871	-0.0152734	RLSPGGPDPRHH	R	L	S	P	G	G	P	D	P	R	H	H	1	Yes	0	0	0	1	0	0	1	0	0	1	0	2	0	2	0	2	2	2	2	2	2	2	1	1	1	1
Brassica_GCA_026691275.1_ASM2669127v1_genomic.fna_CM048941.1_22297352_22300723.fna	-0.0146459	0.011863313200888341	RHVRRGSDPIHN	R	H	V	R	R	G	S	D	P	I	H	N	9	Yes	1	11	9	2	1	8	2	1	10	2	1	1	1	1	1	1	1	1	1	1	1	1	2	0	0	0
Brassica_GCA_026691275.1_ASM2669127v1_genomic.fna_CM048944.1_21411738_21414974.fna	0.0130708	-0.0152188	RLSPGGPDPQHH	R	L	S	P	G	G	P	D	P	Q	H	H	1	Yes	0	0	0	1	0	0	1	0	0	1	0	2	0	2	0	2	2	2	2	2	2	2	1	1	1	1
Brassica_GCA_026691275.1_ASM2669127v1_genomic.fna_CM048941.1_19626812_19629480.fna	-0.00734265	-0.00942965	RLVPSGPNPLHN	R	L	V	P	S	G	P	N	P	L	H	N	15	Yes	14	14	13	0	12	15	0	2	13	0	3	0	3	0	4	0	0	0	0	0	0	0	0	0	0	0
Brassica_GCA_026691275.1_ASM2669127v1_genomic.fna_CM048941.1_27772743_27776081.fna	-0.00739127	-0.0105176	RLVPSGPNPLHN	R	L	V	P	S	G	P	N	P	L	H	N	15	Yes	14	14	13	0	12	15	0	2	13	0	3	0	3	0	4	0	0	0	0	0	0	0	0	0	0	0
Brassica_GCA_026691275.1_ASM2669127v1_genomic.fna_CM048942.1_8296495_8299716.fna	0.00148313	0.018127324395332354	RKIPTGSNHLHN	R	K	I	P	T	G	S	N	H	L	H	N	7	Yes	8	12	16	3	11	13	4	4	12	6	4	5	4	0	3	0	0	0	0	0	0	0	0	0	0	0
Brassica_GCA_026691275.1_ASM2669127v1_genomic.fna_CM048943.1_36487599_36490694.fna	0.00280913	0.00676773	RKVPTGSDPLHH	R	K	V	P	T	G	S	D	P	L	H	H	31	Yes	6	6	2	6	8	5	6	8	5	5	7	4	7	0	7	4	4	0	0	0	0	0	0	0	0	2
Brassica_GCA_026691275.1_ASM2669127v1_genomic.fna_SMSH01074750.1_12_3305.fna	-0.014375	0.00920643	RMIGRGSDPIHN	R	M	I	G	R	G	S	D	P	I	H	N	10	Yes	1	2	10	2	1	1	2	1	2	2	1	1	1	1	1	1	1	1	1	1	1	1	2	0	0	0
Brassica_GCA_026691275.1_ASM2669127v1_genomic.fna_CM048944.1_33943878_33947099.fna	-0.00826208	4.85535853085224e-05	RIIPTGPNPLHN	R	I	I	P	T	G	P	N	P	L	H	N	4	Yes	2	8	14	5	5	11	5	6	6	4	6	1	6	1	6	1	1	1	1	1	1	1	0	0	0	0
Brassica_GCA_026691275.1_ASM2669127v1_genomic.fna_CM048945.1_38593656_38596901.fna	0.013293857041143357	-0.0152879	RFSPGGPDPQHH	R	F	S	P	G	G	P	D	P	Q	H	H	1	Yes	0	0	17	1	0	0	1	0	0	1	0	2	0	2	0	2	2	2	2	2	2	2	1	1	1	1
Brassica_GCA_026691275.1_ASM2669127v1_genomic.fna_CM048941.1_16694168_16696866.fna	-0.00791202	-0.00499858	RLVPSGPNPLHH	R	L	V	P	S	G	P	N	P	L	H	H	0	Yes	3	3	3	0	3	9	0	3	8	0	2	0	2	0	2	0	0	0	0	0	0	0	0	0	0	0
Brassica_GCA_026691275.1_ASM2669127v1_genomic.fna_SMSH01006024.1_0_2856.fna	-0.00808018	-0.00496011	RVVYTGPNPLHN	R	V	V	Y	T	G	P	N	P	L	H	N	0	Yes	3	3	3	0	3	9	0	3	8	0	2	0	2	0	2	0	0	0	0	0	0	0	0	0	0	0
Brassica_GCA_026691275.1_ASM2669127v1_genomic.fna_CM048944.1_143265_146026.fna	0.013134	-0.0151129	RVSPGGPDPQHH	R	V	S	P	G	G	P	D	P	Q	H	H	1	Yes	0	0	0	1	0	0	1	0	0	1	0	2	0	2	0	2	2	2	2	2	2	2	1	1	1	1
Brassica_GCA_026691275.1_ASM2669127v1_genomic.fna_CM048941.1_34175068_34177622.fna	-0.00730578	-0.0100813	RLVPSGPNPLHN	R	L	V	P	S	G	P	N	P	L	H	N	15	Yes	14	14	13	0	12	15	0	2	13	0	3	0	3	0	4	0	0	0	0	0	0	0	0	0	0	0
Brassica_GCA_026691275.1_ASM2669127v1_genomic.fna_CM048943.1_36665716_36668465.fna	-0.0103839	-0.00444407	RRVFTGPNPLHN	R	R	V	F	T	G	P	N	P	L	H	N	8	Yes	7	7	5	3	7	6	4	4	7	0	4	0	4	0	3	0	0	0	0	0	0	0	0	0	0	0
Brassica_GCA_026691275.1_ASM2669127v1_genomic.fna_CM048941.1_38935155_38938439.fna	-0.0143798	0.00910374	RMIGRGSDPIHN	R	M	I	G	R	G	S	D	P	I	H	N	10	Yes	1	2	10	2	1	1	2	1	2	2	1	1	1	1	1	1	1	1	1	1	1	1	2	0	0	0
Brassica_GCA_026691275.1_ASM2669127v1_genomic.fna_CM048938.1_34697463_34700167.fna	0.0130968	-0.0153073	RLSPGGPDPRHH	R	L	S	P	G	G	P	D	P	R	H	H	1	Yes	0	0	0	1	0	0	1	0	3	1	0	2	0	2	0	2	2	2	2	2	2	2	1	1	1	1
Brassica_GCA_026691275.1_ASM2669127v1_genomic.fna_CM048942.1_7790596_7793838.fna	0.013066681768580567	-0.015088	RVSPGGPDPQHH	R	V	S	P	G	G	P	D	P	Q	H	H	1	Yes	0	0	0	1	0	0	1	0	0	1	0	2	0	2	0	2	2	2	2	2	2	2	1	1	1	1
Brassica_GCA_026691275.1_ASM2669127v1_genomic.fna_CM048939.1_22466863_22470213.fna	-0.00731198	-0.0102751	RLVPSGPNPLHN	R	L	V	P	S	G	P	N	P	L	H	N	15	Yes	14	14	13	0	12	15	0	2	13	0	3	0	3	0	4	0	0	0	0	0	0	0	0	0	0	0
Brassica_GCA_026691275.1_ASM2669127v1_genomic.fna_CM048941.1_17175945_17179175.fna	0.013329093605858058	-0.0151348	RLSPGGPDPRHH	R	L	S	P	G	G	P	D	P	R	H	H	1	Yes	0	0	0	1	0	0	1	0	0	1	0	2	0	2	0	2	2	2	2	2	2	2	1	1	1	1
Brassica_GCA_026691275.1_ASM2669127v1_genomic.fna_CM048938.1_6452627_6455947.fna	-0.00847808	-0.00207124	RIIPAGPNPLHN	R	I	I	P	A	G	P	N	P	L	H	N	0	Yes	2	1	21	0	5	11	0	6	6	0	6	0	6	0	6	0	0	0	0	0	0	0	0	0	0	0
Brassica_GCA_026691275.1_ASM2669127v1_genomic.fna_CM048945.1_36610830_36613306.fna	0.00905627	0.012655493984016972	RTVPSGPDPLHH	R	T	V	P	S	G	P	D	P	L	H	H	5	Yes	6	6	2	6	8	5	6	8	5	5	7	4	7	4	7	4	4	4	4	0	0	0	0	2	2	2
Brassica_GCA_026691275.1_ASM2669127v1_genomic.fna_CM048939.1_34324280_34326969.fna	-0.00914701	-0.00307315	RFVHTGPNPLHN	R	F	V	H	T	G	P	N	P	L	H	N	0	Yes	2	7	5	3	7	6	0	4	7	0	4	0	4	0	3	0	0	0	0	0	0	0	0	0	0	0
Brassica_GCA_026691275.1_ASM2669127v1_genomic.fna_CM048945.1_40359029_40362292.fna	0.0238268	-0.00204138	HGVPSGPNPISN	H	G	V	P	S	G	P	N	P	I	S	N	3	Yes	4	4	8	4	4	2	3	5	1	3	5	3	5	3	5	3	3	3	3	3	3	3	3	1	1	1
Brassica_GCA_001682895.1_ASM168289v1_genomic.fna_CM004492.1_31300411_31302911.fna	-0.00610627	0.000527926	RRVPTGSDPLHH	R	R	V	P	T	G	S	D	P	L	H	H	31	Yes	6	6	2	6	8	13	0	4	12	0	4	0	4	0	3	0	0	0	0	0	0	0	0	0	0	0
Brassica_GCA_016432835.1_Bnig_sang_1.1_genomic.fna_CM028243.1_4772413_4775742.fna	-0.00825051	-0.00344399	RLIHTGPNPLHN	R	L	I	H	T	G	P	N	P	L	H	N	0	Yes	2	1	1	0	2	4	0	2	9	0	3	0	3	0	4	0	0	0	0	0	0	0	0	0	0	0
Hirschfeldia_GCA_026261945.1_ASM2626194v1_genomic.fna_JABCMI010000011.1_4268338_4271709.fna	-0.0145947	0.011842446940190822	RHVRRGSDPIHN	R	H	V	R	R	G	S	D	P	I	H	N	9	Yes	1	11	9	2	1	8	2	1	10	2	1	1	1	1	1	1	1	1	1	1	1	1	2	0	0	0
Hirschfeldia_GCA_026261945.1_ASM2626194v1_genomic.fna_JABCMI010000108.1_177850_180611.fna	0.013342002707158991	-0.0153629	RVSPGGPDPQHH	R	V	S	P	G	G	P	D	P	Q	H	H	1	Yes	0	0	0	1	0	0	1	0	0	1	0	2	0	2	0	2	2	2	2	2	2	2	1	1	1	1
Hirschfeldia_GCA_026261945.1_ASM2626194v1_genomic.fna_CM048459.1_119035_122319.fna	0.0191263	-0.00978146	RLVPSGANPLHH	R	L	V	P	S	G	A	N	P	L	H	H	27	Yes	13	20	30	7	14	24	0	10	20	0	11	0	11	2	9	0	2	2	2	2	2	2	1	1	1	1
Hirschfeldia_GCA_026261945.1_ASM2626194v1_genomic.fna_JABCMI010000016.1_3039336_3042025.fna	-0.0098775	-0.00302756	RFVHTGPNPLHN	R	F	V	H	T	G	P	N	P	L	H	N	0	Yes	7	7	5	3	7	6	4	4	7	0	4	0	4	0	3	0	0	0	0	0	0	0	0	0	0	0
Hirschfeldia_GCA_026261945.1_ASM2626194v1_genomic.fna_JABCMI010000004.1_10187829_10190581.fna	-0.00766089	-0.00497083	REVPDGPNPLHN	R	E	V	P	D	G	P	N	P	L	H	N	0	Yes	3	3	3	0	3	9	0	3	8	0	2	0	2	0	2	0	0	0	0	0	0	0	0	0	0	0
Hirschfeldia_GCA_026261945.1_ASM2626194v1_genomic.fna_JABCMI010000008.1_5841457_5844212.fna	0.013031256237431002	-0.0151396	RLSPGGPDPRHH	R	L	S	P	G	G	P	D	P	R	H	H	1	Yes	0	0	0	1	0	0	1	0	0	1	0	2	0	2	0	2	2	2	2	2	2	2	1	1	1	1
Hirschfeldia_GCA_026261945.1_ASM2626194v1_genomic.fna_JABCMI010000004.1_12079255_12082506.fna	-0.00832664	-0.00600331	KKTPGGPNPLHN	K	K	T	P	G	G	P	N	P	L	H	N	16	Yes	10	9	20	0	9	10	0	9	16	0	9	0	9	0	8	0	0	0	0	0	0	0	0	0	0	0
Hirschfeldia_GCA_026261945.1_ASM2626194v1_genomic.fna_JABCMI010000015.1_412823_415467.fna	-0.00734329	-0.0102718	RLVPSGPNPLHN	R	L	V	P	S	G	P	N	P	L	H	N	15	Yes	14	14	13	0	12	15	0	2	13	0	3	0	3	0	4	0	0	0	0	0	0	0	0	0	0	0
Hirschfeldia_GCA_026261945.1_ASM2626194v1_genomic.fna_JABCMI010000101.1_643456_646734.fna	-0.00811375	-0.00216485	RTVPSGPDPLHN	R	T	V	P	S	G	P	D	P	L	H	N	0	Yes	2	1	15	0	3	12	0	3	14	0	2	0	2	0	2	0	0	0	0	0	0	0	0	0	0	0
Hirschfeldia_GCA_026261945.1_ASM2626194v1_genomic.fna_JABCMI010000007.1_993943_997219.fna	0.00145088	0.00600334	RQVPTGSDPLHH	R	Q	V	P	T	G	S	D	P	L	H	H	31	Yes	6	6	2	3	11	13	4	4	12	6	4	5	4	0	3	0	0	0	0	0	0	0	0	0	0	0
Hirschfeldia_GCA_026261945.1_ASM2626194v1_genomic.fna_JABCMI010000036.1_1637079_1639732.fna	-0.0132075	0.00746175	RRVRRGSDPIHN	R	R	V	R	R	G	S	D	P	I	H	N	2	Yes	1	2	10	2	1	1	2	1	2	2	1	1	1	1	1	1	1	1	1	1	1	1	2	0	0	0
Hirschfeldia_GCA_026261945.1_ASM2626194v1_genomic.fna_JABCMI010000166.1_31671_34345.fna	-0.0084176	-0.00361356	RLVHTGPNPLHN	R	L	V	H	T	G	P	N	P	L	H	N	0	Yes	2	1	13	0	2	15	0	2	13	0	3	0	3	0	4	0	0	0	0	0	0	0	0	0	0	0
Hirschfeldia_GCA_026261945.1_ASM2626194v1_genomic.fna_JABCMI010000040.1_2694018_2696803.fna	-0.0126936	-0.0019756	RKIPTGSNPLHN	R	K	I	P	T	G	S	N	P	L	H	N	7	Yes	7	7	21	3	7	6	4	4	7	0	4	0	4	0	3	0	0	0	0	0	0	0	0	0	0	0
Hirschfeldia_GCA_026261945.1_ASM2626194v1_genomic.fna_JABCMI010000013.1_4724566_4727787.fna	-0.00918009	9.350812139539642e-05	RIIPTGPNPLHN	R	I	I	P	T	G	P	N	P	L	H	N	0	Yes	2	1	14	0	5	17	0	6	6	2	6	1	6	1	6	1	1	1	1	1	1	1	2	0	0	0
Hirschfeldia_GCA_026261945.1_ASM2626194v1_genomic.fna_JABCMI010000010.1_4235621_4238343.fna	-0.0145185	0.00937888	RKIGRGSDPIHN	R	K	I	G	R	G	S	D	P	I	H	N	10	Yes	1	2	10	2	1	1	2	1	2	2	1	1	1	1	1	1	1	1	1	1	1	1	2	0	0	0
Hirschfeldia_GCA_026261945.1_ASM2626194v1_genomic.fna_JABCMI010000008.1_7478451_7481939.fna	0.00873867	0.012302629027911368	RTVPSGPDPLHH	R	T	V	P	S	G	P	D	P	L	H	H	5	Yes	6	6	2	6	8	5	6	8	5	5	7	4	7	4	7	4	4	4	4	0	0	0	0	2	2	2
Hirschfeldia_GCA_026261945.1_ASM2626194v1_genomic.fna_JABCMI010000008.1_5813709_5816470.fna	0.0131854	-0.0151369	RVSPGGPDPQHH	R	V	S	P	G	G	P	D	P	Q	H	H	1	Yes	0	0	0	1	0	0	1	0	0	1	0	2	0	2	0	2	2	2	2	2	2	2	1	1	1	1
Hirschfeldia_GCA_026261945.1_ASM2626194v1_genomic.fna_JABCMI010000028.1_2708892_2712122.fna	0.0012203	0.017087342226642183	RKVKTGSNPLHN	R	K	V	K	T	G	S	N	P	L	H	N	7	Yes	8	12	16	3	11	13	4	4	12	6	4	5	4	0	3	0	0	0	0	0	0	0	0	0	0	0
Hirschfeldia_GCA_026261945.1_ASM2626194v1_genomic.fna_JABCMI010000008.1_5198881_5201654.fna	-0.0110109	-0.000483275	RKIPTGSNPLHN	R	K	I	P	T	G	S	N	P	L	H	N	7	Yes	7	7	21	3	7	6	0	4	7	0	4	0	4	0	3	0	0	0	0	0	0	0	0	0	0	0
Hirschfeldia_GCA_026261945.1_ASM2626194v1_genomic.fna_JABCMI010000008.1_4420909_4423649.fna	0.02313	-0.00597701	HGVPSGPNPISN	H	G	V	P	S	G	P	N	P	I	S	N	14	Yes	4	4	18	4	4	2	3	5	1	3	5	3	5	3	5	3	3	3	3	3	3	3	3	1	1	1
Hirschfeldia_GCA_026261945.1_ASM2626194v1_genomic.fna_JABCMI010000024.1_3519_6752.fna	0.013206222301926206	-0.0153022	RLSPGGPDPQHH	R	L	S	P	G	G	P	D	P	Q	H	H	1	Yes	0	0	0	1	0	0	1	0	0	1	0	2	0	2	0	2	2	2	2	2	2	2	1	1	1	1
Hirschfeldia_GCA_026261945.1_ASM2626194v1_genomic.fna_JABCMI010000100.1_696903_699799.fna	0.00238231	0.0063806	RRVPTGSDPLHH	R	R	V	P	T	G	S	D	P	L	H	H	31	Yes	6	6	2	6	8	5	6	8	5	0	7	0	7	0	7	0	0	0	0	0	0	0	0	0	0	0
Hirschfeldia_GCA_026261945.1_ASM2626194v1_genomic.fna_JABCMI010000028.1_1889445_1892137.fna	0.013246141881237149	-0.0154222	RLSPGGPDPRHH	R	L	S	P	G	G	P	D	P	R	H	H	1	Yes	0	0	0	1	0	0	1	0	0	1	0	2	0	2	0	2	2	2	2	2	2	2	1	1	1	1
Hirschfeldia_GCA_026261945.1_ASM2626194v1_genomic.fna_JABCMI010000052.1_1809651_1812884.fna	0.013175265190989754	-0.0153486	RLSPGGSDPQHH	R	L	S	P	G	G	S	D	P	Q	H	H	1	Yes	0	0	0	1	0	0	1	0	0	1	0	2	0	2	0	2	2	2	2	2	2	2	1	1	1	1
Hirschfeldia_GCA_026261945.1_ASM2626194v1_genomic.fna_JABCMI010000006.1_12829036_12831812.fna	0.013474	-0.0156811	RLSPGGSDPQHH	R	L	S	P	G	G	S	D	P	Q	H	H	1	Yes	0	0	0	1	0	0	1	0	0	1	0	2	0	2	0	2	2	2	2	2	2	2	1	1	1	1
Hirschfeldia_GCA_026261945.1_ASM2626194v1_genomic.fna_JABCMI010000015.1_5887682_5890924.fna	-0.00737542	0.00538761	RKVPNGPDPIHN	R	K	V	P	N	G	P	D	P	I	H	N	4	Yes	5	8	11	5	5	11	5	6	6	4	6	1	6	1	6	1	1	1	1	1	1	1	2	0	0	0
Hirschfeldia_GCA_026261945.1_ASM2626194v1_genomic.fna_JABCMI010000040.1_1680966_1683706.fna	0.023239622475006293	-0.00583755	HGVPSGPNPISN	H	G	V	P	S	G	P	N	P	I	S	N	14	Yes	4	4	18	4	4	2	3	5	1	3	5	3	5	3	5	3	3	3	3	3	3	3	3	1	1	1
Hirschfeldia_GCA_026261945.1_ASM2626194v1_genomic.fna_JABCMI010000036.1_1815438_1818214.fna	-0.00797788	-0.00404564	RLVPSGPNPLHN	R	L	V	P	S	G	P	N	P	L	H	N	0	Yes	2	1	13	0	2	15	0	2	13	0	3	0	3	0	4	0	0	0	0	0	0	0	0	0	0	0
Hirschfeldia_GCA_026261945.1_ASM2626194v1_genomic.fna_JABCMI010000010.1_7482925_7485572.fna	-0.00781089	-0.00522607	RLVPSGPNPLHN	R	L	V	P	S	G	P	N	P	L	H	N	0	Yes	14	14	13	0	12	15	0	2	13	0	3	0	3	0	4	0	0	0	0	0	0	0	0	0	0	0
Hirschfeldia_GCA_026261945.1_ASM2626194v1_genomic.fna_JABCMI010000119.1_594650_597426.fna	0.00349432	0.0207506	RKVKTGSNPLHN	R	K	V	K	T	G	S	N	P	L	H	N	7	Yes	8	12	16	3	11	13	4	4	12	6	4	5	4	0	3	0	0	0	0	0	0	0	0	0	0	0
Hirschfeldia_GCA_026261945.1_ASM2626194v1_genomic.fna_JABCMI010000046.1_601200_604478.fna	-0.00361994	0.00857823	RTVPSCPDALHN	R	T	V	P	S	C	P	D	A	L	H	N	4	Yes	5	8	11	5	5	11	5	6	6	4	6	1	6	1	6	1	1	1	1	1	1	1	2	0	0	0
Hirschfeldia_GCA_026261945.1_ASM2626194v1_genomic.fna_JABCMI010000011.1_385316_388627.fna	-0.0078655	-0.00517432	RLVPSGPNPLHH	R	L	V	P	S	G	P	N	P	L	H	H	0	Yes	3	3	3	0	3	9	0	3	8	0	2	0	2	0	2	0	0	0	0	0	0	0	0	0	0	0
Hirschfeldia_GCA_026261945.1_ASM2626194v1_genomic.fna_JABCMI010000016.1_4332261_4334956.fna	-0.0105121	0.0055903	RKVPNGPDPIHN	R	K	V	P	N	G	P	D	P	I	H	N	2	Yes	1	5	4	2	6	3	2	7	4	2	8	1	8	1	1	1	1	1	1	1	1	1	2	0	0	0
Hirschfeldia_GCA_026261945.1_ASM2626194v1_genomic.fna_JABCMI010000007.1_7435357_7438479.fna	0.013509279902906478	-0.0151634	RVSPGGPDPQHH	R	V	S	P	G	G	P	D	P	Q	H	H	1	Yes	0	0	0	1	0	0	1	0	0	1	0	2	0	2	0	2	2	2	2	2	2	2	1	1	1	1
Hirschfeldia_GCA_026261945.1_ASM2626194v1_genomic.fna_JABCMI010000133.1_225757_228542.fna	0.013117297907484848	-0.0152655	RLSPGGPDPRHH	R	L	S	P	G	G	P	D	P	R	H	H	1	Yes	0	0	0	1	0	0	1	0	0	1	0	2	0	2	0	2	2	2	2	2	2	2	1	1	1	1
Hirschfeldia_GCA_026261945.1_ASM2626194v1_genomic.fna_JABCMI010000008.1_5831409_5834164.fna	0.013225634773043327	-0.0154538	RFSPGGPDPQHH	R	F	S	P	G	G	P	D	P	Q	H	H	1	Yes	0	0	0	1	0	0	1	0	0	1	0	2	0	2	0	2	2	2	2	2	2	2	1	1	1	1
Hirschfeldia_GCA_026261945.1_ASM2626194v1_genomic.fna_JABCMI010000006.1_12833765_12836532.fna	0.013122378269541712	-0.0155933	RLSPGGSDPEHH	R	L	S	P	G	G	S	D	P	E	H	H	1	Yes	0	0	0	1	0	0	1	0	0	1	0	2	0	2	0	2	2	2	2	2	2	2	1	1	1	1
Hirschfeldia_GCA_026261945.1_ASM2626194v1_genomic.fna_JABCMI010000011.1_15874_18647.fna	0.013133079681956534	-0.0153369	RLSPGGPDPRHH	R	L	S	P	G	G	P	D	P	R	H	H	1	Yes	0	0	0	1	0	0	1	0	0	1	0	2	0	2	0	2	2	2	2	2	2	2	1	1	1	1
Hirschfeldia_GCA_026261945.1_ASM2626194v1_genomic.fna_JABCMI010000023.1_2966382_2969663.fna	-0.0141029	0.00882921	RMIGRGSDPIHN	R	M	I	G	R	G	S	D	P	I	H	N	10	Yes	1	2	10	2	1	1	2	1	2	2	1	1	1	1	1	1	1	1	1	1	1	1	2	0	0	0
Arabidopsis_GCA_902850255.1_pseudohap_a_tetraploid_genomic.fna_CADHRU010044111.1_0_1517.fna	-0.00956841	0.0043212	RKIPKGPDPIHN	R	K	I	P	K	G	P	D	P	I	H	N	26	Yes	1	5	4	2	6	3	2	7	4	2	8	1	8	1	10	1	1	1	1	1	1	1	2	0	0	0
Arabidopsis_GCA_902850255.1_pseudohap_a_tetraploid_genomic.fna_CADHRU010073465.1_0_2016.fna	-0.00868181	-0.00321112	RVIPTGPNPLHN	R	V	I	P	T	G	P	N	P	L	H	N	0	Yes	2	1	1	0	2	4	0	6	17	0	6	0	6	0	6	0	0	0	0	0	0	0	0	0	0	0
Arabidopsis_GCA_902850255.1_pseudohap_a_tetraploid_genomic.fna_CADHRU010065392.1_0_2303.fna	-0.00949307	0.00428506	RKVPKGPDPIHN	R	K	V	P	K	G	P	D	P	I	H	N	26	Yes	1	5	4	2	6	3	2	7	4	2	8	1	8	1	10	1	1	1	1	1	1	1	2	0	0	0
Arabidopsis_GCA_902850255.1_pseudohap_a_tetraploid_genomic.fna_CADHRU010084558.1_952_3689.fna	-0.00923391	-0.00385606	RSIPTGPNPLHN	R	S	I	P	T	G	P	N	P	L	H	N	43	Yes	2	7	5	3	7	6	0	4	7	0	4	0	4	0	3	0	0	0	0	0	0	0	0	0	0	0
Arabidopsis_GCA_902850255.1_pseudohap_a_tetraploid_genomic.fna_CADHRU010055272.1_0_1521.fna	-0.0095733	0.00433081	RKIPTGPDPIHN	R	K	I	P	T	G	P	D	P	I	H	N	26	Yes	1	5	4	2	6	3	2	7	4	2	8	1	8	1	10	1	1	1	1	1	1	0	0	0	0	0
Arabidopsis_GCA_902850255.1_pseudohap_a_tetraploid_genomic.fna_CADHRU010080653.1_0_1929.fna	-0.00955494	0.00432382	RKVPKGPDPIHN	R	K	V	P	K	G	P	D	P	I	H	N	26	Yes	1	5	4	2	6	3	2	7	4	2	8	1	8	1	10	1	1	1	1	1	1	1	2	0	0	0
Arabidopsis_GCA_902850255.1_pseudohap_a_tetraploid_genomic.fna_CADHRU010073858.1_0_2224.fna	0.022194591425324914	-0.0109214	HKHPSGPNPTGN	H	K	H	P	S	G	P	N	P	T	G	N	21	Yes	9	15	22	7	13	18	3	5	1	3	5	3	5	3	5	3	3	3	3	3	3	3	3	1	1	1
Arabidopsis_GCA_902850255.1_pseudohap_a_tetraploid_genomic.fna_CADHRU010055669.1_606_3839.fna	-0.00957374	0.004331	RKIPTGPDPIHN	R	K	I	P	T	G	P	D	P	I	H	N	26	Yes	1	5	4	2	6	3	2	7	4	2	8	1	8	1	10	1	1	1	1	1	1	1	0	0	0	0
Arabidopsis_GCA_902850255.1_pseudohap_a_tetraploid_genomic.fna_CADHRU010093088.1_0_1875.fna	-0.0123817	-0.00317954	RMIPTGSNPLHN	R	M	I	P	T	G	S	N	P	L	H	N	8	Yes	7	7	5	3	7	6	0	4	7	0	4	0	4	0	3	0	0	0	0	0	0	0	0	0	0	0
Arabidopsis_GCA_902850255.1_pseudohap_a_tetraploid_genomic.fna_CADHRU010119804.1_1773_5015.fna	0.00342677	0.020573795178559326	RKVKTGSNPLHN	R	K	V	K	T	G	S	N	P	L	H	N	7	Yes	8	12	16	3	11	13	4	4	12	6	4	5	4	0	3	0	0	0	0	0	0	0	0	0	0	0
Arabidopsis_GCA_902850255.1_pseudohap_a_tetraploid_genomic.fna_CADHRU010065455.1_0_1824.fna	0.013376256421184254	-0.0153399	RVSPGGPDPQHH	R	V	S	P	G	G	P	D	P	Q	H	H	1	Yes	0	0	0	1	0	0	1	0	0	1	0	2	0	2	0	2	2	2	2	2	2	2	1	1	1	1
Arabidopsis_GCA_902850255.1_pseudohap_a_tetraploid_genomic.fna_CADHRU010054712.1_3139_6408.fna	-0.00487968	0.00599815	RIVPSCPDPLHN	R	I	V	P	S	C	P	D	P	L	H	N	4	Yes	5	8	11	5	5	11	5	6	6	4	6	1	6	1	6	1	1	1	1	1	1	1	2	0	0	0
Arabidopsis_GCA_902850255.1_pseudohap_a_tetraploid_genomic.fna_CADHRU010048790.1_0_1773.fna	0.013386025931675719	-0.015219	RVSPGGPDPQHH	R	V	S	P	G	G	P	D	P	Q	H	H	1	Yes	0	0	0	1	0	0	1	0	0	1	0	2	0	2	0	2	2	2	2	2	2	2	1	1	1	1
Arabidopsis_GCA_902850255.1_pseudohap_a_tetraploid_genomic.fna_CADHRU010097215.1_0_1830.fna	-0.00545434	0.00527116	RIVPSCPDPLHN	R	I	V	P	S	C	P	D	P	L	H	N	4	Yes	5	8	11	5	5	11	5	6	6	4	6	1	6	1	6	1	1	1	1	1	1	1	2	0	0	0
Arabidopsis_GCA_902850255.1_pseudohap_a_tetraploid_genomic.fna_CADHRU010074513.1_0_2046.fna	0.0244008	-0.00121162	HEVPSGPNPISN	H	E	V	P	S	G	P	N	P	I	S	N	3	Yes	4	4	8	4	4	2	3	5	1	3	5	3	5	3	5	3	3	3	3	3	3	3	3	1	1	1
Arabidopsis_GCA_902850255.1_pseudohap_a_tetraploid_genomic.fna_CADHRU010029414.1_0_1982.fna	0.024159928916992354	-0.00139343	HEVPSGPNPISN	H	E	V	P	S	G	P	N	P	I	S	N	3	Yes	4	4	8	4	4	2	3	5	1	3	5	3	5	3	5	3	3	3	3	3	3	3	3	1	1	1
Arabidopsis_GCA_902850255.1_pseudohap_a_tetraploid_genomic.fna_CADHRU010010576.1_0_1755.fna	-0.0127625	0.00778945	RRVRRGSDPIHN	R	R	V	R	R	G	S	D	P	I	H	N	2	Yes	1	2	10	2	1	1	2	1	2	2	1	1	1	1	1	1	1	1	1	1	1	1	2	0	0	0
Arabidopsis_GCA_902850255.1_pseudohap_a_tetraploid_genomic.fna_CADHRU010034785.1_0_2222.fna	0.022176748315419836	-0.0109163	HKHPSGPNPTGN	H	K	H	P	S	G	P	N	P	T	G	N	21	Yes	9	15	22	7	13	18	3	5	1	3	5	3	5	3	5	3	3	3	3	3	3	3	3	1	1	1
Arabidopsis_GCA_902850255.1_pseudohap_a_tetraploid_genomic.fna_CADHRU010118548.1_0_1902.fna	0.013337921676309697	-0.0155235	RFSPGGPDPQHH	R	F	S	P	G	G	P	D	P	Q	H	H	1	Yes	0	0	0	1	0	0	1	0	0	1	0	2	0	2	0	2	2	2	2	2	2	2	1	1	1	1
Arabidopsis_GCA_902850255.1_pseudohap_a_tetraploid_genomic.fna_CADHRU010102755.1_282_3046.fna	-0.00824924	-0.00358547	RLVPEGPNPLHN	R	L	V	P	E	G	P	N	P	L	H	N	0	Yes	2	1	12	0	9	10	0	3	11	0	2	0	2	0	2	0	0	0	0	0	0	0	0	0	0	0
Arabidopsis_GCA_902850255.1_pseudohap_a_tetraploid_genomic.fna_CADHRU010050416.1_0_2024.fna	0.024380053931420544	-0.00128106	HEVPSGPNPISN	H	E	V	P	S	G	P	N	P	I	S	N	3	Yes	4	4	8	4	4	2	3	5	1	3	5	3	5	3	5	3	3	3	3	3	3	3	3	1	1	1
Arabidopsis_GCA_902850255.1_pseudohap_a_tetraploid_genomic.fna_CADHRU010119802.1_2635_5381.fna	-0.00687703	0.00233283	RTVPSGPNPLHI	R	T	V	P	S	G	P	N	P	L	H	I	26	Yes	1	5	4	2	6	3	2	7	4	0	8	0	8	0	10	0	0	0	0	0	0	0	0	0	0	0
Arabidopsis_GCA_902850255.1_pseudohap_a_tetraploid_genomic.fna_CADHRU010005446.1_0_1878.fna	0.013198825676820585	-0.0152716	RLSPGGPDPRHH	R	L	S	P	G	G	P	D	P	R	H	H	1	Yes	0	0	0	1	0	0	1	0	0	1	0	2	0	2	0	2	2	2	2	2	2	2	1	1	1	1
Arabidopsis_GCA_902850255.1_pseudohap_a_tetraploid_genomic.fna_CADHRU010091283.1_2057_5407.fna	-0.00955077	0.00432241	RKVPKGPDPIHN	R	K	V	P	K	G	P	D	P	I	H	N	26	Yes	1	5	4	2	6	3	2	7	4	2	8	1	8	1	10	1	1	1	1	1	1	1	0	0	0	0
Arabidopsis_GCA_902850255.1_pseudohap_a_tetraploid_genomic.fna_CADHRU010103636.1_5533_8751.fna	-0.0105166	-0.00202855	RKIPTGSNPLHN	R	K	I	P	T	G	S	N	P	L	H	N	7	Yes	7	7	21	3	7	6	0	4	7	0	4	0	4	0	3	0	0	0	0	0	0	0	0	0	0	0
Arabidopsis_GCA_902850255.1_pseudohap_a_tetraploid_genomic.fna_CADHRU010036686.1_2698_5438.fna	0.024074311411197848	-0.00197699	HGVPSGPNPISN	H	G	V	P	S	G	P	N	P	I	S	N	3	Yes	4	4	8	4	4	2	3	5	1	3	5	3	5	3	5	3	3	3	3	3	3	3	3	1	1	1
Arabidopsis_GCA_902850255.1_pseudohap_a_tetraploid_genomic.fna_CADHRU010101871.1_0_2629.fna	0.013122779550075625	-0.0153477	RLSPGGPDPRHH	R	L	S	P	G	G	P	D	P	R	H	H	1	Yes	0	0	0	1	0	0	1	0	0	1	0	2	0	2	0	2	2	2	2	2	2	2	1	1	1	1
Arabidopsis_GCA_902996965.1_pseudohap_a_diploid_genomic.fna_CADWAH010000013.1_908025_911330.fna	-0.0147892	0.0095824	RMIGRGSDPIHN	R	M	I	G	R	G	S	D	P	I	H	N	10	Yes	1	2	10	2	1	8	2	1	2	2	1	1	1	1	1	1	1	1	1	1	1	1	2	0	0	0
Arabidopsis_GCA_902996965.1_pseudohap_a_diploid_genomic.fna_CADWAH010000057.1_54146_57379.fna	0.013213954396370903	-0.0154793	RLSPGGPDPQHH	R	L	S	P	G	G	P	D	P	Q	H	H	1	Yes	0	0	0	1	0	0	1	0	0	1	0	2	0	2	0	2	2	2	2	2	2	2	1	1	1	1
Arabidopsis_GCA_902996965.1_pseudohap_a_diploid_genomic.fna_CADWAH010001203.1_6312_9094.fna	0.0027215	0.019876518490215322	RKILTGSNPLHN	R	K	I	L	T	G	S	N	P	L	H	N	7	Yes	8	12	16	3	11	13	4	4	12	6	4	5	4	0	3	0	0	0	0	0	0	0	0	0	0	0
Arabidopsis_GCA_902996965.1_pseudohap_a_diploid_genomic.fna_CADWAH010000019.1_439737_442970.fna	-0.00819417	0.00240994	KKVPSGPDPIHN	K	K	V	P	S	G	P	D	P	I	H	N	26	Yes	1	5	4	2	6	3	2	7	4	2	8	1	8	1	10	1	1	1	1	1	1	1	0	0	0	0
Arabidopsis_GCA_902996965.1_pseudohap_a_diploid_genomic.fna_CADWAH010000004.1_5237819_5241416.fna	0.00894362	0.0125412	RTVPSGPDPLHH	R	T	V	P	S	G	P	D	P	L	H	H	5	Yes	6	6	2	6	8	5	6	8	5	5	7	4	7	4	7	4	4	4	4	0	0	0	0	2	2	2
Arabidopsis_GCA_026151155.1_UiO_Aaren_v1.0_genomic.fna_CM047418.1_10722063_10724833.fna	-0.00818003	0.00249601	KKVPTGPDPIHN	K	K	V	P	T	G	P	D	P	I	H	N	26	Yes	1	5	4	2	6	3	2	7	4	2	8	1	8	1	10	1	1	1	1	1	1	1	0	0	0	0
Arabidopsis_GCA_905216605.1_AARE701a_genomic.fna_LR999452.1_8173003_8175773.fna	-0.00829169	0.00260097	KKVPRGPDPIHN	K	K	V	P	R	G	P	D	P	I	H	N	26	Yes	1	5	4	2	6	3	2	7	4	2	8	1	8	1	10	1	1	1	1	1	1	1	2	0	0	0
Arabidopsis_GCA_000004255.1_v.1.0_genomic.fna_GL348714.1_13688320_13691637.fna	-0.00845086	-0.00453607	RLVPSGPNPLHN	R	L	V	P	S	G	P	N	P	L	H	N	0	Yes	2	1	1	0	2	4	0	2	9	0	3	0	3	0	4	0	0	0	0	0	0	0	0	0	0	0
Arabidopsis_GCA_000004255.1_v.1.0_genomic.fna_GL348720.1_21676742_21680059.fna	-0.00928441	-0.00388212	RSIPTGPNPLHN	R	S	I	P	T	G	P	N	P	L	H	N	43	Yes	2	7	5	3	7	6	0	4	7	0	4	0	4	0	3	0	0	0	0	0	0	0	0	0	0	0
Arabidopsis_GCA_000004255.1_v.1.0_genomic.fna_GL348714.1_1006187_1009426.fna	-0.00790895	-0.00331506	RLVPEGPNPLHN	R	L	V	P	E	G	P	N	P	L	H	N	0	Yes	2	1	1	0	2	4	0	2	9	0	3	0	3	0	4	0	0	0	0	0	0	0	0	0	0	0
Arabidopsis_GCA_000004255.1_v.1.0_genomic.fna_GL348717.1_2574934_2577665.fna	-0.00450347	0.00676776	RIVPSCPDPLHN	R	I	V	P	S	C	P	D	P	L	H	N	4	Yes	5	8	11	5	5	11	5	6	6	4	6	1	6	1	6	1	1	1	1	1	1	1	2	0	0	0
Arabidopsis_GCA_000004255.1_v.1.0_genomic.fna_GL348716.1_14684985_14688227.fna	0.013525407808666323	-0.0148974	RVSPGGPDPQHH	R	V	S	P	G	G	P	D	P	Q	H	H	1	Yes	0	0	0	1	0	0	1	0	0	1	0	2	0	2	0	2	2	2	2	2	2	2	1	1	1	1
Arabidopsis_GCA_000004255.1_v.1.0_genomic.fna_GL348716.1_14688242_14691487.fna	0.013045886275427234	-0.0150811	RVSPGGPDPQHH	R	V	S	P	G	G	P	D	P	Q	H	H	1	Yes	0	0	0	1	0	0	1	0	0	1	0	2	0	2	0	2	2	2	2	2	2	2	1	1	1	1
Arabidopsis_GCA_000004255.1_v.1.0_genomic.fna_GL348713.1_2259591_2262839.fna	0.013105309508309708	-0.0153553	RLSPGGPDPRHH	R	L	S	P	G	G	P	D	P	R	H	H	1	Yes	0	0	0	1	0	0	1	0	0	1	0	2	0	2	0	2	2	2	2	2	2	2	1	1	1	1
Arabidopsis_GCA_000004255.1_v.1.0_genomic.fna_GL348714.1_13864836_13868186.fna	-0.0129135	0.0079106	RRVRRGSDPIHN	R	R	V	R	R	G	S	D	P	I	H	N	2	Yes	1	2	10	2	1	1	2	1	2	2	1	1	1	1	1	1	1	1	1	1	1	1	2	0	0	0
Arabidopsis_GCA_000004255.1_v.1.0_genomic.fna_GL348718.1_5192017_5194925.fna	-0.00713811	0.000781759	RQVPTGSDPLHH	R	Q	V	P	T	G	S	D	P	L	H	H	31	Yes	6	6	2	3	11	13	4	4	12	6	4	5	4	0	3	0	0	0	0	0	0	0	0	0	0	0
Arabidopsis_GCA_000004255.1_v.1.0_genomic.fna_GL348713.1_7962226_7964927.fna	-0.0148216	0.00965349	RMIGRGSDPIHN	R	M	I	G	R	G	S	D	P	I	H	N	10	Yes	1	2	10	2	1	8	2	1	2	2	1	1	1	1	1	1	1	1	1	1	1	1	2	0	0	0
Arabidopsis_GCA_000004255.1_v.1.0_genomic.fna_GL348714.1_12722532_12725278.fna	-0.00720882	0.00210165	RTVPSGPNPLHI	R	T	V	P	S	G	P	N	P	L	H	I	26	Yes	1	5	4	2	6	3	2	7	4	2	8	0	8	0	10	0	0	0	0	0	0	0	0	0	0	0
Arabidopsis_GCA_000004255.1_v.1.0_genomic.fna_GL348713.1_1745648_1748406.fna	0.00345373	0.020660644168435913	RKVKTGSNPLHN	R	K	V	K	T	G	S	N	P	L	H	N	7	Yes	8	12	16	3	11	13	4	4	12	6	4	5	4	0	3	0	0	0	0	0	0	0	0	0	0	0
Arabidopsis_GCA_000004255.1_v.1.0_genomic.fna_GL348716.1_16602697_16605960.fna	0.024225144516651687	-0.00208002	HGVPSGPNPISN	H	G	V	P	S	G	P	N	P	I	S	N	3	Yes	4	4	8	4	4	2	3	5	1	3	5	3	5	3	5	3	3	3	3	3	3	3	3	1	1	1
Arabidopsis_GCA_000004255.1_v.1.0_genomic.fna_GL348714.1_12720398_12723165.fna	-0.00827587	0.00262563	KKVPSGPDPIHN	K	K	V	P	S	G	P	D	P	I	H	N	26	Yes	1	5	4	2	6	3	2	7	4	2	8	1	8	1	10	1	1	1	1	1	1	1	2	0	0	0
Arabidopsis_GCA_000004255.1_v.1.0_genomic.fna_GL348714.1_1043295_1046534.fna	-0.00810105	-0.00254501	RLVPKGPNPLHN	R	L	V	P	K	G	P	N	P	L	H	N	0	Yes	2	1	1	0	2	16	0	2	15	0	6	0	6	0	6	0	0	0	0	0	0	0	0	0	0	0
Arabidopsis_GCA_000004255.1_v.1.0_genomic.fna_GL348716.1_11374498_11377698.fna	0.00860227	0.012351709863028396	RTVPSGPDPLHH	R	T	V	P	S	G	P	D	P	L	H	H	5	Yes	6	6	2	6	8	5	6	8	5	5	7	4	7	4	7	4	4	4	4	0	0	0	0	2	2	2
Arabidopsis_GCA_000004255.1_v.1.0_genomic.fna_GL348715.1_11238333_11241109.fna	-0.00839777	-0.00248707	RVIPTGPNPLHN	R	V	I	P	T	G	P	N	P	L	H	N	0	Yes	2	1	1	0	2	4	0	6	9	0	6	0	6	0	6	0	0	0	0	0	0	0	0	0	0	0
Arabidopsis_GCA_000004255.1_v.1.0_genomic.fna_GL349007.1_2503_5252.fna	0.013430401648601311	-0.0154358	RFSPGGPDPQHH	R	F	S	P	G	G	P	D	P	Q	H	H	1	Yes	0	0	0	1	0	0	1	0	0	1	0	2	0	2	0	2	2	2	2	2	2	2	1	1	1	1
Arabidopsis_GCA_000004255.1_v.1.0_genomic.fna_GL348714.1_15713382_15716161.fna	0.013184071534727879	-0.0152936	RLSPGGPDPRHH	R	L	S	P	G	G	P	D	P	R	H	H	1	Yes	0	0	0	1	0	0	1	0	0	1	0	2	0	2	0	2	2	2	2	2	2	2	1	1	1	1
Arabidopsis_GCA_000004255.1_v.1.0_genomic.fna_GL348716.1_14656845_14660087.fna	0.013178236669357043	-0.0153057	RLSPGGPDPRHH	R	L	S	P	G	G	P	D	P	R	H	H	1	Yes	0	0	0	1	0	0	1	0	0	1	0	2	0	2	0	2	2	2	2	2	2	2	1	1	1	1
Arabidopsis_GCA_000004255.1_v.1.0_genomic.fna_GL348716.1_14672286_14675537.fna	0.013016304794246302	-0.0151464	RFSPGGPDPQHH	R	F	S	P	G	G	P	D	P	Q	H	H	1	Yes	0	0	0	1	0	0	1	0	0	1	0	2	0	2	0	2	2	2	2	2	2	2	1	1	1	1
Arabidopsis_GCA_000004255.1_v.1.0_genomic.fna_GL348716.1_15423798_15427019.fna	-0.0045401	0.00367476	RKIPTGSNPLHN	R	K	I	P	T	G	S	N	P	L	H	N	7	Yes	8	12	16	3	7	13	4	4	12	0	4	0	4	0	3	0	0	0	0	0	0	0	0	0	0	0
Arabidopsis_GCA_000004255.1_v.1.0_genomic.fna_GL348719.1_10767552_10770319.fna	0.013324795313022797	-0.0155523	RLSPGGPDPQHH	R	L	S	P	G	G	P	D	P	Q	H	H	1	Yes	0	0	0	1	0	0	1	0	0	1	0	2	0	2	0	2	2	2	2	2	2	2	1	1	1	1
Arabidopsis_GCA_000004255.1_v.1.0_genomic.fna_GL348714.1_14663855_14667273.fna	-0.00834904	-0.00438499	RVVHTGPNPLHN	R	V	V	H	T	G	P	N	P	L	H	N	0	Yes	2	1	1	0	2	4	0	2	9	0	3	0	3	0	4	0	0	0	0	0	0	0	0	0	0	0
Arabidopsis_GCA_000524985.1_Alyr_1.0_genomic.fna_BASP01019168.1_735_3983.fna	0.013061428003448982	-0.0152638	RLSPGGPEPRHH	R	L	S	P	G	G	P	E	P	R	H	H	1	Yes	0	0	0	1	0	0	1	0	0	1	0	2	0	2	0	2	2	2	2	2	2	2	1	1	1	1
Arabidopsis_GCA_000524985.1_Alyr_1.0_genomic.fna_BASP01021135.1_0_2990.fna	-0.00956091	0.00432997	RKIPTGPDPIHN	R	K	I	P	T	G	P	D	P	I	H	N	26	Yes	1	5	4	2	6	3	2	7	4	2	8	1	8	1	10	1	1	1	1	1	1	1	2	0	0	0
Arabidopsis_GCA_000524985.1_Alyr_1.0_genomic.fna_BASP01014223.1_0_2263.fna	-0.00956159	0.00432996	RKVPKGPDPIHN	R	K	V	P	K	G	P	D	P	I	H	N	26	Yes	1	5	4	2	6	3	2	7	4	2	8	1	8	1	10	1	1	1	1	1	1	1	0	0	0	0
Arabidopsis_GCA_026151145.1_ALyr_1.0_genomic.fna_CM047397.1_10979393_10982169.fna	-0.0106065	-0.00351183	RVIPTGQNPLHN	R	V	I	P	T	G	Q	N	P	L	H	N	8	Yes	7	7	5	3	7	6	4	4	7	0	4	0	4	0	3	0	0	0	0	0	0	0	0	0	0	0
Brassica_GCA_000309985.2_ASM30998v2_genomic.fna_AENI02000020.1_1514526_1517308.fna	0.013262202022392332	-0.0153046	RLSPGGPDPRHH	R	L	S	P	G	G	P	D	P	R	H	H	1	Yes	0	0	0	1	0	0	1	0	0	1	0	2	0	2	0	2	2	2	2	2	2	2	1	1	1	1
Brassica_GCA_000309985.2_ASM30998v2_genomic.fna_AENI02000009.1_1387080_1390394.fna	-0.00835982	-0.00402651	RFVHTGPNPLHN	R	F	V	H	T	G	P	N	P	L	H	N	15	Yes	2	14	13	0	12	15	0	2	13	0	3	0	3	0	4	0	0	0	0	0	0	0	0	0	0	0
Brassica_GCA_000309985.2_ASM30998v2_genomic.fna_AENI02000048.1_1778442_1781705.fna	0.022890965883541135	-0.00618765	HGVPSGPNPISN	H	G	V	P	S	G	P	N	P	I	S	N	14	Yes	4	4	18	4	4	2	3	5	1	3	5	3	5	3	5	3	3	3	3	3	3	3	3	1	1	1
Brassica_GCA_000309985.2_ASM30998v2_genomic.fna_AENI02000017.1_237765_240439.fna	-0.00779619	-0.00534306	RLVPSGPNPLHN	R	L	V	P	S	G	P	N	P	L	H	N	0	Yes	2	14	13	0	12	15	0	2	13	0	3	0	3	0	4	0	0	0	0	0	0	0	0	0	0	0
Brassica_GCA_000309985.2_ASM30998v2_genomic.fna_AENI02000049.1_702529_705774.fna	0.0133076	-0.0152055	RLSPGGPDPRHH	R	L	S	P	G	G	P	D	P	R	H	H	1	Yes	0	0	0	1	0	0	1	0	0	1	0	2	0	2	0	2	2	2	2	2	2	2	1	1	1	1
Brassica_GCA_000309985.2_ASM30998v2_genomic.fna_AENI02000002.1_909863_913093.fna	0.0018821	0.018541425462913305	RKIPTGSNHLHN	R	K	I	P	T	G	S	N	H	L	H	N	7	Yes	8	12	16	3	11	13	4	4	12	6	4	5	4	0	3	0	0	0	0	0	0	0	0	0	0	0
Brassica_GCA_000309985.2_ASM30998v2_genomic.fna_AENI02000046.1_995205_997969.fna	0.0130253	-0.0150999	RLSPGGPDPQHH	R	L	S	P	G	G	P	D	P	Q	H	H	1	Yes	0	0	0	1	0	0	1	0	0	1	0	2	0	2	0	2	2	2	2	2	2	2	1	1	1	1
Brassica_GCA_000309985.2_ASM30998v2_genomic.fna_AENI02000011.1_1515033_1518317.fna	-0.0142816	0.00908003	RMIGRGSDPIHN	R	M	I	G	R	G	S	D	P	I	H	N	10	Yes	1	2	10	2	1	1	2	1	2	2	1	1	1	1	1	1	1	1	1	1	1	1	2	0	0	0
Brassica_GCA_000309985.2_ASM30998v2_genomic.fna_AENI02000013.1_2599774_2603133.fna	-0.00813506	0.003593	RQVPTGSDPLHH	R	Q	V	P	T	G	S	D	P	L	H	H	31	Yes	1	2	7	2	1	1	2	1	2	2	1	1	1	1	3	1	1	1	1	1	1	0	0	0	0	0
Brassica_GCA_000309985.2_ASM30998v2_genomic.fna_AENI02000029.1_229324_232602.fna	-0.00569665	0.00350065	RTVPSCPDPLHN	R	T	V	P	S	C	P	D	P	L	H	N	4	Yes	5	8	11	5	5	11	5	6	6	4	6	0	6	0	6	0	0	0	0	0	0	0	0	0	0	0
Brassica_GCA_000309985.2_ASM30998v2_genomic.fna_AENI02000050.1_859610_862356.fna	-0.00789024	-0.00510887	REVPDGPNPLHN	R	E	V	P	D	G	P	N	P	L	H	N	0	Yes	3	3	3	0	3	9	0	3	8	0	2	0	2	0	2	0	0	0	0	0	0	0	0	0	0	0
Brassica_GCA_000309985.2_ASM30998v2_genomic.fna_AENI02000003.1_3219297_3222518.fna	-0.00820969	-0.0011199	RIIPTGPNPLHN	R	I	I	P	T	G	P	N	P	L	H	N	4	Yes	2	8	14	5	5	11	5	6	6	4	6	1	6	1	6	1	1	1	1	1	1	1	2	0	0	0
Brassica_GCA_000309985.2_ASM30998v2_genomic.fna_AENI02000011.1_5557353_5560580.fna	0.00347801	0.020779848289305177	RKVKTGSNPLHN	R	K	V	K	T	G	S	N	P	L	H	N	7	Yes	8	12	16	3	11	13	4	4	12	6	4	5	4	0	3	0	0	0	0	0	0	0	0	0	0	0
Brassica_GCA_000309985.2_ASM30998v2_genomic.fna_AENI02000037.1_2060521_2063291.fna	0.00304736	0.020225116048178716	RKVKTGSNPLHN	R	K	V	K	T	G	S	N	P	L	H	N	7	Yes	8	12	16	3	11	13	4	4	12	6	4	5	4	0	3	0	0	0	0	0	0	0	0	0	0	0
Brassica_GCA_000309985.2_ASM30998v2_genomic.fna_AENI02000079.1_1121989_1124756.fna	0.013424469237920789	-0.0155578	RLSPGGSDPQHH	R	L	S	P	G	G	S	D	P	Q	H	H	1	Yes	0	0	0	1	0	0	1	0	0	1	0	2	0	2	0	2	2	2	2	2	2	2	1	1	1	1
Brassica_GCA_000309985.2_ASM30998v2_genomic.fna_AENI02000017.1_2662377_2665745.fna	-0.0146242	0.011758728152561434	RHVRRGSDPIHN	R	H	V	R	R	G	S	D	P	I	H	N	9	Yes	1	11	9	2	1	8	2	1	10	2	1	1	1	1	1	1	1	1	1	1	1	1	2	0	0	0
Brassica_GCA_000309985.2_ASM30998v2_genomic.fna_AENI02000020.1_1804484_1807798.fna	-0.00771065	-0.00483172	RLVPSGPNPLHH	R	L	V	P	S	G	P	N	P	L	H	H	0	Yes	3	3	3	0	3	9	0	3	8	0	2	0	2	0	2	0	0	0	0	0	0	0	0	0	0	0
Brassica_GCA_000309985.2_ASM30998v2_genomic.fna_AENI02000031.1_368101_370862.fna	0.013406783490317636	-0.0154693	RVSPGGPDPQHH	R	V	S	P	G	G	P	D	P	Q	H	H	1	Yes	0	0	0	1	0	0	1	0	0	1	0	2	0	2	0	2	2	2	2	2	2	2	1	1	1	1
Brassica_GCA_000309985.2_ASM30998v2_genomic.fna_AENI02000058.1_1442614_1445393.fna	-0.00825489	-0.00073232	RIIPTGPNPLHN	R	I	I	P	T	G	P	N	P	L	H	N	0	Yes	5	8	14	5	5	11	5	6	6	4	6	1	6	1	6	1	1	1	1	1	1	1	0	0	0	0
Brassica_GCA_000309985.2_ASM30998v2_genomic.fna_AENI02000045.1_2086966_2090319.fna	-0.00734144	-0.0098064	RLVPSGPNPLHN	R	L	V	P	S	G	P	N	P	L	H	N	15	Yes	14	14	13	0	12	15	0	2	13	0	3	0	3	0	4	0	0	0	0	0	0	0	0	0	0	0
Brassica_GCA_000309985.2_ASM30998v2_genomic.fna_AENI02000005.1_4193928_4197164.fna	0.00329194	0.00732576	RKVPTGADPLHH	R	K	V	P	T	G	A	D	P	L	H	H	31	Yes	6	6	2	6	8	5	6	8	5	5	7	4	7	4	7	4	4	4	4	0	0	0	0	0	2	2
Brassica_GCA_000309985.2_ASM30998v2_genomic.fna_AENI02000009.1_3176974_3180345.fna	-0.0129814	0.00794799	RRVRRGSDPIHN	R	R	V	R	R	G	S	D	P	I	H	N	2	Yes	1	2	10	2	1	1	2	1	2	2	1	1	1	1	1	1	1	1	1	1	1	1	2	0	0	0
Brassica_GCA_000309985.2_ASM30998v2_genomic.fna_AENI02000039.1_2177499_2180224.fna	-0.0144349	0.0093141	RKIGRGSDPIHN	R	K	I	G	R	G	S	D	P	I	H	N	10	Yes	1	2	10	2	1	1	2	1	2	2	1	1	1	1	1	1	1	1	1	1	1	1	2	0	0	0
Brassica_GCA_000309985.2_ASM30998v2_genomic.fna_AENI02000031.1_1742502_1745221.fna	-0.0147292	0.00957103	RMIGRGSDPIHN	R	M	I	G	R	G	S	D	P	I	H	N	10	Yes	1	2	10	2	1	1	2	1	2	2	1	1	1	1	1	1	1	1	1	1	1	1	2	0	0	0
Brassica_GCA_000309985.2_ASM30998v2_genomic.fna_AENI02000009.1_4998642_5001406.fna	0.013250205391252401	-0.0154347	RLSPGGPDPRHH	R	L	S	P	G	G	P	D	P	R	H	H	1	Yes	0	0	0	1	0	0	1	0	0	1	0	2	0	2	0	2	2	2	2	2	2	2	1	1	1	1
Brassica_GCA_000309985.2_ASM30998v2_genomic.fna_AENI02000053.1_1336619_1339302.fna	-0.00823338	-0.00398737	RLVHTGPNPLHN	R	L	V	H	T	G	P	N	P	L	H	N	0	Yes	2	1	1	0	2	4	0	2	9	0	3	0	3	0	4	0	0	0	0	0	0	0	0	0	0	0
Brassica_GCA_000309985.2_ASM30998v2_genomic.fna_AENI02000001.1_12706806_12710039.fna	0.013152909850764682	-0.0155896	RLSPGGSDPEHH	R	L	S	P	G	G	S	D	P	E	H	H	1	Yes	0	0	0	1	0	0	1	0	0	1	0	2	0	2	0	2	2	2	2	2	2	2	1	1	1	1
Brassica_GCA_000309985.2_ASM30998v2_genomic.fna_AENI02000049.1_1467338_1470568.fna	-0.0124482	-0.00237936	RKIPTGSNPLHN	R	K	I	P	T	G	S	N	P	L	H	N	7	Yes	7	7	21	3	7	6	0	4	7	0	4	0	4	0	3	0	0	0	0	0	0	0	0	0	0	0
Brassica_GCA_000309985.2_ASM30998v2_genomic.fna_AENI02000052.1_624318_627548.fna	-0.00705063	0.00475616	RKVPNGPDPIHN	R	K	V	P	N	G	P	D	P	I	H	N	4	Yes	5	8	11	5	5	11	5	6	6	4	6	1	6	1	6	1	1	1	1	1	1	1	2	0	0	0
Brassica_GCA_000309985.2_ASM30998v2_genomic.fna_AENI02000017.1_2971121_2974357.fna	0.013512231197536178	-0.0153423	RLSPGGPDPQHH	R	L	S	P	G	G	P	D	P	Q	H	H	1	Yes	0	0	0	1	0	0	1	0	0	1	0	2	0	2	0	2	2	2	2	2	2	2	1	1	1	1
Brassica_GCA_000309985.2_ASM30998v2_genomic.fna_AENI02000055.1_807852_810751.fna	-0.00568141	-0.00234423	RRVPTGSDPLHH	R	R	V	P	T	G	S	D	P	L	H	H	0	Yes	3	3	3	0	3	9	0	3	8	0	2	0	2	0	2	0	0	0	0	0	0	0	0	0	0	0
Brassica_GCA_000309985.2_ASM30998v2_genomic.fna_AENI02000002.1_559360_562707.fna	0.013113730789870694	-0.0149504	RVSPGGPDPQHH	R	V	S	P	G	G	P	D	P	Q	H	H	1	Yes	0	0	0	1	0	0	1	0	0	1	0	2	0	2	0	2	2	2	2	2	2	2	1	1	1	1
Brassica_GCA_000309985.2_ASM30998v2_genomic.fna_AENI02000020.1_172617_175354.fna	-0.0127143	0.00732968	RKVPRGSDPIHN	R	K	V	P	R	G	S	D	P	I	H	N	2	Yes	1	2	7	2	1	1	2	1	2	2	1	1	1	1	1	1	1	1	1	1	1	1	2	0	0	0
Brassica_GCA_000309985.2_ASM30998v2_genomic.fna_AENI02000017.1_78059_80703.fna	-0.0130693	0.00727639	RRVRRGSDPIHN	R	R	V	R	R	G	S	D	P	I	H	N	2	Yes	1	2	7	2	1	1	2	1	2	2	1	1	1	1	1	1	1	1	1	1	1	1	2	0	0	0
Brassica_GCA_000309985.2_ASM30998v2_genomic.fna_AENI02000017.1_3533180_3535950.fna	0.012834456027030497	-0.0149604	RLSPGGPDPRHH	R	L	S	P	G	G	P	D	P	R	H	H	1	Yes	0	0	0	1	0	0	1	0	0	1	0	2	0	2	0	2	2	2	2	2	2	2	1	1	1	1
[truncated: 23,588 more rows]

## Sheet: Supplementary Table 5
Genotype	Plant	Locule
Wt	1	2
Wt	1	2
Wt	1	2
Wt	1	2
Wt	1	2
Wt	1	2
Wt	1	2
Wt	1	2
Wt	1	2
Wt	2	2
Wt	2	2
Wt	2	2
Wt	2	2
Wt	2	2
Wt	2	2
Wt	2	2
Wt	2	2
Wt	2	2
Wt	3	2
Wt	3	2
[truncated: 300 more rows]

## Sheet: Supplementary Table 6
Library,Gene,[Ratio Coverage]
[truncated: 137 more rows]

[truncated: 6 more sheets: Supplementary Table 7, Supplementary Table 8, Supplementary Table 9, Supplementary Table 10, Supplementary Table 11, Supplementary Table 12]
